# Supplementary material for: A phyB-PIF1-SPA1 kinase regulatory complex promotes photomorphogenesis in Arabidopsis
Source: Nat Commun. 2019 Sep 16;10:4216. doi: 10.1038/s41467-019-12110-y (PMC6746701; doi:10.1038/s41467-019-12110-y)
Supplement: Supplementary file 4 — Supplementary Data 1 [file 41467_2019_12110_MOESM4_ESM.xlsx]

## Sheet: Col-0 RD
List of differential expressed genes in wild-type Red/Dark
Locus	log2FoldChange Col-0 R/D	pvalue	padj
AT1G01060	2.34981	2.03e-114	3.73e-112
AT1G01320	1.00832	7.08e-12	7.26e-11
AT1G01380	-1.03376	1.33e-07	8.42e-07
AT1G01420	1.33233	9.29e-17	1.38e-15
AT1G01453	-3.22372	1.67e-08	1.2e-07
AT1G01520	7.22999	2.05e-110	3.51e-108
AT1G01580	1.16935	0.000750107	0.00250157
AT1G01660	-2.46193	3.95e-13	4.48e-12
AT1G01680	-3.46015	8.92e-34	3.06e-32
AT1G01750	-1.69121	1.28e-19	2.25e-18
AT1G02040	-3.37926	0.0134145	0.0324565
AT1G02340	1.03605	3.7e-50	2.03e-48
AT1G02475	1.15759	1.81e-18	2.99e-17
AT1G02570	-2.96965	7.17e-10	6.09e-09
AT1G02640	-1.42245	2.48e-63	1.8e-61
AT1G02705	1.13085	0.00434935	0.0121205
AT1G02770	-1.25786	4.92e-06	2.48e-05
AT1G02850	1.2386	2.08e-54	1.26e-52
AT1G02880	1.38325	1.59e-42	7.06e-41
AT1G02900	-1.02546	4.56e-24	1.03e-22
AT1G03010	-1.08282	1.56e-06	8.51e-06
AT1G03055	2.1736	0.000114424	0.000453523
AT1G03060	-1.00787	1.34e-06	7.35e-06
AT1G03130	1.44543	3.77e-14	4.64e-13
AT1G03170	2.13473	4e-19	6.89e-18
AT1G03320	1.17112	0.000309686	0.00112309
AT1G03410	-1.13411	1.12e-09	9.28e-09
AT1G03590	1.03163	1.72e-38	6.84e-37
AT1G03600	1.25796	2.29e-20	4.19e-19
AT1G03630	1.43478	8.18e-33	2.7e-31
AT1G03790	-1.16038	1.01e-16	1.5e-15
AT1G04013	1.63535	0.00828001	0.0213397
AT1G04187	-1.95519	0.0101371	0.0254691
AT1G04223	-1.10953	0.00379529	0.0107363
AT1G04247	1.13088	5.79e-10	4.97e-09
AT1G04310	-1.58572	8.69e-51	4.84e-49
AT1G04350	1.96462	1.08e-48	5.71e-47
AT1G04433	2.28242	0.00956301	0.0241994
AT1G04445	-1.53198	0.00579673	0.0156296
AT1G04640	1.17598	1.28e-14	1.63e-13
AT1G04660	-1.39582	0.000368272	0.00131156
AT1G04700	-1.44153	2.97e-17	4.57e-16
AT1G04770	1.09052	1.43e-15	1.95e-14
AT1G05010	-1.481	6.79e-54	4.06e-52
AT1G05020	-3.05529	3.01e-41	1.28e-39
AT1G05060	-1.32121	5.46e-30	1.6e-28
AT1G05065	1.12399	0.000436853	0.00153083
AT1G05090	1.77907	0.000744911	0.00248659
AT1G05100	1.48199	8.89e-08	5.79e-07
AT1G05140	1.04428	6.51e-22	1.3e-20
AT1G05190	1.03828	2.18e-16	3.16e-15
AT1G05207	3.17351	7.03e-31	2.15e-29
AT1G05213	1.67999	3.02e-15	4.01e-14
AT1G05680	3.64385	1e-96	1.31e-94
AT1G05690	2.10286	1.03e-15	1.42e-14
AT1G05777	5.0808	0.000599306	0.00204482
AT1G05870	2.21367	2.71e-121	5.6e-119
AT1G05937	-2.1047	0.00468672	0.0129535
AT1G05990	-4.10037	0.000484433	0.00168232
AT1G06002	2.17311	0.000197101	0.000744678
AT1G06040	3.4354	0	0
AT1G06180	3.99696	8.55e-134	2.1e-131
AT1G06330	-1.43093	0.000289708	0.00105845
AT1G06340	-2.47856	0.000415846	0.00146549
AT1G06357	-7.16411	4.66e-08	3.16e-07
AT1G06417	-2.2466	0.000406509	0.00143612
AT1G06430	2.2772	5.27e-72	4.57e-70
AT1G06537	-1.74786	0.00132511	0.00419311
AT1G06540	1.38968	0.0046884	0.0129567
AT1G06650	1.09783	9.57e-26	2.32e-24
AT1G06680	1.11637	2.18e-15	2.92e-14
AT1G06690	2.25099	1.42e-94	1.78e-92
AT1G06693	1.89831	0.00289351	0.00843123
AT1G06717	4.12823	3.88e-10	3.38e-09
AT1G06923	-1.66171	6.84e-06	3.37e-05
AT1G06970	1.61854	0.0171985	0.0404263
AT1G07010	2.85654	2.93e-80	2.89e-78
AT1G07017	-3.13047	5.37e-19	9.15e-18
AT1G07050	2.5696	2.98e-23	6.41e-22
AT1G07090	-1.51397	7.96e-25	1.85e-23
AT1G07150	3.19399	8.53e-248	7.74e-245
AT1G07167	-1.51804	0.0176301	0.0413103
AT1G07180	3.59281	7.82e-29	2.19e-27
AT1G07400	1.2426	4.08e-05	0.000175771
AT1G07440	1.14254	9.23e-15	1.19e-13
AT1G07450	2.31138	0.0147936	0.0353604
AT1G07477	2.61966	0.00730483	0.0191146
AT1G07490	1.78606	0.000700862	0.00235554
AT1G07540	2.76389	0.00618192	0.0165152
AT1G07587	3.92274	0.00449224	0.0124819
AT1G07607	3.54428	6.32e-34	2.17e-32
AT1G07700	1.41597	2.55e-30	7.61e-29
AT1G07728	-1.27637	0.00113236	0.00364229
AT1G07985	1.47962	9.99e-30	2.91e-28
AT1G07993	3.65497	0.00889682	0.0227159
AT1G08380	1.08824	1.65e-09	1.33e-08
AT1G08430	-1.67572	1.42e-07	8.96e-07
AT1G08570	1.60868	2.85e-115	5.29e-113
AT1G08630	-1.06689	3.24e-17	4.98e-16
AT1G08733	2.83076	0.000501828	0.00173506
AT1G08847	1.1425	7.12e-10	6.06e-09
AT1G09023	1.03604	7.78e-06	3.8e-05
AT1G09103	-1.56936	3.73e-08	2.57e-07
AT1G09170	-1.4084	2.49e-08	1.75e-07
AT1G09240	1.63212	4.16e-19	7.14e-18
AT1G09263	5.08737	0.0108644	0.0270402
AT1G09287	1.40224	0.0213838	0.0488267
AT1G09340	1.61934	4.75e-27	1.22e-25
AT1G09350	3.5969	1.08e-68	8.65e-67
AT1G09367	1.77282	0.00579912	0.0156342
AT1G09380	-1.25641	1.98e-07	1.22e-06
AT1G09467	1.16333	1.28e-06	7.06e-06
AT1G09513	3.35207	4.99e-07	2.9e-06
AT1G09687	-1.64642	3.02e-10	2.67e-09
AT1G09797	-2.76895	4.25e-06	2.17e-05
AT1G09860	-2.41687	0.00558688	0.0151278
AT1G09897	1.29698	0.0156197	0.0371205
AT1G09930	-1.39609	0.00431953	0.0120545
AT1G09950	2.01454	3.32e-15	4.39e-14
AT1G10140	-2.19784	1.34e-95	1.71e-93
AT1G10270	-1.00355	1.07e-12	1.18e-11
AT1G10360	1.54782	1.62e-27	4.25e-26
AT1G10370	3.74694	3.64e-139	9.23e-137
AT1G10460	-1.05926	0.00010378	0.000415668
AT1G10550	-1.03411	1e-13	1.19e-12
AT1G10640	2.27942	2.03e-55	1.27e-53
AT1G10657	4.15965	7.83e-45	3.69e-43
AT1G10960	1.72884	2.06e-29	5.93e-28
AT1G11040	-4.94795	0.0033673	0.0096506
AT1G11125	-1.06859	0.000419829	0.00147887
AT1G11185	-2.24752	1.41e-22	2.93e-21
AT1G11210	-1.25224	2.77e-11	2.69e-10
AT1G11260	-1.05294	9.48e-22	1.88e-20
AT1G11655	-2.6527	4.8e-09	3.69e-08
AT1G11700	1.49805	7.38e-28	1.97e-26
AT1G11790	1.00046	2.25e-30	6.74e-29
AT1G11850	1.09608	3.2e-08	2.23e-07
AT1G11860	1.00259	3.85e-16	5.5e-15
AT1G11920	-3.05518	4.23e-08	2.89e-07
AT1G12040	-3.48034	3.76e-29	1.07e-27
AT1G12064	1.19889	3.09e-05	0.00013621
AT1G12130	1.07226	0.00147711	0.0046263
AT1G12240	2.32171	6.67e-277	8.28e-274
AT1G12250	1.42502	4.25e-23	9.07e-22
AT1G12370	3.37172	1.73e-85	1.83e-83
AT1G12560	-2.12452	5.29e-15	6.9e-14
AT1G12570	2.67332	1.86e-05	8.56e-05
AT1G12610	3.95994	0.000324147	0.00117067
AT1G12672	-2.06302	0.00102295	0.00332025
AT1G12740	-1.66067	1.95e-18	3.23e-17
AT1G12805	-3.65197	7.28e-08	4.8e-07
AT1G12855	2.0094	0.0197018	0.0454658
AT1G12860	1.16789	2.06e-24	4.75e-23
AT1G12900	1.55553	2.74e-29	7.86e-28
AT1G12950	-2.4411	4.87e-17	7.41e-16
AT1G13080	1.3853	4.28e-61	3.01e-59
AT1G13250	-1.01988	3.76e-22	7.62e-21
AT1G13260	-1.95611	2.77e-102	3.92e-100
AT1G13310	-3.11551	1e-05	4.79e-05
AT1G13360	1.0458	7.52e-26	1.83e-24
AT1G13600	2.56937	5.08e-28	1.37e-26
AT1G13610	1.72476	0.000167288	0.000641389
AT1G13650	3.73907	6.51e-08	4.33e-07
AT1G13670	2.36519	2.75e-93	3.4e-91
AT1G13740	2.18044	8.65e-95	1.1e-92
AT1G13930	3.00256	1.23e-91	1.46e-89
AT1G14071	2.73395	0.00449944	0.0124975
AT1G14150	1.59846	2.32e-18	3.82e-17
AT1G14345	2.04996	3.53e-42	1.55e-40
AT1G14430	2.49125	5.31e-44	2.44e-42
AT1G14460	1.06994	2.33e-26	5.8e-25
AT1G14490	1.03868	0.0121303	0.0297573
AT1G14642	-1.36276	0.0213592	0.048777
AT1G14700	1.11198	7.67e-39	3.08e-37
AT1G14780	-1.61686	2.22e-22	4.55e-21
AT1G14890	-1.1624	2.4e-44	1.11e-42
AT1G14920	-1.58982	1.09e-93	1.35e-91
AT1G14960	-2.04055	4.55e-19	7.79e-18
AT1G15030	1.08587	7.32e-39	2.95e-37
AT1G15040	-1.15123	2.47e-18	4.05e-17
AT1G15100	1.91869	4.51e-109	7.44e-107
AT1G15125	-1.14016	0.00113503	0.00364988
AT1G15260	1.42676	9.04e-22	1.8e-20
AT1G15290	1.79796	1.83e-34	6.45e-33
AT1G15330	1.16419	1.57e-14	1.98e-13
AT1G15460	-1.48807	3.91e-05	0.000169254
AT1G15670	-1.37536	2.62e-31	8.2e-30
AT1G15760	-1.01152	1.09e-07	7e-07
AT1G15820	1.34542	7.84e-13	8.7e-12
AT1G15840	-2.56731	9.09e-46	4.39e-44
AT1G15980	1.71262	2.79e-31	8.73e-30
AT1G16320	1.88452	1.76e-91	2.08e-89
AT1G16380	-3.90929	1.85e-05	8.51e-05
AT1G16400	-2.5461	0.00189367	0.00577677
AT1G16440	-1.89472	4.66e-10	4.03e-09
AT1G16515	1.30379	2.08e-06	1.11e-05
AT1G16530	-1.67776	0.00526371	0.0143648
AT1G16720	2.73807	4.02e-143	1.09e-140
AT1G16730	1.92307	5.93e-21	1.13e-19
AT1G16905	1.00969	0.000137747	0.000536586
AT1G17050	3.01318	7.15e-182	3.01e-179
AT1G17065	1.34672	0.00636405	0.0169285
AT1G17100	3.44455	3.45e-125	7.67e-123
AT1G17170	1.59464	2.38e-27	6.22e-26
AT1G17180	2.93777	8.14e-48	4.2e-46
AT1G17345	-2.10766	4.91e-18	7.96e-17
AT1G17360	1.19656	1.68e-22	3.46e-21
AT1G17380	1.68386	0.001911	0.00582368
AT1G17420	1.25485	0.00149638	0.00468167
AT1G17810	-1.16019	3.36e-07	2.01e-06
AT1G17860	4.87794	0.00054433	0.00186968
AT1G18020	-1.28857	5.38e-05	0.000227183
AT1G18060	1.68876	3.07e-31	9.59e-30
AT1G18280	-1.02312	1.39e-08	1.01e-07
AT1G18330	2.94933	2.19e-227	1.72e-224
AT1G18410	-1.32419	0.0119085	0.0292864
AT1G18660	1.40726	1.18e-91	1.41e-89
AT1G18710	4.97674	4.14e-21	8.01e-20
AT1G18730	1.82556	1.03e-28	2.86e-27
AT1G18735	3.31505	5.72e-06	2.86e-05
AT1G18810	2.3038	2.18e-34	7.68e-33
AT1G18830	2.75583	9.13e-19	1.53e-17
AT1G19115	2.12371	0.0159115	0.0377456
AT1G19150	1.1642	1.88e-19	3.28e-18
AT1G19380	-1.44755	6.81e-24	1.52e-22
AT1G19490	2.11237	9.17e-73	8.16e-71
AT1G19530	-1.17931	9.03e-17	1.35e-15
AT1G19630	1.82506	0.003275	0.0094078
AT1G19670	2.18473	1.23e-81	1.23e-79
AT1G19700	1.29146	1.35e-103	2.02e-101
AT1G19715	1.11409	3.77e-15	4.98e-14
AT1G19780	-1.34769	2.54e-06	1.34e-05
AT1G19900	-2.51535	1.38e-37	5.37e-36
AT1G19960	-2.68548	7.39e-07	4.21e-06
AT1G20020	1.04574	6.27e-18	1.01e-16
AT1G20030	1.01026	8.9e-10	7.47e-09
AT1G20340	1.17146	5.43e-11	5.14e-10
AT1G20470	1.4992	0.00237438	0.00708022
AT1G20730	-5.38444	0.000698429	0.00234871
AT1G20790	-2.10835	1.46e-50	8.08e-49
AT1G20840	-1.09304	2.31e-22	4.72e-21
AT1G20870	1.00219	8.73e-06	4.22e-05
AT1G21110	1.15086	0.000112204	0.000445923
AT1G21140	-1.02196	0.00284959	0.00832157
AT1G21210	-1.04456	0.0148571	0.0354871
AT1G21240	-2.44603	0.0142263	0.0341845
AT1G21310	-1.88325	8.2e-20	1.46e-18
AT1G21320	-3.74353	0.00463878	0.0128436
AT1G21326	-1.66272	8.44e-05	0.000343167
AT1G21460	2.2184	7.19e-42	3.12e-40
AT1G21500	1.38951	7.38e-16	1.03e-14
AT1G21520	-1.82296	8.56e-21	1.61e-19
AT1G21528	-3.03789	7.05e-12	7.24e-11
AT1G21810	1.28879	2.12e-05	9.61e-05
AT1G22160	1.34082	7.19e-09	5.43e-08
AT1G22360	-1.04923	9.47e-40	3.91e-38
AT1G22370	1.04636	6.78e-08	4.5e-07
AT1G22380	1.65297	0.0121368	0.0297703
AT1G22430	1.044	5e-15	6.53e-14
AT1G22590	1.29175	2.86e-15	3.8e-14
AT1G22630	1.95649	1.89e-20	3.49e-19
AT1G22650	1.26319	8.07e-27	2.06e-25
AT1G22680	1.93559	5.79e-05	0.000243013
AT1G22750	1.4238	3.6e-31	1.12e-29
AT1G22770	2.41835	7.83e-131	1.85e-128
AT1G22850	1.18051	2.49e-30	7.42e-29
AT1G23010	1.7922	3.09e-20	5.63e-19
AT1G23130	1.56387	4.43e-09	3.42e-08
AT1G23310	1.88615	1.4e-48	7.38e-47
AT1G23390	-1.12621	4.95e-26	1.22e-24
AT1G23510	-1.78933	0.000472438	0.00164381
AT1G23540	-1.80702	1.9e-06	1.02e-05
AT1G23720	-1.94769	2.76e-14	3.44e-13
AT1G23730	-1.2844	3.69e-05	0.000160327
AT1G23740	2.10812	6.7e-67	5.23e-65
AT1G24400	1.27716	0.000468408	0.00163075
AT1G24580	4.96683	3.45e-30	1.02e-28
AT1G24620	-1.97393	0.00575353	0.0155184
AT1G24880	2.23289	0.0211178	0.0483128
AT1G25240	-2.87902	1.87e-08	1.34e-07
AT1G25277	2.29049	0.0041844	0.0117204
AT1G25320	-1.42613	1.96e-59	1.33e-57
AT1G25440	1.62041	1.13e-26	2.86e-25
AT1G25530	-1.2409	5.73e-15	7.44e-14
AT1G25560	-1.87346	9.15e-73	8.16e-71
AT1G26230	1.20785	2.1e-13	2.45e-12
AT1G26250	-4.57331	1.92e-28	5.28e-27
AT1G26360	-2.88515	5.66e-15	7.36e-14
AT1G26600	1.17863	0.00745802	0.0194593
AT1G26761	4.48626	2.05e-57	1.35e-55
AT1G26770	2.37648	6.4e-103	9.38e-101
AT1G26790	4.25023	4.77e-60	3.25e-58
AT1G26945	-1.00833	4.09e-25	9.7e-24
AT1G27120	1.29381	1.15e-50	6.39e-49
AT1G27480	1.91629	3.17e-49	1.7e-47
AT1G27620	-1.2497	7.31e-12	7.49e-11
AT1G27740	-1.11988	3.18e-08	2.21e-07
AT1G27760	1.18137	1.26e-98	1.71e-96
AT1G28010	1.60238	2.61e-30	7.76e-29
AT1G28135	-6.73154	2.09e-22	4.28e-21
AT1G28190	-1.06268	1.33e-08	9.67e-08
AT1G28290	-1.26986	1.45e-28	4.03e-27
AT1G28330	-1.48373	4.76e-53	2.79e-51
AT1G28480	1.62658	4.99e-06	2.51e-05
AT1G28570	1.02246	3.79e-10	3.31e-09
AT1G28600	1.95499	1.43e-58	9.6e-57
AT1G29020	-2.19172	9.26e-21	1.74e-19
AT1G29100	-1.53742	1.59e-07	9.98e-07
AT1G29179	-1.01451	0.00613383	0.0164109
AT1G29290	-1.43704	1.01e-05	4.81e-05
AT1G29395	2.24367	5.57e-28	1.49e-26
AT1G29530	1.67355	1.9e-29	5.49e-28
AT1G29600	-1.3292	2.66e-05	0.000119132
AT1G29640	2.74654	6.63e-103	9.66e-101
AT1G29700	1.86406	2.09e-37	8.07e-36
AT1G29910	3.28839	1.29e-55	8.26e-54
AT1G29920	5.47989	3.69e-120	7.56e-118
AT1G30040	2.59606	3.43e-103	5.05e-101
AT1G30050	-1.94709	0.000728778	0.0024386
AT1G30100	-1.68181	0.00287637	0.00838938
AT1G30190	3.51715	0.00643876	0.0171122
AT1G30220	1.02397	0.000308851	0.0011204
AT1G30380	1.52961	7.55e-17	1.14e-15
AT1G30530	2.53127	7.9e-72	6.83e-70
AT1G30700	1.09927	0.000378099	0.0013427
AT1G30850	-1.7719	1.71e-07	1.06e-06
AT1G30870	-2.08777	7.6e-19	1.28e-17
AT1G31240	-1.09838	0.00666098	0.0176333
AT1G31550	1.42059	0.00211404	0.00637155
AT1G31580	1.39005	1.57e-15	2.13e-14
AT1G31650	1.00129	3.18e-17	4.88e-16
AT1G31800	1.45477	1.75e-34	6.17e-33
AT1G32060	1.21071	3.6e-22	7.32e-21
AT1G32080	1.65696	1.92e-43	8.74e-42
AT1G32240	1.15844	1.98e-24	4.57e-23
AT1G32460	1.55965	1.05e-05	5.01e-05
AT1G32470	1.01224	2.04e-08	1.45e-07
AT1G32690	1.41375	4.72e-39	1.92e-37
AT1G32780	3.97765	9.34e-22	1.86e-20
AT1G32870	1.12922	1.15e-23	2.52e-22
AT1G32880	3.94739	0.00925136	0.0234965
AT1G32900	3.26743	3.82e-80	3.74e-78
AT1G32950	-1.45492	2.02e-05	9.22e-05
AT1G32970	-2.73014	0.0140082	0.0337325
AT1G33055	-1.87996	3.91e-32	1.26e-30
AT1G33102	1.72902	3.89e-06	2e-05
AT1G33110	2.69843	4.56e-142	1.21e-139
AT1G33260	-1.34577	2.19e-08	1.55e-07
AT1G33700	-1.26377	1.84e-21	3.62e-20
AT1G33720	2.55353	0.00744823	0.0194402
AT1G34000	1.918	5.72e-43	2.57e-41
AT1G34050	-1.6304	0.000458174	0.00159843
AT1G34510	-2.60632	2.93e-14	3.63e-13
AT1G34520	-2.16212	1.95e-08	1.39e-07
AT1G34540	-3.11023	6.64e-10	5.66e-09
AT1G34570	1.46716	2.24e-15	2.99e-14
AT1G35180	1.06747	1.07e-13	1.27e-12
AT1G35230	-1.58345	0.00172077	0.00529454
AT1G35330	-1.42207	5.06e-07	2.94e-06
AT1G35515	1.98058	0.000676574	0.00228074
AT1G35560	1.17334	2.24e-16	3.24e-15
AT1G35625	-1.91155	5.62e-09	4.29e-08
AT1G35910	-1.99497	1.38e-16	2.03e-15
AT1G36060	-2.42402	1.31e-55	8.36e-54
AT1G36922	-1.42049	0.014581	0.0349231
AT1G42550	2.18453	4.35e-67	3.42e-65
AT1G42970	1.61208	2.17e-36	8.18e-35
AT1G43000	-1.18942	0.0209865	0.0480357
AT1G43040	-1.20104	0.000982127	0.00320407
AT1G43670	1.08146	3.15e-27	8.16e-26
AT1G43800	-3.37628	8.29e-11	7.71e-10
AT1G43910	-1.59519	3.89e-24	8.78e-23
AT1G44000	2.39931	5.92e-67	4.64e-65
AT1G44446	2.63669	2.08e-118	4.12e-116
AT1G44542	1.32864	2.63e-05	0.000117683
AT1G44575	2.31265	9.76e-62	6.96e-60
AT1G44740	1.23021	0.00163168	0.00505347
AT1G44830	-2.034	5.22e-20	9.4e-19
AT1G45010	1.84055	2.48e-42	1.09e-40
AT1G45015	-1.33932	7.73e-10	6.54e-09
AT1G45201	1.38552	4e-28	1.08e-26
AT1G45230	1.24009	1.48e-21	2.93e-20
AT1G45238	3.21548	0.0145493	0.0348543
AT1G45474	1.2375	2.76e-18	4.5e-17
AT1G45545	-1.14616	7.45e-06	3.65e-05
AT1G46264	1.32191	2.55e-12	2.72e-11
AT1G47370	3.02306	0.010893	0.027094
AT1G47510	1.61186	2.39e-07	1.45e-06
AT1G47540	-2.4016	0.00473207	0.013056
AT1G47580	1.48372	8.34e-20	1.48e-18
AT1G48000	1.38597	9.96e-06	4.76e-05
AT1G48040	1.04276	4.89e-21	9.37e-20
AT1G48100	5.77049	5.07e-86	5.43e-84
AT1G48530	1.29161	0.00544231	0.014794
AT1G48660	1.10698	4.68e-10	4.05e-09
AT1G48690	-1.3079	7.11e-19	1.2e-17
AT1G48820	-1.60751	0.00432277	0.0120607
AT1G48930	-2.37572	2.33e-34	8.15e-33
AT1G49010	1.50194	8.05e-22	1.61e-20
AT1G49030	1.02249	0.0195948	0.04525
AT1G49100	-2.61906	1.4e-08	1.02e-07
AT1G49130	-1.40096	1.5e-16	2.2e-15
AT1G49210	-2.8082	5.13e-18	8.29e-17
AT1G49230	-1.02321	0.000324696	0.00117194
AT1G49380	1.17354	4.16e-19	7.14e-18
AT1G49405	1.12066	0.0217516	0.0495945
AT1G49430	1.52034	4.27e-102	5.99e-100
AT1G49500	-1.34746	6.63e-48	3.43e-46
AT1G49975	1.47596	5.72e-18	9.22e-17
AT1G49990	1.05121	0.000186793	0.00070891
AT1G50020	2.35534	1.71e-202	9.81e-200
AT1G50040	-2.29075	1.41e-40	5.94e-39
AT1G50180	1.05591	0.000275715	0.0010125
AT1G50250	2.49526	4.76e-91	5.48e-89
AT1G50280	1.01984	0.000203228	0.000765864
AT1G50290	1.3121	1.36e-25	3.26e-24
AT1G50400	-1.162	0.00456205	0.0126609
AT1G50450	1.11677	5.25e-17	7.96e-16
AT1G50732	1.82866	1.41e-15	1.92e-14
AT1G50900	1.04711	1.97e-13	2.29e-12
AT1G50960	3.15754	0.000199967	0.000754658
AT1G51080	1.09689	1.4e-08	1.02e-07
AT1G51090	1.17128	0.0169227	0.0398519
AT1G51110	1.33528	2.63e-18	4.31e-17
AT1G51270	-1.37975	4.01e-08	2.75e-07
AT1G51340	1.32559	7.14e-12	7.32e-11
AT1G51480	-1.56382	0.0200147	0.0460888
AT1G51580	-1.18849	1.93e-29	5.57e-28
AT1G51620	-1.32766	0.000753148	0.00251017
AT1G51820	4.23262	0.000861209	0.00284222
AT1G51840	-1.28638	5.6e-07	3.24e-06
AT1G51870	-2.50017	5.86e-09	4.47e-08
AT1G51880	-1.54343	2.89e-08	2.02e-07
AT1G51940	-1.20209	2.35e-71	1.98e-69
AT1G52100	1.03478	9.55e-26	2.32e-24
AT1G52110	-1.22532	0.0211358	0.0483446
AT1G52220	1.25537	1.59e-21	3.13e-20
AT1G52230	1.7254	2.07e-21	4.06e-20
AT1G52342	1.04728	2.51e-23	5.44e-22
AT1G52660	-1.59127	2.21e-05	0.000100131
AT1G52690	1.36435	0.000255356	0.000943022
AT1G52770	4.49757	0.000304099	0.00110452
AT1G52800	-3.02578	0.00424783	0.0118769
AT1G52870	2.60777	7.64e-75	7.1e-73
AT1G52990	2.07837	4.38e-09	3.38e-08
AT1G53090	2.11482	2.16e-131	5.14e-129
AT1G53100	-1.7752	0.000877486	0.00289009
AT1G53180	-1.31829	5.6e-34	1.93e-32
AT1G53340	-1.57811	8.24e-24	1.83e-22
AT1G53670	1.53162	2.73e-73	2.46e-71
AT1G53700	-2.53636	1.54e-74	1.42e-72
AT1G53800	1.028	1.92e-20	3.55e-19
AT1G53875	1.75654	8.19e-05	0.000333657
AT1G54040	-1.77211	2.72e-07	1.64e-06
AT1G54050	1.15414	1.48e-05	6.92e-05
AT1G54200	-1.15161	6.39e-17	9.64e-16
AT1G54215	-1.43764	0.00627604	0.0167288
AT1G54575	1.10417	3.22e-13	3.69e-12
AT1G54740	1.25075	5.42e-25	1.27e-23
AT1G54773	1.32086	0.00157794	0.00490238
AT1G54780	1.32524	5.78e-25	1.36e-23
AT1G54940	-2.23753	4.03e-09	3.12e-08
AT1G54970	-4.23583	2.17e-39	8.92e-38
AT1G55290	-2.08724	4.61e-07	2.7e-06
AT1G55370	1.08363	7.55e-11	7.06e-10
AT1G55480	1.64388	1.46e-26	3.66e-25
AT1G55550	1.20085	0.000277533	0.00101886
AT1G55775	-2.35008	0.00886924	0.0226542
AT1G55910	1.49474	4.71e-21	9.03e-20
AT1G55960	2.53806	2.48e-212	1.72e-209
AT1G56430	1.31296	2.29e-06	1.22e-05
AT1G56510	3.35341	4.21e-54	2.53e-52
AT1G56600	1.52178	1.51e-05	7.04e-05
AT1G56650	4.18272	7.2e-41	3.06e-39
AT1G56670	1.84402	1.49e-22	3.1e-21
AT1G57560	-1.31066	1.15e-07	7.35e-07
AT1G57590	1.37553	1.65e-06	8.98e-06
AT1G57750	4.00944	0.00290363	0.00845529
AT1G57770	1.51954	7.14e-28	1.91e-26
AT1G58290	2.01685	4.3e-72	3.76e-70
AT1G58340	1.35557	3.23e-37	1.24e-35
AT1G58460	3.89172	6.29e-31	1.93e-29
AT1G58520	1.71413	1.89e-91	2.2e-89
AT1G58848	1.60187	4.77e-19	8.14e-18
AT1G59640	1.07837	1.53e-12	1.67e-11
AT1G59700	1.54307	1.76e-46	8.72e-45
AT1G59725	-2.49115	7.82e-08	5.13e-07
AT1G59740	1.16266	3.97e-12	4.16e-11
AT1G59850	-1.05565	0.000344559	0.00123588
AT1G59870	-1.02704	1.03e-13	1.22e-12
AT1G59940	-1.45166	5.29e-19	9.02e-18
AT1G60000	1.07678	3.17e-14	3.92e-13
AT1G60050	-1.78869	9.41e-08	6.12e-07
AT1G60060	-1.38057	2.41e-51	1.36e-49
AT1G60095	-1.15202	7.7e-05	0.000315179
AT1G60190	1.41891	1.65e-12	1.79e-11
AT1G60260	1.57953	4.47e-17	6.81e-16
AT1G60270	3.95216	3.31e-163	1.05e-160
AT1G60550	1.23704	1.95e-23	4.24e-22
AT1G60590	6.77091	9.99e-116	1.93e-113
AT1G60630	-1.42636	2.38e-19	4.13e-18
AT1G60740	1.3134	5.36e-08	3.61e-07
AT1G60750	2.16214	4.51e-13	5.09e-12
AT1G60950	1.49772	8.96e-28	2.38e-26
AT1G60970	-1.33207	0.000554241	0.00190068
AT1G61080	-2.46597	1.4e-18	2.33e-17
AT1G61190	1.25924	3.8e-20	6.9e-19
AT1G61255	-1.09706	8.17e-14	9.82e-13
AT1G61260	-1.0969	2.65e-26	6.58e-25
AT1G61300	1.92541	0.000423557	0.00148975
AT1G61340	1.4065	6.1e-08	4.07e-07
AT1G61520	1.30385	4.39e-21	8.47e-20
AT1G61890	2.21805	6.12e-176	2.29e-173
AT1G61950	-2.00887	2.29e-06	1.22e-05
AT1G62030	1.61507	6.92e-19	1.17e-17
AT1G62180	2.79391	9.01e-171	3.08e-168
AT1G62320	-1.2636	1.84e-12	1.98e-11
AT1G62410	-4.68928	0.00823742	0.0212485
AT1G62440	-1.99726	1.24e-47	6.38e-46
AT1G62570	1.10436	1.87e-22	3.84e-21
AT1G62580	1.01745	0.000802027	0.00265918
AT1G62630	1.95176	5.2e-16	7.36e-15
AT1G62750	1.35064	3.53e-28	9.6e-27
AT1G62975	1.69335	1.48e-72	1.3e-70
AT1G62980	-2.02425	2.82e-19	4.89e-18
AT1G63360	1.49983	4.34e-29	1.23e-27
AT1G63410	-1.04003	0.000221657	0.000828823
AT1G63450	-1.26625	5.58e-08	3.74e-07
AT1G63590	4.11275	0.0042868	0.0119745
AT1G63600	-3.70481	3.15e-11	3.04e-10
AT1G63750	-1.27739	9.46e-08	6.15e-07
AT1G63880	1.25466	6.53e-13	7.29e-12
AT1G63930	-2.10581	4.94e-08	3.34e-07
AT1G64460	-1.27904	2.4e-47	1.22e-45
AT1G64500	3.89085	1.29e-213	9.23e-211
AT1G64660	-1.40031	4.29e-71	3.59e-69
AT1G64680	1.55922	3.77e-31	1.17e-29
AT1G64770	1.65859	4.32e-37	1.65e-35
AT1G64780	2.83329	2.68e-57	1.76e-55
AT1G64860	1.5476	3.01e-29	8.62e-28
AT1G64900	2.15874	1.69e-37	6.54e-36
AT1G64940	1.04883	0.00452273	0.0125562
AT1G64950	1.54615	2.87e-124	6.21e-122
AT1G64970	2.29783	1.42e-42	6.33e-41
AT1G65060	3.35479	4.57e-76	4.28e-74
AT1G65230	1.53766	2.11e-20	3.89e-19
AT1G65340	1.03349	3.81e-07	2.25e-06
AT1G65560	1.73777	3.04e-27	7.9e-26
AT1G65620	2.27249	1.26e-19	2.21e-18
AT1G65870	2.43884	0.00982433	0.0247703
AT1G66130	1.69062	2.83e-39	1.16e-37
AT1G66330	2.64507	7.44e-144	2.09e-141
AT1G66390	-2.2506	0.00571338	0.0154242
AT1G66440	-1.48893	1.47e-05	6.87e-05
AT1G66540	4.89712	7.51e-16	1.05e-14
AT1G66700	1.15835	3.03e-08	2.11e-07
AT1G66725	7.24791	1.17e-85	1.25e-83
AT1G66760	1.89528	3.95e-163	1.24e-160
AT1G66800	-1.22825	1.97e-08	1.4e-07
AT1G66840	3.10904	7.96e-97	1.04e-94
AT1G66852	-1.48083	0.00914713	0.0232593
AT1G66855	-2.69894	2.25e-09	1.79e-08
AT1G66930	-1.04876	0.000336959	0.0012123
AT1G66970	1.0384	4.05e-09	3.14e-08
AT1G67000	-1.48192	0.0140797	0.0338806
AT1G67030	1.56383	3.46e-25	8.23e-24
AT1G67070	2.25751	4.92e-141	1.28e-138
AT1G67100	-1.4925	2.94e-13	3.38e-12
AT1G67105	-1.11965	9.67e-13	1.07e-11
AT1G67110	-1.42532	2.87e-07	1.73e-06
AT1G67120	-1.00467	2.04e-09	1.63e-08
AT1G67265	-3.7821	1.24e-86	1.37e-84
AT1G67270	-1.84327	0.00479529	0.0132118
AT1G67328	-1.76145	1.75e-07	1.09e-06
AT1G67360	1.69275	2.21e-49	1.19e-47
AT1G67740	1.28576	5.16e-21	9.85e-20
AT1G67830	1.03208	6.13e-15	7.96e-14
AT1G67860	1.13447	0.000508685	0.00175594
AT1G67900	1.04176	2.02e-31	6.37e-30
AT1G68010	2.09351	1.13e-46	5.61e-45
AT1G68440	1.07526	1.03e-31	3.28e-30
AT1G68470	1.59809	0.00659859	0.0174878
AT1G68480	3.01658	0.0184778	0.042986
AT1G68500	1.13995	6.5e-08	4.33e-07
AT1G68560	-1.01452	7.51e-42	3.25e-40
AT1G68570	1.09943	1.92e-08	1.37e-07
AT1G68780	1.34945	4.29e-21	8.3e-20
AT1G68795	1.36691	1.59e-06	8.67e-06
AT1G68800	-2.14619	1.66e-07	1.04e-06
AT1G68830	1.71991	9.43e-50	5.14e-48
AT1G68880	1.97998	4.86e-11	4.62e-10
AT1G69160	1.23385	4.43e-29	1.26e-27
AT1G69240	-2.1574	5.77e-13	6.46e-12
AT1G69252	1.0684	2.33e-34	8.15e-33
AT1G69260	1.72287	2.01e-49	1.09e-47
AT1G69480	1.51707	9.22e-12	9.36e-11
AT1G69490	1.06857	5.11e-13	5.74e-12
AT1G69523	1.10963	3.12e-08	2.18e-07
AT1G69530	1.86424	3e-98	4.01e-96
AT1G69550	1.08657	6.45e-19	1.09e-17
AT1G69570	1.15915	6.11e-21	1.16e-19
AT1G69610	2.07407	5.51e-24	1.24e-22
AT1G69730	1.57612	0.000661051	0.00223352
AT1G69870	1.24978	4.47e-31	1.38e-29
AT1G69930	2.23249	0.000284928	0.00104309
AT1G69935	1.05722	1.9e-15	2.56e-14
AT1G70000	2.44411	2.59e-109	4.34e-107
AT1G70260	1.43398	1.24e-11	1.25e-10
AT1G70420	2.1309	1.28e-61	9.07e-60
AT1G70430	1.09639	6.51e-10	5.56e-09
AT1G70450	-1.81813	0.00100816	0.00328037
AT1G70460	-2.00033	7.3e-35	2.63e-33
AT1G70580	1.13447	4.14e-25	9.8e-24
AT1G70610	1.13507	1.52e-21	2.99e-20
AT1G70640	3.76554	7.53e-05	0.000309235
AT1G70660	1.21375	7.76e-11	7.24e-10
AT1G70700	1.50508	2.27e-98	3.06e-96
AT1G70720	-2.49545	0.000228914	0.000853523
AT1G70820	1.10215	0.00202922	0.00614261
AT1G71015	-1.40266	4.99e-09	3.83e-08
AT1G71200	-1.48024	0.00869417	0.0222781
AT1G71480	1.10155	3.75e-06	1.93e-05
AT1G71500	1.10619	1.56e-22	3.22e-21
AT1G71520	2.82267	0.00346801	0.00990793
AT1G71810	1.7383	2.19e-41	9.37e-40
AT1G71890	1.56903	0.000169418	0.000648291
AT1G72030	2.5827	1.69e-55	1.06e-53
AT1G72290	-1.69583	7.12e-24	1.59e-22
AT1G72500	1.73999	9.32e-189	4.15e-186
AT1G72510	1.01138	9.43e-36	3.51e-34
AT1G72620	1.42572	0.00877689	0.0224461
AT1G72640	1.10124	6.26e-18	1e-16
AT1G72645	1.97156	2.77e-30	8.21e-29
AT1G72770	1.41214	4.33e-55	2.68e-53
AT1G72860	-1.52644	0.00912958	0.0232247
AT1G72920	1.40592	0.0055521	0.0150508
AT1G72930	2.78139	2.06e-10	1.84e-09
AT1G72940	1.61094	2.27e-30	6.78e-29
AT1G73010	1.55796	6.64e-06	3.28e-05
AT1G73165	1.31274	0.000929182	0.00304736
AT1G73290	-1.73349	8.02e-14	9.65e-13
AT1G73330	-1.43481	5.87e-08	3.92e-07
AT1G73360	1.18377	5.17e-17	7.85e-16
AT1G73390	1.5201	6.68e-63	4.85e-61
AT1G73480	3.71926	5.58e-286	7.32e-283
AT1G73540	1.10006	5.77e-17	8.73e-16
AT1G73580	-1.20836	0.00191296	0.00582809
AT1G73607	-3.18307	8.81e-09	6.57e-08
AT1G73650	2.46288	1.55e-86	1.7e-84
AT1G73700	4.66078	0.00697054	0.0183436
AT1G73790	1.89827	0.00553595	0.015014
AT1G73830	-4.17098	5.66e-112	9.97e-110
AT1G73860	-1.35491	1.89e-10	1.7e-09
AT1G73870	8.83843	3.26e-13	3.73e-12
AT1G73890	1.32097	1.38e-06	7.57e-06
AT1G73990	1.34773	4.3e-37	1.65e-35
AT1G74070	1.2532	1.88e-17	2.93e-16
AT1G74140	-3.85674	8.11e-06	3.95e-05
AT1G74430	1.90341	4.58e-23	9.75e-22
AT1G74450	1.0433	3.8e-30	1.12e-28
AT1G74500	1.21524	6.08e-08	4.06e-07
AT1G74670	1.28874	1.97e-18	3.25e-17
AT1G74710	-1.06309	9e-17	1.34e-15
AT1G74730	1.69859	1.39e-27	3.68e-26
AT1G74830	-1.39474	0.000164992	0.00063296
AT1G74875	2.57032	8.39e-06	4.07e-05
AT1G74890	2.75703	0.00255011	0.00754035
AT1G74900	-1.11766	0.0010361	0.00335831
AT1G75100	2.43759	1.96e-176	7.59e-174
AT1G75160	-1.95634	5.57e-05	0.000234437
AT1G75166	1.18958	0.00434566	0.0121132
AT1G75250	-2.93911	0.00239501	0.00712853
AT1G75430	1.673	1.34e-06	7.36e-06
AT1G75460	2.37809	8.28e-64	6.09e-62
AT1G75530	-1.80211	0.0101338	0.0254635
AT1G75580	1.63378	1.34e-14	1.7e-13
AT1G75690	1.43773	2.66e-23	5.75e-22
AT1G75770	1.33473	3.52e-15	4.65e-14
AT1G75891	1.86107	0.00528995	0.0144208
AT1G75960	-1.06121	1.63e-06	8.85e-06
AT1G76080	2.60711	1.14e-34	4.07e-33
AT1G76100	1.16188	4.26e-15	5.59e-14
AT1G76110	2.90515	9.04e-55	5.54e-53
AT1G76410	-1.97051	1.62e-62	1.17e-60
AT1G76450	1.10914	6.55e-18	1.05e-16
AT1G76570	3.01779	1.85e-97	2.43e-95
AT1G76680	2.06998	1.86e-51	1.06e-49
AT1G76892	1.73088	0.0131144	0.0318239
AT1G76930	-2.2288	8.14e-29	2.28e-27
AT1G77090	1.74632	6.58e-44	3.02e-42
AT1G77120	-2.06436	2.79e-09	2.2e-08
AT1G77200	-3.06133	5.45e-47	2.74e-45
AT1G77450	2.22383	4.02e-148	1.16e-145
AT1G77640	-1.98887	1.32e-14	1.68e-13
AT1G78070	2.50697	5.46e-112	9.69e-110
AT1G78100	1.1709	2.21e-40	9.25e-39
AT1G78170	1.27051	2.14e-33	7.21e-32
AT1G78180	1.02115	6.7e-27	1.72e-25
AT1G78190	1.15916	3.48e-06	1.8e-05
AT1G78340	1.00335	4.64e-11	4.42e-10
AT1G78380	1.36304	2.29e-72	2e-70
AT1G78430	1.27419	1.66e-15	2.24e-14
AT1G78440	6.85304	4.72e-120	9.6e-118
AT1G78450	1.98355	6.54e-16	9.2e-15
AT1G78510	3.12838	6.08e-177	2.39e-174
AT1G78720	1.01813	0.00149977	0.00468988
AT1G78820	2.71969	2.79e-164	9.14e-162
AT1G78995	2.14614	2.29e-22	4.68e-21
AT1G79040	1.18609	3.71e-11	3.56e-10
AT1G79075	-1.14527	5.63e-06	2.81e-05
AT1G79103	1.71354	0.0132756	0.0321689
AT1G79250	-2.0338	0.000144322	0.000559245
AT1G79270	1.81593	3.92e-139	9.85e-137
AT1G79320	-1.06288	1.13e-05	5.37e-05
AT1G79410	1.00007	2.32e-34	8.15e-33
AT1G79470	-1.12762	3.03e-15	4.02e-14
AT1G79529	2.09419	0.00408606	0.0114722
AT1G79700	-1.0693	1.66e-39	6.82e-38
AT1G79860	-2.88233	2.04e-10	1.83e-09
AT1G79915	1.2007	0.0168291	0.0396592
AT1G80130	4.33734	5.28e-94	6.59e-92
AT1G80340	4.23096	3.33e-23	7.16e-22
AT1G80440	-1.38364	1.04e-36	3.97e-35
AT1G80660	-1.62898	0.00312374	0.00901391
AT2G01008	-3.72381	6.39e-39	2.58e-37
AT2G01020	-6.67511	4.33e-07	2.54e-06
AT2G01021	-4.069	1.18e-34	4.22e-33
AT2G01023	-3.44276	3.94e-05	0.000170268
AT2G01190	-1.13624	2.59e-27	6.74e-26
AT2G01290	2.12275	1.63e-55	1.03e-53
AT2G01520	1.79926	2.92e-06	1.53e-05
AT2G01530	-1.03531	7.67e-13	8.52e-12
AT2G01590	1.47361	6.41e-16	9.01e-15
AT2G01830	-1.08153	2.59e-20	4.74e-19
AT2G01870	1.33221	1.16e-08	8.53e-08
AT2G01880	-1.17373	1.81e-07	1.12e-06
AT2G01890	1.18794	1.37e-45	6.58e-44
AT2G01918	1.73953	2.02e-23	4.39e-22
AT2G02010	2.12929	0.000282784	0.00103669
AT2G02380	-1.03018	0.00181812	0.00556358
AT2G02400	1.18956	1.74e-34	6.16e-33
AT2G02410	1.24757	9.49e-22	1.88e-20
AT2G02620	2.08539	0.00711353	0.0186679
AT2G02630	1.06635	3.26e-12	3.44e-11
AT2G02950	3.68108	0	0
AT2G02955	1.74812	1.8e-33	6.12e-32
AT2G02980	1.08015	2.04e-10	1.83e-09
AT2G03090	1.0124	4.02e-17	6.14e-16
AT2G03410	1.04592	0.00311301	0.00898734
AT2G03550	1.20051	2.43e-22	4.97e-21
AT2G03720	-2.46311	4.26e-19	7.3e-18
AT2G03750	2.51809	8.95e-51	4.97e-49
AT2G03760	1.7622	6.23e-74	5.7e-72
AT2G03830	1.86659	0.00182237	0.00557514
AT2G04039	1.70786	2.81e-23	6.06e-22
AT2G04040	1.5643	1.36e-28	3.79e-27
AT2G04065	2.55516	0.0156779	0.0372476
AT2G04070	-1.7285	7.38e-05	0.000303352
AT2G04405	-3.25477	0.00332638	0.00954145
AT2G04500	-1.08067	3.11e-13	3.56e-12
AT2G04790	1.84792	1.61e-24	3.73e-23
AT2G04965	1.55906	0.0063609	0.0169225
AT2G05070	4.30909	1.18e-99	1.63e-97
AT2G05075	1.14044	5.08e-07	2.95e-06
AT2G05100	4.48113	9.55e-114	1.73e-111
AT2G05215	-1.59342	0.00131615	0.00416699
AT2G05250	2.30208	0.0208369	0.0477489
AT2G05310	1.56999	1.17e-26	2.95e-25
AT2G05518	-1.00661	2.25e-08	1.59e-07
AT2G05620	1.71033	5.58e-20	1e-18
AT2G05910	-1.01603	7.83e-05	0.000319825
AT2G06200	1.28835	5.09e-14	6.21e-13
AT2G07565	-1.31837	0.00746295	0.0194679
AT2G07627	4.14402	0.00210893	0.00635778
AT2G07629	-2.40584	0.0145378	0.0348301
AT2G07641	-1.00117	0.000110292	0.000439063
AT2G07662	-1.13066	0.00687467	0.0181197
AT2G07671	-2.25026	2.01e-34	7.09e-33
AT2G07674	1.64715	3.92e-05	0.000169515
AT2G07675	2.11909	1.26e-31	3.99e-30
AT2G07676	2.14513	0.00624223	0.0166481
AT2G07687	-1.30843	0.000233805	0.000869149
AT2G07696	-1.17263	0.00367417	0.0104375
AT2G07706	-1.71161	6.69e-05	0.000277006
AT2G07707	-1.54475	5.68e-06	2.84e-05
AT2G07718	-1.32185	1.12e-09	9.25e-09
AT2G07722	-2.36731	0.00533643	0.0145347
AT2G07732	-2.06692	1.51e-14	1.92e-13
AT2G07738	-4.97623	0.000195289	0.000738779
AT2G07739	2.07614	6.25e-21	1.19e-19
AT2G07741	-1.81575	2.83e-10	2.5e-09
AT2G07751	3.40264	8.97e-53	5.22e-51
AT2G07771	-6.38893	8.85e-07	4.99e-06
AT2G07773	2.80643	1.72e-23	3.76e-22
AT2G07777	-1.43512	4.57e-10	3.96e-09
AT2G07815	-1.16663	0.00203799	0.00616521
AT2G07825	-3.41367	0.0198801	0.0458325
AT2G07835	-1.32168	0.012719	0.0309985
AT2G07875	1.15362	0.00615712	0.0164639
AT2G08100	1.42715	1.65e-12	1.79e-11
AT2G08220	2.62882	4.03e-05	0.000173869
AT2G08340	1.17194	0.000948815	0.00310527
AT2G08650	5.60374	1.37e-16	2.02e-15
AT2G08900	4.07455	0.0122246	0.0299638
AT2G09195	1.18543	0.00699265	0.0183916
AT2G11215	1.94516	7.71e-08	5.07e-07
AT2G12190	1.27426	6.71e-09	5.09e-08
AT2G12646	1.05618	0.000156972	0.000604687
AT2G12905	-1.399	0.011167	0.0276852
AT2G13360	1.22465	6.06e-40	2.51e-38
AT2G13680	2.00839	0.0117945	0.0290521
AT2G13810	3.06292	3.8e-07	2.25e-06
AT2G13895	-4.04209	0.00895634	0.0228505
AT2G14060	1.3843	1.23e-24	2.84e-23
AT2G14070	-4.12963	0.00503039	0.0138015
AT2G14610	-2.8873	3.87e-13	4.4e-12
AT2G14660	1.6726	4.79e-14	5.85e-13
AT2G15020	4.8152	1.44e-19	2.53e-18
AT2G15128	1.35939	4.52e-07	2.65e-06
AT2G15420	-3.15105	0.0074685	0.0194802
AT2G15480	1.07586	3.07e-22	6.24e-21
AT2G15490	1.95652	2.1e-40	8.81e-39
AT2G15830	-1.28759	3.87e-18	6.29e-17
AT2G15880	-1.79539	6.56e-33	2.17e-31
AT2G15960	-1.15473	1.17e-20	2.18e-19
AT2G15970	2.1916	1.29e-102	1.86e-100
AT2G16060	-1.94521	1.3e-11	1.3e-10
AT2G16245	2.11295	9.83e-09	7.28e-08
AT2G16280	1.07076	5.39e-38	2.11e-36
AT2G16365	2.47922	2.44e-169	8.22e-167
AT2G16430	2.19903	1.49e-97	1.97e-95
AT2G16970	-1.0843	2.04e-05	9.29e-05
AT2G17590	1.68684	7.81e-11	7.28e-10
AT2G17660	1.60261	1.13e-10	1.04e-09
AT2G17780	1.44284	3.15e-24	7.16e-23
AT2G17850	-1.92128	0.000117792	0.000465229
AT2G17880	-2.53343	5.91e-133	1.44e-130
AT2G17930	-1.00899	3.42e-07	2.04e-06
AT2G17972	3.04761	8.76e-17	1.31e-15
AT2G18190	-3.62882	2.73e-07	1.65e-06
AT2G18360	-1.78032	3.59e-19	6.2e-18
AT2G18370	-1.6379	1.86e-05	8.53e-05
AT2G18490	-2.62688	0.00379027	0.0107234
AT2G18560	1.10227	9.16e-21	1.72e-19
AT2G18660	-2.15979	0.000184372	0.000700966
AT2G18690	-1.71259	1.55e-27	4.08e-26
AT2G18800	1.24945	1.18e-05	5.6e-05
AT2G18917	4.08014	0.00603909	0.0161813
AT2G18969	1.21453	4.75e-23	1.01e-21
AT2G18970	1.20626	0.000652288	0.00220739
AT2G19210	-3.09545	0.00863159	0.0221514
AT2G19572	-1.93996	0.00223785	0.00670702
AT2G19650	4.2376	1.8e-52	1.04e-50
AT2G20030	-1.18707	0.000309887	0.00112364
AT2G20142	-1.13501	1.46e-08	1.06e-07
AT2G20520	-3.19331	5.06e-18	8.2e-17
AT2G20570	1.7199	4.43e-34	1.54e-32
AT2G20700	-3.49493	0.0146414	0.0350463
AT2G21220	1.10229	8.4e-06	4.07e-05
AT2G21260	2.16592	0.000134109	0.000523278
AT2G21280	1.21417	1.46e-16	2.15e-15
AT2G21320	4.55117	6.55e-154	1.96e-151
AT2G21330	2.68973	1.39e-66	1.08e-64
AT2G21370	1.16788	1.48e-19	2.59e-18
AT2G21530	1.74925	1.97e-33	6.66e-32
AT2G21560	1.12392	6.29e-20	1.12e-18
AT2G21900	-1.58754	5.49e-12	5.7e-11
AT2G21910	-2.42736	9.37e-90	1.06e-87
AT2G21960	1.2608	2.99e-22	6.08e-21
AT2G21970	2.17834	7.03e-111	1.21e-108
AT2G22190	1.03766	1.2e-05	5.68e-05
AT2G22240	2.02691	2.58e-106	4.09e-104
AT2G22290	-1.52395	0.000607772	0.00207191
AT2G22420	1.11585	9.55e-27	2.42e-25
AT2G22460	3.84923	2.05e-07	1.26e-06
AT2G22680	-1.31072	9.77e-21	1.83e-19
AT2G22760	2.31115	0.00103089	0.00334372
AT2G22770	1.25826	6.11e-66	4.7e-64
AT2G22800	1.25222	2.55e-21	5e-20
AT2G22810	-1.80015	0.0209726	0.0480086
AT2G22942	-2.37104	1.63e-22	3.36e-21
AT2G23000	7.41819	1.51e-18	2.51e-17
AT2G23010	1.20725	8.73e-28	2.32e-26
AT2G23060	1.64219	0.0178595	0.0417495
AT2G23120	1.18885	5.12e-43	2.31e-41
AT2G23130	1.53415	5.05e-28	1.36e-26
AT2G23170	-1.10063	1.82e-11	1.8e-10
AT2G23347	2.19606	0.0149226	0.0356326
AT2G23420	1.45933	8.04e-46	3.9e-44
AT2G23590	1.68714	1.44e-18	2.39e-17
AT2G23620	-1.75892	2.62e-18	4.3e-17
AT2G23672	1.74048	1.46e-08	1.06e-07
AT2G23755	1.0617	8.26e-11	7.68e-10
AT2G23840	1.10826	9.61e-06	4.61e-05
AT2G23910	2.11196	4.96e-42	2.16e-40
AT2G23945	-1.61737	0.0161781	0.0383087
AT2G24190	2.624	1.2e-08	8.8e-08
AT2G24270	1.12951	1.15e-23	2.54e-22
AT2G24560	3.09836	9.56e-07	5.37e-06
AT2G24740	-1.92892	0.00030356	0.00110325
AT2G24820	1.50618	1.82e-44	8.49e-43
AT2G24980	-5.13907	4.3e-38	1.69e-36
AT2G25095	1.27195	8.97e-06	4.33e-05
AT2G25240	-1.61361	2.53e-08	1.78e-07
AT2G25530	3.79662	1.89e-149	5.57e-147
AT2G25600	-1.23237	0.0208501	0.04777
AT2G25680	1.08517	2.44e-06	1.29e-05
AT2G25820	-3.72307	0.00471256	0.0130189
AT2G25900	-1.24579	3.63e-48	1.9e-46
AT2G26150	1.00315	0.000391473	0.00138623
AT2G26211	2.14865	2.22e-07	1.35e-06
AT2G26410	-1.22243	2.45e-05	0.000110338
AT2G26420	-1.28058	8.1e-06	3.95e-05
AT2G26440	-1.09591	2.42e-17	3.74e-16
AT2G26500	1.031	3.59e-11	3.46e-10
AT2G26695	1.07783	7.57e-09	5.69e-08
AT2G26710	-1.16424	4.44e-21	8.55e-20
AT2G27220	-5.85518	0.000226703	0.000846233
AT2G27250	1.88579	0.0195633	0.0451993
AT2G27380	-2.76303	3.19e-20	5.8e-19
AT2G27420	2.34885	5.64e-35	2.04e-33
AT2G27880	1.1567	0.00910592	0.0231745
AT2G28040	-2.03702	3.06e-05	0.000135155
AT2G28210	2.51368	0.000718261	0.00240819
AT2G28305	1.82529	1.72e-51	9.8e-50
AT2G28320	1.18937	8.96e-42	3.87e-40
AT2G28420	-1.03604	0.017152	0.0403475
AT2G28500	1.38728	0.000131995	0.000515969
AT2G28550	2.51689	0	0
AT2G28570	-1.19552	4.21e-19	7.22e-18
AT2G28605	1.76837	5.12e-35	1.86e-33
AT2G28670	1.5999	0.000190658	0.000722722
AT2G28690	-2.31189	1.41e-11	1.41e-10
AT2G28860	-2.07641	2.18e-13	2.53e-12
AT2G28920	4.44805	0.0164721	0.0388878
AT2G29000	-3.63634	1.65e-08	1.19e-07
AT2G29090	2.12505	2.22e-12	2.37e-11
AT2G29130	-1.14892	2.21e-06	1.18e-05
AT2G29320	2.13173	2.4e-06	1.27e-05
AT2G29340	1.36692	4.9e-25	1.15e-23
AT2G29360	2.30469	2.95e-17	4.54e-16
AT2G29380	1.05336	0.0137197	0.033109
AT2G29450	2.5423	2.5e-113	4.51e-111
AT2G29460	1.52759	1.23e-11	1.24e-10
AT2G29480	1.74878	1.16e-09	9.62e-09
AT2G29490	1.38827	2.54e-29	7.29e-28
AT2G29500	1.53242	2.3e-21	4.52e-20
AT2G29620	-1.39666	6.78e-11	6.37e-10
AT2G29650	2.42543	5.18e-77	4.91e-75
AT2G30040	3.09949	1.49e-172	5.25e-170
AT2G30100	1.7682	4.12e-79	4e-77
AT2G30140	1.02176	3.42e-32	1.11e-30
AT2G30150	1.34127	9.88e-40	4.08e-38
AT2G30170	1.23626	1.88e-15	2.53e-14
AT2G30310	-4.06071	0.0164215	0.03878
AT2G30390	1.23009	4.48e-34	1.55e-32
AT2G30420	1.90603	8.38e-06	4.06e-05
AT2G30424	2.62307	5.69e-32	1.83e-30
AT2G30520	4.19236	0	0
AT2G30540	1.62619	8.82e-07	4.98e-06
AT2G30570	1.19294	1.41e-16	2.07e-15
AT2G30695	1.09592	5.38e-16	7.62e-15
AT2G30766	4.71898	0.00016856	0.000645741
AT2G30790	1.8886	0.00872123	0.0223328
AT2G30950	1.47235	2.58e-50	1.42e-48
AT2G31070	1.86125	1.1e-55	7.05e-54
AT2G31380	5.69161	5.69e-189	2.63e-186
AT2G31560	2.57967	4.05e-123	8.69e-121
AT2G31751	1.26974	1.59e-15	2.16e-14
AT2G31790	1.4856	7.99e-19	1.34e-17
AT2G31865	-1.02494	1.14e-07	7.33e-07
AT2G31940	1.39168	2.12e-06	1.13e-05
AT2G31980	-1.0863	2.07e-21	4.07e-20
AT2G32020	1.08793	4.65e-06	2.36e-05
AT2G32100	-1.19582	0.00153698	0.00479217
AT2G32179	1.28127	0.00284507	0.00831146
AT2G32460	-1.14048	3.42e-08	2.37e-07
AT2G32480	1.02374	4.71e-36	1.77e-34
AT2G32510	1.26669	1.05e-16	1.56e-15
AT2G32530	2.91501	1.44e-115	2.72e-113
AT2G32540	2.77095	4.74e-128	1.09e-125
AT2G32640	1.64075	2.66e-40	1.11e-38
AT2G32650	1.22818	3.22e-07	1.93e-06
AT2G32660	-1.08343	2.69e-05	0.000120155
AT2G32950	1.05538	7.42e-43	3.32e-41
AT2G33000	-1.78202	0.000181459	0.00069089
AT2G33020	-2.42088	0.0128805	0.0313339
AT2G33250	1.47302	5.56e-33	1.85e-31
AT2G33380	1.61585	3.54e-21	6.88e-20
AT2G33530	1.39321	1.25e-18	2.09e-17
AT2G33585	1.05482	3.66e-12	3.85e-11
AT2G33710	1.76345	4.38e-20	7.93e-19
AT2G33720	-3.45734	0.0158778	0.0376771
AT2G33830	-1.07446	9.55e-21	1.79e-19
AT2G33855	1.72134	1.59e-22	3.29e-21
AT2G34060	1.97158	9.26e-24	2.06e-22
AT2G34080	-1.95598	5.3e-26	1.3e-24
AT2G34430	3.16611	2.82e-27	7.33e-26
AT2G34450	1.17959	9.77e-08	6.33e-07
AT2G34460	2.3369	1.97e-55	1.23e-53
AT2G34490	-1.8138	1.17e-14	1.5e-13
AT2G34610	-2.02286	8.37e-08	5.47e-07
AT2G34620	1.8452	3.25e-26	8.06e-25
AT2G34655	-1.46649	8.09e-05	0.000330011
AT2G34720	1.10481	2.2e-26	5.49e-25
AT2G34810	1.51056	1.63e-16	2.38e-15
AT2G34910	-1.80712	5.87e-12	6.07e-11
AT2G34925	2.46615	0.000297918	0.00108542
AT2G35130	1.36039	2.95e-15	3.91e-14
AT2G35260	1.85331	5.11e-51	2.85e-49
AT2G35270	-1.11199	7.45e-05	0.000306122
AT2G35280	4.46311	0.00330844	0.00949461
AT2G35290	1.70896	1.46e-09	1.2e-08
AT2G35310	1.31735	0.00114067	0.00366453
AT2G35370	1.12581	1.61e-08	1.16e-07
AT2G35660	2.79808	1.66e-63	1.22e-61
AT2G35700	1.7234	0.0108567	0.0270267
AT2G35830	1.38382	2.42e-18	3.97e-17
AT2G35890	-1.24869	0.000371004	0.00131989
AT2G35940	1.18692	8.83e-23	1.86e-21
AT2G35950	2.91757	2.96e-05	0.0001312
AT2G35960	3.08352	5.99e-49	3.2e-47
AT2G36026	1.15689	0.000108104	0.000431011
AT2G36080	1.61932	2.35e-86	2.56e-84
AT2G36145	1.83467	1.77e-27	4.65e-26
AT2G36470	1.16053	3.18e-14	3.93e-13
AT2G36540	1.30667	0.0155546	0.036977
AT2G36590	4.41093	9.79e-72	8.4e-70
AT2G36630	2.33356	1.62e-103	2.43e-101
AT2G36710	1.40227	0.0011914	0.00381088
AT2G36750	8.25986	3.92e-12	4.11e-11
AT2G36770	1.1988	0.0110834	0.0275096
AT2G36780	1.25075	6.98e-14	8.43e-13
AT2G36800	4.1223	6.58e-201	3.61e-198
AT2G36870	2.2368	1.72e-88	1.92e-86
AT2G36885	1.42348	2.12e-36	8e-35
AT2G36970	2.24208	0.000165269	0.000633852
AT2G37025	-1.24198	1.25e-33	4.28e-32
AT2G37100	1.84841	4.53e-21	8.71e-20
AT2G37240	2.09987	1.72e-53	1.02e-51
AT2G37300	1.00448	5.23e-10	4.51e-09
AT2G37370	-2.37723	7.7e-09	5.78e-08
AT2G37450	1.58022	7.99e-36	2.98e-34
AT2G37580	-1.05605	1.12e-11	1.12e-10
AT2G37670	-1.05434	5.73e-22	1.15e-20
AT2G37678	-1.2754	1.26e-44	5.9e-43
AT2G37770	3.78633	4.87e-14	5.95e-13
AT2G37820	-1.64462	1.09e-05	5.18e-05
AT2G37870	1.02879	2.66e-05	0.000118768
AT2G37880	2.36879	0.00390247	0.0110105
AT2G37970	3.81537	3.58e-158	1.11e-155
AT2G37980	-1.18044	5.05e-11	4.79e-10
AT2G38100	-1.64566	8.17e-05	0.000333078
AT2G38210	3.04148	3.99e-60	2.73e-58
AT2G38230	3.41977	8.15e-178	3.31e-175
AT2G38240	1.13489	0.00110409	0.00355913
AT2G38390	-1.34655	3.57e-10	3.13e-09
AT2G38510	-2.94388	3.89e-06	2e-05
AT2G38540	1.04947	5.89e-22	1.18e-20
AT2G38780	1.13685	1.45e-15	1.97e-14
AT2G39040	-1.28871	1.64e-09	1.33e-08
AT2G39240	1.59092	0.0122367	0.0299904
AT2G39250	3.59918	1.94e-249	1.83e-246
AT2G39350	-1.49489	7.69e-32	2.45e-30
AT2G39470	1.63715	8.92e-26	2.17e-24
AT2G39510	1.9169	3.1e-05	0.000136469
AT2G39560	3.24886	6.63e-35	2.4e-33
AT2G39705	-1.62141	3.13e-49	1.68e-47
AT2G39730	1.61837	9.97e-37	3.8e-35
AT2G39800	2.49645	1.21e-102	1.74e-100
AT2G39980	-1.60025	1.62e-48	8.5e-47
AT2G40008	-1.52873	0.00883274	0.0225718
AT2G40020	1.48573	2.14e-15	2.86e-14
AT2G40080	2.08963	2.72e-52	1.57e-50
AT2G40100	2.26874	1.45e-81	1.45e-79
AT2G40180	-1.31507	0.012805	0.0311862
AT2G40220	3.30599	0.00892408	0.0227781
AT2G40230	-2.1566	7.88e-35	2.83e-33
AT2G40340	1.11157	0.000140398	0.000545202
AT2G40400	1.43758	6.18e-53	3.62e-51
AT2G40670	2.29008	4.22e-10	3.66e-09
AT2G40840	1.0027	6.9e-39	2.78e-37
AT2G40900	1.27499	3.69e-23	7.9e-22
AT2G40940	-1.07772	3.46e-80	3.4e-78
AT2G40960	1.26406	1.54e-30	4.67e-29
AT2G41000	1.52952	1.28e-22	2.66e-21
AT2G41040	2.36154	2.53e-89	2.83e-87
AT2G41190	1.36281	3.54e-29	1.01e-27
AT2G41230	-2.06593	1.25e-08	9.18e-08
AT2G41250	1.0705	4.59e-38	1.8e-36
AT2G41370	1.24969	1.23e-29	3.58e-28
AT2G41870	1.59685	3.95e-32	1.28e-30
AT2G41905	1.16433	8.55e-07	4.84e-06
AT2G41970	-1.26344	4.08e-08	2.8e-07
AT2G42140	-1.3353	0.0158157	0.0375411
AT2G42190	1.19798	5.57e-17	8.43e-16
AT2G42200	1.54015	1.85e-08	1.32e-07
AT2G42220	1.12349	4.26e-13	4.83e-12
AT2G42480	-1.19165	0.00704197	0.0185027
AT2G42530	6.35142	3.64e-06	1.88e-05
AT2G42540	7.19005	1.93e-07	1.19e-06
AT2G42690	1.83022	1.75e-29	5.07e-28
AT2G42800	-1.10844	8.07e-10	6.81e-09
AT2G42850	-3.50699	2.16e-51	1.22e-49
AT2G42870	-1.38775	2.3e-27	6.02e-26
AT2G42955	-2.29187	0.0097252	0.024544
AT2G42975	2.56726	1.44e-55	9.1e-54
AT2G43010	1.24473	1.53e-32	5.01e-31
AT2G43060	-1.69266	7.66e-41	3.25e-39
AT2G43140	-1.31199	2.5e-10	2.23e-09
AT2G43150	-2.02758	2.2e-29	6.35e-28
AT2G43220	-4.20146	0.0126378	0.0308261
AT2G43340	1.37075	7.69e-38	3e-36
AT2G43530	1.23607	1.09e-07	7.02e-07
AT2G43560	1.10084	3.69e-14	4.54e-13
AT2G43600	2.19723	0.00252175	0.00746678
AT2G43860	-1.33183	1.85e-07	1.14e-06
AT2G43865	-3.17863	0.00124643	0.00396861
AT2G43910	1.9326	1.17e-90	1.34e-88
AT2G44080	-1.83286	1.34e-54	8.13e-53
AT2G44110	-1.53893	1.28e-14	1.63e-13
AT2G44255	-4.41358	0.00617504	0.0165025
AT2G44280	1.79725	7.42e-55	4.57e-53
AT2G44290	1.99837	2.56e-30	7.61e-29
AT2G44460	1.65831	9.35e-06	4.5e-05
AT2G44798	-2.97414	3.46e-26	8.55e-25
AT2G44910	-1.8599	4.55e-25	1.07e-23
AT2G45050	-1.43107	3.37e-51	1.89e-49
AT2G45190	1.19107	9.63e-21	1.8e-19
AT2G45350	1.15328	9.7e-06	4.66e-05
AT2G45360	1.4884	0.000316895	0.00114764
AT2G45560	1.06323	1.56e-13	1.83e-12
AT2G45750	-1.29728	8.57e-22	1.71e-20
AT2G46270	1.52166	1.69e-104	2.61e-102
AT2G46340	3.25276	0	0
AT2G46400	-1.23562	1.06e-09	8.8e-09
AT2G46410	1.32463	6.85e-12	7.04e-11
AT2G46420	2.79311	4.03e-196	2.16e-193
AT2G46440	5.03371	7.2e-06	3.54e-05
AT2G46450	3.04151	3.16e-99	4.33e-97
AT2G46640	2.41915	3.39e-12	3.56e-11
AT2G46720	1.29316	2.57e-05	0.000115238
AT2G46790	6.47293	6.15e-252	6.04e-249
AT2G46810	1.49258	8.55e-43	3.82e-41
AT2G46820	1.39338	2.27e-24	5.21e-23
AT2G46830	3.04062	9.23e-193	4.54e-190
AT2G46860	-3.86058	4.6e-09	3.54e-08
AT2G46870	1.05641	2.55e-14	3.18e-13
AT2G46970	-3.93552	1.03e-203	6.21e-201
AT2G47050	3.02402	0.00966391	0.0244154
AT2G47370	1.30825	6.99e-05	0.000288548
AT2G47450	1.30693	3.02e-24	6.86e-23
AT2G47460	4.19355	1.08e-17	1.71e-16
AT2G47490	1.1808	6.93e-47	3.48e-45
AT2G47520	-2.13049	0.0217761	0.0496375
AT2G47530	-1.37518	3.6e-05	0.000157015
AT2G47550	-1.97085	3.35e-14	4.14e-13
AT2G47750	2.09441	2.12e-06	1.13e-05
AT2G47890	1.22903	2.91e-17	4.48e-16
AT2G47895	-1.47655	0.0136194	0.032904
AT2G47920	1.00916	0.00802686	0.0207416
AT2G48080	-1.00838	0.000241235	0.000894234
AT3G01060	1.99737	2.29e-44	1.06e-42
AT3G01140	5.81907	1.13e-05	5.34e-05
AT3G01142	1.07946	2.42e-10	2.16e-09
AT3G01210	1.24404	7.86e-21	1.48e-19
AT3G01345	-1.14454	2.92e-05	0.000129625
AT3G01440	1.72913	3.49e-23	7.48e-22
AT3G01500	1.71167	4.1e-30	1.21e-28
AT3G01510	1.24839	2.94e-24	6.69e-23
AT3G01530	-4.9519	0.0204026	0.0468903
AT3G01550	3.33564	8.86e-14	1.06e-12
AT3G01572	4.45336	0.00339118	0.00971198
AT3G01615	3.7807	0.0116713	0.028793
AT3G01660	1.93464	1.29e-16	1.9e-15
AT3G01730	-3.49138	8.98e-05	0.000362977
AT3G01760	-1.63015	0.000459603	0.0016027
AT3G01830	-2.2683	4.95e-05	0.000210449
AT3G01835	-3.2073	0.0177998	0.04163
AT3G01840	-2.62943	5.89e-12	6.09e-11
AT3G01960	1.53234	0.00120176	0.00383985
AT3G01970	-1.11798	1.72e-13	2.02e-12
AT3G02040	-1.04971	1.13e-17	1.79e-16
AT3G02140	1.5846	9.12e-104	1.38e-101
AT3G02150	2.3928	1.9e-35	7e-34
AT3G02242	1.27534	0.0166111	0.0391923
AT3G02260	-1.00774	5.18e-06	2.6e-05
AT3G02380	3.32143	5.57e-111	9.66e-109
AT3G02550	-2.47068	3.51e-60	2.42e-58
AT3G02620	-1.79751	6.5e-12	6.69e-11
AT3G02690	1.22734	5.53e-29	1.56e-27
AT3G02730	1.72484	2.37e-35	8.74e-34
AT3G02830	2.59264	6.26e-93	7.61e-91
AT3G03125	4.08017	0.00687632	0.018122
AT3G03135	2.44705	3.67e-11	3.52e-10
AT3G03225	1.14405	0.00965996	0.0244107
AT3G03275	4.10567	0.00861685	0.0221208
AT3G03475	2.89481	0.000123009	0.000483812
AT3G03535	5.49437	0.000444066	0.00155357
AT3G03660	-1.93189	2.04e-10	1.83e-09
AT3G04000	1.05016	9.17e-06	4.42e-05
AT3G04030	1.0342	3.42e-10	3e-09
AT3G04140	1.98709	1.84e-104	2.81e-102
AT3G04255	2.01464	6.7e-05	0.000277292
AT3G04475	5.22113	0.00513708	0.0140567
AT3G04485	1.38857	7.07e-10	6.01e-09
AT3G04520	1.18182	4.21e-27	1.08e-25
AT3G04740	-1.08629	4.94e-15	6.46e-14
AT3G04760	1.21392	8.57e-25	1.99e-23
AT3G05155	-1.30089	7.2e-14	8.67e-13
AT3G05180	2.05416	1.08e-54	6.59e-53
AT3G05327	1.45469	3.43e-05	0.000150135
AT3G05345	1.22105	5.78e-16	8.17e-15
AT3G05690	1.27035	4.11e-25	9.74e-24
AT3G05770	-1.35285	0.00915906	0.0232871
AT3G05800	2.65754	7.84e-207	5e-204
AT3G05820	1.1767	0.0187849	0.0436274
AT3G05900	-1.00196	3.33e-09	2.6e-08
AT3G05936	2.21239	1.47e-15	2.01e-14
AT3G06070	1.1281	2.41e-29	6.93e-28
AT3G06120	1.44373	0.0106924	0.026657
AT3G06345	-3.30899	0.0212673	0.0485982
AT3G06435	-1.48701	7.67e-11	7.16e-10
AT3G06510	1.41198	2.15e-53	1.27e-51
AT3G06520	1.56295	0.000603669	0.00205851
AT3G06590	-1.02419	3.83e-34	1.34e-32
AT3G06778	1.02583	8.56e-13	9.47e-12
AT3G07070	-2.31813	4.97e-17	7.56e-16
AT3G07105	-1.07632	0.000359192	0.00128212
AT3G07120	-1.70028	3.14e-07	1.89e-06
AT3G07255	2.53496	7.44e-05	0.000305508
AT3G07490	-2.49609	4.18e-05	0.000179701
AT3G07700	1.38222	8.73e-53	5.1e-51
AT3G07705	3.67969	0.0130894	0.0317731
AT3G08165	1.44248	0.000218081	0.000816357
AT3G08185	3.62447	0.0204875	0.0470626
AT3G08505	1.12792	6.12e-17	9.25e-16
AT3G08635	2.13416	0.000107865	0.000430127
AT3G08660	1.00124	3.03e-08	2.12e-07
AT3G08685	4.78117	0.00191812	0.00584154
AT3G08730	1.94719	4.33e-184	1.86e-181
AT3G08795	2.78853	1.59e-06	8.65e-06
AT3G08940	1.30746	7.95e-19	1.34e-17
AT3G09032	-1.47531	1.87e-05	8.59e-05
AT3G09390	1.06057	1.17e-16	1.73e-15
AT3G09450	4.08069	0.000124762	0.00049005
AT3G09465	3.5028	1.11e-07	7.15e-07
AT3G09495	1.23358	0.0105994	0.0264559
AT3G09520	1.49321	2.39e-14	2.98e-13
AT3G09555	3.87751	0.0110859	0.0275131
AT3G09590	5.28312	0.000115975	0.000458899
AT3G09600	2.43105	5.54e-120	1.12e-117
AT3G09650	1.23948	1.4e-28	3.9e-27
AT3G09795	4.30588	0.0142074	0.0341514
AT3G09863	-4.25432	0.000496778	0.00172038
AT3G09925	-1.62601	8.36e-15	1.08e-13
AT3G10040	-1.33137	1.93e-12	2.08e-11
AT3G10060	1.94897	8.48e-46	4.11e-44
AT3G10200	1.06697	1.1e-07	7.09e-07
AT3G10450	1.40906	1.15e-41	4.96e-40
AT3G10590	-1.94511	0.00555667	0.0150615
AT3G10605	4.87912	0.000411264	0.00145087
AT3G10710	-2.93431	2.12e-25	5.06e-24
AT3G10815	1.55283	6.25e-06	3.1e-05
AT3G10840	1.69285	4.86e-42	2.12e-40
AT3G10880	1.99719	1.56e-09	1.27e-08
AT3G10910	1.52047	1.17e-46	5.83e-45
AT3G10960	-1.0095	1.38e-17	2.17e-16
AT3G10985	-1.15421	8.37e-36	3.12e-34
AT3G11090	1.46614	4.85e-12	5.05e-11
AT3G11110	4.29019	0.000910523	0.00298991
AT3G11325	4.27794	0.00510293	0.0139827
AT3G11370	-1.78324	8.71e-13	9.64e-12
AT3G11580	1.40496	6.37e-30	1.86e-28
AT3G11640	-1.10526	0.00178959	0.00548694
AT3G11900	1.7239	7.33e-120	1.47e-117
AT3G12320	3.51117	0	0
AT3G12345	1.18314	1.08e-16	1.61e-15
AT3G12540	-2.11058	6.72e-11	6.32e-10
AT3G12685	1.21726	8.59e-11	7.98e-10
AT3G12965	-1.2166	3.23e-14	3.99e-13
AT3G13130	3.2283	0.0027669	0.00810016
AT3G13404	-1.06649	2.4e-11	2.35e-10
AT3G13620	1.16303	1e-25	2.44e-24
AT3G14360	-1.01715	5.95e-07	3.43e-06
AT3G14362	-1.28339	9.75e-06	4.68e-05
AT3G14370	-1.92125	2.45e-35	9e-34
AT3G14380	-1.16558	0.00552072	0.0149744
AT3G14415	1.19797	6.43e-26	1.58e-24
AT3G14420	1.99331	6.4e-57	4.17e-55
AT3G14580	-1.22802	0.000491449	0.00170366
AT3G14620	2.09078	2.73e-17	4.22e-16
AT3G14640	-1.44733	0.0142278	0.0341846
AT3G14690	2.30753	2.82e-203	1.66e-200
AT3G14730	-1.02108	2.03e-06	1.09e-05
AT3G14760	1.64624	1.15e-10	1.06e-09
AT3G14770	3.72175	2.73e-265	3.07e-262
AT3G14810	1.53851	7.09e-24	1.58e-22
AT3G14850	-1.34955	1.06e-19	1.88e-18
AT3G14880	1.81586	4.47e-05	0.000191289
AT3G15090	1.6036	8.69e-55	5.34e-53
AT3G15115	1.01833	4.48e-23	9.55e-22
AT3G15354	2.80843	1.59e-178	6.59e-176
AT3G15370	-2.93853	1.22e-16	1.8e-15
AT3G15440	-2.55889	0.000231703	0.000862287
AT3G15450	-1.3088	6.92e-43	3.1e-41
AT3G15500	-1.20357	8.41e-17	1.26e-15
AT3G15520	1.26892	2.19e-27	5.73e-26
AT3G15534	3.29039	9.54e-09	7.08e-08
AT3G15540	-1.01171	1.72e-24	3.97e-23
AT3G15605	-2.67342	0.000291418	0.00106387
AT3G15630	-1.14802	1.28e-31	4.04e-30
AT3G15700	-1.99609	9.53e-09	7.07e-08
AT3G15840	1.01224	2.47e-13	2.85e-12
AT3G15850	2.50534	8.88e-73	7.96e-71
AT3G16120	2.09907	2.12e-14	2.66e-13
AT3G16140	1.2373	1.94e-19	3.38e-18
AT3G16175	2.06088	7.64e-18	1.22e-16
AT3G16250	1.71839	1.03e-33	3.53e-32
AT3G16330	1.05288	6.94e-09	5.25e-08
AT3G16350	2.107	9.31e-73	8.26e-71
AT3G16360	1.75294	0.00140678	0.00442599
AT3G16520	1.60928	2.11e-43	9.58e-42
AT3G16560	1.141	4.71e-61	3.31e-59
AT3G16770	-2.81452	2.19e-84	2.28e-82
AT3G16800	2.15464	1.18e-66	9.12e-65
AT3G17040	2.33998	4.5e-86	4.85e-84
AT3G17130	1.82418	2.02e-06	1.08e-05
AT3G17185	1.03158	6.63e-23	1.4e-21
AT3G17470	1.11562	6.74e-23	1.42e-21
AT3G17510	1.1925	8.99e-113	1.61e-110
AT3G17609	3.43082	2.56e-83	2.63e-81
AT3G17611	1.1379	8.57e-23	1.8e-21
AT3G17790	1.58024	1.61e-22	3.32e-21
AT3G17800	2.35401	5.18e-176	1.97e-173
AT3G17930	1.25454	2.95e-15	3.91e-14
AT3G18170	-1.04806	1.09e-09	9.07e-09
AT3G18217	5.67602	1.21e-05	5.73e-05
AT3G18250	-1.63405	4.99e-09	3.83e-08
AT3G18485	1.30258	0.00734384	0.0192018
AT3G18500	1.18583	1.64e-19	2.88e-18
AT3G18535	-1.52687	3.41e-77	3.25e-75
AT3G18890	1.24095	4.97e-31	1.53e-29
AT3G19150	-1.14513	1.36e-17	2.14e-16
AT3G19230	2.08597	0.002403	0.00715019
AT3G19450	1.32742	6.67e-85	7.02e-83
AT3G19480	1.98457	1.5e-38	6.01e-37
AT3G19663	-1.58592	0.0129463	0.0314711
AT3G19800	1.65395	8.99e-35	3.23e-33
AT3G20340	-1.00679	2.57e-20	4.7e-19
AT3G20395	-2.5868	2.35e-54	1.42e-52
AT3G20460	-1.39856	4.96e-09	3.81e-08
AT3G20557	-2.17912	0.00261209	0.0076966
AT3G20600	1.1318	1.46e-07	9.2e-07
AT3G20850	-3.3478	0.0073202	0.0191506
AT3G20880	4.47521	0.00457457	0.0126882
AT3G21080	-2.17188	0.000665954	0.00224788
AT3G21150	8.95689	1.85e-104	2.81e-102
AT3G21180	-1.34504	8.94e-14	1.07e-12
AT3G21250	1.0309	3.26e-24	7.38e-23
AT3G21330	-1.68927	7.17e-49	3.81e-47
AT3G21390	1.63405	1.46e-49	7.9e-48
AT3G21460	1.43163	9.83e-09	7.28e-08
AT3G21560	2.91323	2.04e-191	9.82e-189
AT3G21670	5.85891	0	0
AT3G21680	1.66491	6.93e-13	7.72e-12
AT3G21690	1.88827	2.46e-124	5.38e-122
AT3G21750	2.84933	5.05e-171	1.75e-168
AT3G21755	2.23266	1.29e-07	8.21e-07
AT3G21800	4.32446	0.0041251	0.0115694
AT3G21870	2.20158	4.72e-31	1.45e-29
AT3G21890	6.27544	3.35e-54	2.02e-52
AT3G22104	1.15051	1.42e-22	2.94e-21
AT3G22150	1.05009	5.65e-16	7.99e-15
AT3G22160	-1.09322	7.58e-07	4.31e-06
AT3G22210	1.92412	3.7e-06	1.91e-05
AT3G22370	1.74619	9.16e-70	7.42e-68
AT3G22420	1.84743	2.26e-31	7.09e-30
AT3G22540	1.35563	9.38e-20	1.66e-18
AT3G22800	-2.0353	5.93e-17	8.97e-16
AT3G22830	2.91625	4.19e-35	1.53e-33
AT3G22840	5.73702	1.33e-187	5.82e-185
AT3G22845	1.16603	3.82e-46	1.87e-44
AT3G22920	-4.62431	0.00732334	0.0191567
AT3G23120	-2.54457	0.000426245	0.00149767
AT3G23150	-2.3802	2.19e-96	2.82e-94
AT3G23210	2.71752	3.39e-68	2.68e-66
AT3G23240	-4.22716	4.83e-07	2.82e-06
AT3G23400	1.42787	1.03e-46	5.16e-45
AT3G23410	1.13794	2.61e-15	3.48e-14
AT3G23530	3.13649	1.45e-173	5.18e-171
AT3G23630	-1.76919	2.09e-09	1.67e-08
AT3G23810	1.70821	4.76e-130	1.1e-127
AT3G23860	-2.97121	0.00804982	0.0207941
AT3G23920	1.65259	1.86e-106	2.97e-104
AT3G24170	1.17149	6.41e-143	1.72e-140
AT3G24190	2.19823	3.54e-86	3.85e-84
AT3G24480	-1.59581	2.1e-27	5.51e-26
AT3G24500	1.53657	2.5e-51	1.41e-49
AT3G24520	2.16941	5.8e-23	1.23e-21
AT3G24750	2.41886	1.09e-68	8.69e-67
AT3G24840	1.66465	7.06e-79	6.82e-77
AT3G25190	1.33513	1.44e-12	1.57e-11
AT3G25250	1.60619	1e-07	6.49e-07
AT3G25410	1.03472	4.5e-21	8.66e-20
AT3G25717	-1.5855	7.73e-32	2.47e-30
AT3G25730	-2.71484	9.52e-95	1.2e-92
AT3G25740	-1.23223	7.49e-15	9.67e-14
AT3G25760	1.71396	4.93e-16	7.01e-15
AT3G25770	2.21121	1.29e-08	9.42e-08
AT3G25890	1.19762	2.5e-26	6.23e-25
AT3G26060	1.1627	1.4e-17	2.2e-16
AT3G26070	1.58315	3.96e-33	1.32e-31
AT3G26080	1.86541	2.23e-30	6.67e-29
AT3G26085	1.10539	1.69e-17	2.65e-16
AT3G26180	1.3748	1.75e-30	5.29e-29
AT3G26320	2.44561	0.0148241	0.0354189
AT3G26570	1.87638	1.09e-60	7.58e-59
AT3G26630	1.21569	7.48e-36	2.8e-34
AT3G26650	1.38288	2.64e-24	6.03e-23
AT3G26710	1.10077	6.49e-14	7.85e-13
AT3G27170	2.31566	6.53e-154	1.96e-151
AT3G27400	1.90986	2.04e-26	5.1e-25
AT3G27580	-1.14417	8.36e-27	2.12e-25
AT3G27650	-1.71886	7.03e-12	7.22e-11
AT3G27690	3.64331	5.79e-52	3.33e-50
AT3G27900	-1.10626	0.00949563	0.0240392
AT3G27925	1.1876	4.61e-34	1.59e-32
AT3G28070	2.07169	8.22e-26	2e-24
AT3G28170	5.74056	8.9e-06	4.3e-05
AT3G28220	2.90805	1.1e-15	1.51e-14
AT3G28270	2.89804	0.00938719	0.0237953
AT3G28310	-1.99821	9.06e-05	0.000365992
AT3G28420	1.16351	0.00827504	0.0213315
AT3G28510	-1.74301	9.58e-09	7.1e-08
AT3G28550	-2.89377	3.17e-28	8.63e-27
AT3G28740	1.70922	3.13e-59	2.11e-57
AT3G28890	-1.11084	0.0079503	0.0205641
AT3G29200	1.65109	6.24e-189	2.83e-186
AT3G29240	1.5668	3.57e-28	9.71e-27
AT3G29635	-1.85712	6.88e-07	3.94e-06
AT3G29639	-1.05945	0.000155709	0.000600019
AT3G29970	-2.82194	1.17e-16	1.73e-15
AT3G30460	5.03717	8.11e-27	2.07e-25
AT3G30842	-4.50595	5.98e-12	6.18e-11
AT3G32040	-1.63706	0.000332135	0.00119622
AT3G32400	2.16666	6.07e-05	0.000253922
AT3G41762	-2.66055	7e-14	8.44e-13
AT3G42850	-1.02192	0.00957014	0.0242148
AT3G43190	-2.8749	7.54e-18	1.2e-16
AT3G43850	-1.09979	3.63e-13	4.13e-12
AT3G43930	-2.15544	2.85e-08	2e-07
AT3G44020	1.73377	4.82e-29	1.37e-27
AT3G44120	3.23568	0.0058793	0.0158251
AT3G44300	2.20991	5.42e-44	2.49e-42
AT3G44320	1.28875	1.03e-51	5.89e-50
AT3G44380	1.26023	2.5e-15	3.33e-14
AT3G44450	5.46179	5.21e-36	1.96e-34
AT3G44570	-1.6672	0.00629527	0.0167706
AT3G44630	1.71286	3.06e-43	1.38e-41
AT3G44735	1.56401	1.82e-53	1.08e-51
AT3G44970	1.24793	1.44e-11	1.43e-10
AT3G45070	-1.69854	9.25e-10	7.75e-09
AT3G45110	2.58628	0.0182966	0.0426277
AT3G45130	1.78155	6.22e-06	3.09e-05
AT3G45210	1.33218	3.95e-27	1.02e-25
AT3G45330	-1.14349	0.00964621	0.0243864
AT3G45680	-1.00056	0.0104657	0.0261721
AT3G46080	-1.48793	5.53e-05	0.000232717
AT3G46340	-3.93107	0.000322289	0.00116557
AT3G46370	-4.2249	0.000718533	0.00240876
AT3G46630	1.247	7.74e-18	1.23e-16
AT3G46760	-1.554	0.00940824	0.0238385
AT3G46780	1.19654	5.88e-17	8.9e-16
AT3G46810	-1.81325	3.01e-07	1.81e-06
AT3G46900	-3.02366	2.09e-15	2.81e-14
AT3G47040	-1.12762	3.15e-12	3.32e-11
AT3G47070	1.43736	1.03e-14	1.31e-13
AT3G47110	-1.07429	7.79e-05	0.000318541
AT3G47250	1.14837	4.26e-12	4.45e-11
AT3G47295	1.22941	1.04e-18	1.74e-17
AT3G47340	-1.2999	1.93e-33	6.52e-32
AT3G47430	2.67047	5.91e-54	3.55e-52
AT3G47470	2.44695	1.79e-61	1.27e-59
AT3G47490	1.02234	7.11e-13	7.93e-12
AT3G47500	2.76916	1.26e-207	8.25e-205
AT3G47650	1.29127	2.68e-18	4.38e-17
AT3G47720	-3.30807	0.000196769	0.00074378
AT3G47740	-1.95867	2.17e-07	1.33e-06
AT3G47770	1.44243	0.0103991	0.0260275
AT3G47820	1.57037	1.12e-44	5.27e-43
AT3G47830	1.32886	0.000365799	0.00130373
AT3G47960	2.073	1.08e-165	3.59e-163
AT3G48200	1.36341	2.48e-26	6.18e-25
AT3G48240	2.75279	3.09e-23	6.65e-22
AT3G48280	-2.29885	3.4e-15	4.5e-14
AT3G48340	-1.04464	1.28e-13	1.51e-12
AT3G48350	2.15234	6.67e-92	7.99e-90
AT3G48360	-1.50686	3.65e-91	4.22e-89
AT3G48390	-1.11663	1.5e-11	1.49e-10
AT3G48420	1.19508	3.56e-17	5.46e-16
AT3G48700	4.01084	2.01e-108	3.25e-106
AT3G48770	-1.7136	0.0117947	0.0290521
AT3G48835	-3.87401	0.00634899	0.0168992
AT3G48970	-1.44121	7.52e-24	1.68e-22
AT3G49160	1.24816	2.94e-30	8.72e-29
AT3G49260	1.07463	7.88e-16	1.1e-14
AT3G49360	-1.13831	4.32e-32	1.39e-30
AT3G49420	1.00546	9.57e-06	4.6e-05
AT3G49570	1.64725	1.45e-08	1.05e-07
AT3G49580	2.30436	1.56e-07	9.78e-07
AT3G49700	-1.89174	1.66e-05	7.72e-05
AT3G49960	-3.40171	4.4e-22	8.91e-21
AT3G49980	-2.42592	0.00618546	0.0165228
AT3G50030	-1.20362	0.0127423	0.0310487
AT3G50120	-1.09046	2.71e-10	2.4e-09
AT3G50330	-1.58104	4.81e-38	1.89e-36
AT3G50570	-1.51055	1.25e-10	1.14e-09
AT3G50770	-1.06547	0.0059085	0.0158892
AT3G50820	1.9381	1.23e-23	2.71e-22
AT3G50970	1.76778	4.3e-34	1.5e-32
AT3G51238	7.63146	2.23e-09	1.78e-08
AT3G51240	5.21917	2.92e-21	5.69e-20
AT3G51350	-1.03388	9.77e-07	5.48e-06
AT3G51375	1.88988	0.0167171	0.0394228
AT3G51380	1.10833	3.33e-09	2.6e-08
AT3G51400	-3.60935	1.29e-53	7.69e-52
AT3G51410	-1.0147	2.43e-11	2.37e-10
AT3G51420	1.04705	8.57e-17	1.28e-15
AT3G51560	-2.61542	0.000115342	0.000456549
AT3G51570	-1.53675	1.74e-06	9.44e-06
AT3G51660	1.00438	6.3e-10	5.39e-09
AT3G51750	3.98447	2.13e-21	4.17e-20
AT3G52340	1.2332	4.65e-20	8.4e-19
AT3G52360	1.08275	3.7e-44	1.71e-42
AT3G52430	1.32707	9.52e-36	3.54e-34
AT3G52525	1.18966	0.00195844	0.0059505
AT3G52540	1.69329	1.62e-28	4.47e-27
AT3G52561	-2.06573	5.12e-26	1.26e-24
AT3G52740	4.7576	3.33e-62	2.4e-60
AT3G52748	-2.06659	6.13e-16	8.65e-15
AT3G53200	-2.2868	2.86e-38	1.13e-36
AT3G53250	-2.49443	1.32e-13	1.55e-12
AT3G53450	1.14846	0.00528686	0.0144147
AT3G53530	1.5834	3.85e-17	5.9e-16
AT3G53830	3.40951	6.38e-46	3.1e-44
AT3G53840	-1.40876	8.11e-09	6.07e-08
AT3G53920	1.27076	1.29e-30	3.95e-29
AT3G54040	-1.57381	5.21e-18	8.41e-17
AT3G54050	1.18736	1.27e-16	1.88e-15
AT3G54420	1.78985	5.16e-12	5.37e-11
AT3G54500	1.76827	5.45e-76	5.08e-74
AT3G54580	-3.32262	6.02e-29	1.69e-27
AT3G54590	-4.25914	2.14e-42	9.41e-41
AT3G54870	-1.9139	1.65e-22	3.41e-21
AT3G54890	2.9824	5.24e-64	3.87e-62
AT3G54980	1.1837	1.52e-41	6.56e-40
AT3G54990	3.49067	1.97e-288	2.74e-285
AT3G55110	5.48222	6.81e-33	2.25e-31
AT3G55120	3.4727	5.62e-110	9.54e-108
AT3G55130	2.08421	2.67e-100	3.7e-98
AT3G55310	-1.19097	1.33e-06	7.32e-06
AT3G55330	1.10287	4.46e-16	6.33e-15
AT3G55500	1.11919	4.26e-08	2.91e-07
AT3G55580	4.09693	6.15e-18	9.88e-17
AT3G55630	1.8677	4.43e-31	1.37e-29
AT3G55700	-2.83029	2.46e-09	1.95e-08
AT3G55710	1.71608	2.14e-12	2.29e-11
AT3G55800	1.45485	6.71e-33	2.22e-31
AT3G55970	1.0263	0.0108869	0.0270817
AT3G56080	2.40553	7.21e-55	4.45e-53
AT3G56180	-4.15182	0.0118546	0.0291752
AT3G56260	1.69366	1.35e-26	3.39e-25
AT3G56290	5.88357	2.02e-205	1.25e-202
AT3G56300	1.17295	4.67e-14	5.72e-13
AT3G56400	-1.03759	2.28e-08	1.61e-07
AT3G56630	1.07389	1.54e-16	2.26e-15
AT3G56825	-2.30969	0.000252253	0.000932294
AT3G56891	-2.36311	2.92e-05	0.000129657
AT3G56940	1.68368	1.1e-34	3.96e-33
AT3G57010	1.50642	2.33e-33	7.83e-32
AT3G57020	2.80421	1.35e-156	4.13e-154
AT3G57062	1.84842	2.23e-58	1.49e-56
AT3G57190	1.49549	2.02e-30	6.06e-29
AT3G57540	1.3771	1.1e-13	1.3e-12
AT3G57600	1.37784	0.00988382	0.0248937
AT3G57770	1.13952	3.91e-10	3.41e-09
AT3G57830	1.65758	1.04e-49	5.65e-48
AT3G58070	3.21246	9.62e-21	1.8e-19
AT3G58480	3.79419	0.00574196	0.0154908
AT3G58550	-1.57156	0.00122274	0.00390162
AT3G58780	-2.08046	9.41e-06	4.53e-05
AT3G59060	2.2659	5.96e-142	1.56e-139
AT3G59140	1.37523	4.25e-32	1.37e-30
AT3G59250	2.13022	1.67e-11	1.65e-10
AT3G59400	1.7743	3.78e-20	6.86e-19
AT3G59620	-3.61173	0.0139157	0.0335305
AT3G59780	1.53192	3.39e-32	1.1e-30
AT3G59830	-1.1304	0.0190178	0.044103
AT3G59900	-1.32043	4.85e-39	1.97e-37
AT3G60176	-2.64373	1.19e-05	5.62e-05
AT3G60280	-2.93989	2.88e-21	5.62e-20
AT3G60330	-2.32627	4.23e-31	1.31e-29
AT3G60390	-1.59243	7.04e-49	3.75e-47
AT3G60415	1.75516	0.0163644	0.0386644
AT3G60520	-1.16322	1.15e-12	1.27e-11
AT3G60530	-1.61791	3.68e-108	5.91e-106
AT3G60550	-1.94662	1.85e-30	5.57e-29
AT3G60890	4.02705	0.00842289	0.0216582
AT3G61220	3.65051	2.78e-68	2.21e-66
AT3G61250	1.78544	6.74e-12	6.93e-11
AT3G61400	3.85868	0.00711157	0.0186648
AT3G61470	1.08093	4.19e-13	4.74e-12
AT3G61750	2.39215	6.82e-164	2.21e-161
AT3G61770	1.04772	1.73e-20	3.21e-19
AT3G61830	-1.06302	4.78e-25	1.13e-23
AT3G61870	1.29823	5.77e-24	1.3e-22
AT3G61890	3.09057	5.46e-106	8.58e-104
AT3G61920	2.78425	1.14e-05	5.38e-05
AT3G62090	-1.81276	2.66e-09	2.1e-08
AT3G62410	2.84465	3.84e-41	1.64e-39
AT3G62610	6.17162	1.22e-08	8.91e-08
AT3G62680	-3.31195	1.81e-29	5.24e-28
AT3G62850	-1.7253	0.0217211	0.0495345
AT3G62950	-2.56793	6.01e-16	8.49e-15
AT3G62960	2.09874	0.00160502	0.00497996
AT3G63060	1.97194	1.18e-07	7.55e-07
AT3G63088	-3.40135	9.16e-10	7.68e-09
AT3G63140	1.04805	1.08e-14	1.38e-13
AT3G63200	-1.1554	1.96e-19	3.41e-18
AT3G63380	-1.12704	5.67e-18	9.14e-17
AT4G00050	1.30919	4.05e-40	1.68e-38
AT4G00130	-3.16045	2.59e-11	2.52e-10
AT4G00370	1.25718	5.52e-37	2.11e-35
AT4G00480	1.45225	7.06e-26	1.73e-24
AT4G00680	-1.94575	6.74e-11	6.33e-10
AT4G00780	1.04636	1.45e-10	1.31e-09
AT4G00910	1.22167	2.91e-10	2.57e-09
AT4G00953	2.34508	0.00199942	0.00606485
AT4G01010	-1.05427	1.1e-07	7.08e-07
AT4G01060	1.23927	0.00125855	0.00400614
AT4G01080	1.18898	0.00123324	0.00393194
AT4G01110	-1.61349	1.29e-08	9.42e-08
AT4G01130	1.18862	1.26e-10	1.15e-09
AT4G01250	-1.19326	8.74e-15	1.12e-13
AT4G01335	-2.01481	6.21e-18	9.97e-17
AT4G01460	1.73593	7.52e-32	2.4e-30
AT4G01500	1.10339	0.00354526	0.010109
AT4G01540	1.04913	1.37e-07	8.68e-07
AT4G01630	1.43506	2.01e-10	1.8e-09
AT4G01660	1.08248	3.26e-51	1.83e-49
AT4G01720	-1.08797	1.43e-11	1.43e-10
AT4G01830	-3.57923	2.68e-07	1.62e-06
AT4G02040	-2.64482	4.57e-06	2.32e-05
AT4G02160	-2.45222	1.67e-10	1.51e-09
AT4G02170	-2.02312	0.000761048	0.00253435
AT4G02270	-2.5128	5.84e-24	1.31e-22
AT4G02330	-1.78671	1.31e-36	4.97e-35
AT4G02380	-1.30342	2.94e-47	1.49e-45
AT4G02420	3.08855	1.8e-17	2.81e-16
AT4G02530	1.13215	1.49e-14	1.89e-13
AT4G02770	1.15819	8.9e-17	1.33e-15
AT4G02850	-1.4423	0.00123003	0.0039233
AT4G02890	1.04757	5.39e-68	4.25e-66
AT4G02920	1.04946	2.25e-24	5.18e-23
AT4G03150	1.17634	3.47e-13	3.96e-12
AT4G03280	1.13009	4.38e-15	5.74e-14
AT4G03400	1.43377	4.14e-47	2.1e-45
AT4G03500	-1.6024	8.48e-05	0.000344592
AT4G03510	-1.00779	8.17e-27	2.08e-25
AT4G03550	-1.1335	7.84e-17	1.18e-15
AT4G03595	2.25139	0.00699675	0.0183983
AT4G03965	2.55907	6.35e-11	5.98e-10
AT4G04025	-2.11097	7e-08	4.63e-07
AT4G04330	1.46866	1.1e-06	6.11e-06
AT4G04450	1.01618	0.000996596	0.00324633
AT4G04465	-5.18118	0.000409949	0.00144688
AT4G04640	1.21366	3.09e-28	8.45e-27
AT4G04710	-1.32667	2.3e-06	1.22e-05
AT4G04750	1.85066	2.55e-12	2.72e-11
AT4G04840	3.39702	1.78e-175	6.56e-173
AT4G04850	2.74471	1.6e-92	1.93e-90
AT4G05010	1.57583	2e-42	8.85e-41
AT4G05020	1.11285	1.74e-37	6.72e-36
AT4G05100	1.49239	1.19e-17	1.88e-16
AT4G05110	3.95685	8.07e-22	1.61e-20
AT4G05180	1.16027	3.88e-09	3.01e-08
AT4G05365	5.94624	4.09e-05	0.000176336
AT4G05690	2.4958	0.00367506	0.0104384
AT4G05760	2.78406	0.0037963	0.0107379
AT4G06744	-1.11294	2.17e-31	6.81e-30
AT4G06810	-3.12952	0.00759965	0.0197698
AT4G06980	1.22653	0.0163	0.0385509
AT4G07290	1.37586	0.018143	0.0423156
AT4G07855	1.98077	0.00522932	0.0142776
AT4G07975	3.38625	1.61e-06	8.78e-06
AT4G08040	-2.32557	4.21e-29	1.2e-27
AT4G08400	-5.03315	1.67e-55	1.05e-53
AT4G08410	-4.56728	1.43e-47	7.32e-46
AT4G08450	-1.05345	0.00186399	0.00569284
AT4G08555	3.07188	9.16e-47	4.59e-45
AT4G08620	-2.12255	1.32e-08	9.61e-08
AT4G08870	2.51005	8.34e-45	3.92e-43
AT4G08910	1.92366	2.83e-08	1.98e-07
AT4G08930	1.04638	3.8e-30	1.12e-28
AT4G08950	-1.4487	9.64e-59	6.48e-57
AT4G09160	-1.39952	1.51e-48	7.95e-47
AT4G09350	3.48184	2.98e-60	2.07e-58
AT4G09650	1.61622	1.15e-30	3.52e-29
AT4G09750	3.31812	3.6e-117	7.01e-115
AT4G09970	1.32687	5.3e-14	6.45e-13
AT4G10020	-1.22837	4.22e-09	3.27e-08
AT4G10040	1.94362	3.01e-81	3e-79
AT4G10240	-2.72023	3.31e-43	1.49e-41
AT4G10265	-2.85837	9.96e-10	8.3e-09
AT4G10270	-3.76073	4.41e-08	3.01e-07
AT4G10340	1.35866	1.71e-21	3.37e-20
AT4G10350	1.04151	0.00306415	0.00886581
AT4G10490	-3.53816	0.0182828	0.0425998
AT4G10860	-1.50499	0.000296005	0.00107928
AT4G11040	-1.33206	0.0121113	0.0297231
AT4G11050	-1.6018	1.79e-19	3.13e-18
AT4G11175	1.2312	1.22e-13	1.44e-12
AT4G11230	-1.12047	2.43e-07	1.48e-06
AT4G11330	1.01271	7.88e-17	1.18e-15
AT4G11350	1.38056	1.17e-14	1.49e-13
AT4G11360	2.07128	6.58e-99	8.97e-97
AT4G11460	1.49441	2.12e-09	1.69e-08
AT4G11570	2.21105	6.47e-212	4.36e-209
AT4G11590	1.52692	0.0106018	0.026459
AT4G11600	1.27169	2.56e-43	1.16e-41
AT4G11610	-1.94291	1.08e-83	1.12e-81
AT4G11890	-2.13685	4.91e-08	3.32e-07
AT4G12000	2.0477	1.52e-74	1.4e-72
AT4G12310	2.56519	2.7e-101	3.77e-99
AT4G12410	-1.44418	7.46e-12	7.63e-11
AT4G12450	-1.17684	6.74e-08	4.47e-07
AT4G12470	-2.00087	3.86e-40	1.61e-38
AT4G12545	-1.24323	1.41e-07	8.93e-07
AT4G12550	-1.57818	1.75e-11	1.73e-10
AT4G12800	1.21039	1.07e-17	1.69e-16
AT4G12830	2.37626	4.46e-52	2.57e-50
AT4G12970	1.38653	2.78e-15	3.7e-14
AT4G12980	1.16467	8.55e-32	2.72e-30
AT4G13000	1.50394	3.98e-05	0.000171908
AT4G13010	1.15107	3.2e-55	1.98e-53
AT4G13180	1.3916	5.55e-65	4.2e-63
AT4G13190	-1.19958	0.00514517	0.0140755
AT4G13220	1.5182	5.78e-20	1.04e-18
AT4G13300	-1.51961	8.9e-10	7.47e-09
AT4G13310	-1.64334	1.57e-16	2.3e-15
AT4G13340	-1.94526	2.02e-41	8.66e-40
AT4G13390	-4.03136	6.36e-48	3.3e-46
AT4G13395	-1.14604	7.68e-05	0.000314486
AT4G13410	2.29478	4.6e-07	2.69e-06
AT4G13420	-2.516	1.73e-05	8.01e-05
AT4G13500	1.45318	6e-19	1.02e-17
AT4G13810	2.35804	7.78e-08	5.1e-07
AT4G13860	-1.11882	1.11e-08	8.19e-08
AT4G14130	-1.62032	5.23e-122	1.1e-119
AT4G14280	-2.58404	1.31e-05	6.16e-05
AT4G14368	-2.08041	8.93e-06	4.31e-05
AT4G14370	-1.14573	1.25e-06	6.93e-06
AT4G14465	-1.73986	1.87e-32	6.12e-31
AT4G14540	1.35504	6.67e-19	1.13e-17
AT4G14630	-1.40904	0.00358018	0.0102
AT4G14690	5.18585	1.54e-102	2.2e-100
AT4G14695	1.53899	0.000213252	0.000799168
AT4G14980	-1.2237	6.75e-05	0.000279468
AT4G15160	-1.10855	6.24e-16	8.79e-15
AT4G15230	-1.04175	1e-07	6.49e-07
AT4G15248	9.41314	5.12e-20	9.25e-19
AT4G15270	-1.20405	2.89e-05	0.000128338
AT4G15280	-1.55047	0.00112664	0.00362489
AT4G15290	-1.1578	2.07e-11	2.04e-10
AT4G15300	-2.10182	1.66e-12	1.79e-11
AT4G15380	-1.18793	2.89e-07	1.74e-06
AT4G15430	1.84003	4.99e-47	2.52e-45
AT4G15440	3.86277	1.78e-06	9.64e-06
AT4G15480	3.93375	1.06e-45	5.11e-44
AT4G15490	4.13315	3.52e-56	2.27e-54
AT4G15510	1.43321	1.36e-29	3.94e-28
AT4G15620	1.85168	5.22e-28	1.4e-26
AT4G15630	1.52706	2.31e-55	1.44e-53
AT4G15660	1.46369	1.49e-05	6.97e-05
AT4G15670	1.2755	1.39e-09	1.14e-08
AT4G15680	1.65302	1.91e-16	2.77e-15
AT4G15690	1.13174	4.74e-08	3.21e-07
AT4G15765	1.41895	1.54e-30	4.68e-29
AT4G15810	1.54192	1.52e-44	7.11e-43
AT4G15920	1.21218	1.71e-15	2.32e-14
AT4G16000	-1.16462	4e-09	3.11e-08
AT4G16140	1.97148	1.99e-85	2.1e-83
AT4G16162	1.18746	0.00156788	0.0048737
AT4G16230	1.52654	0.0151837	0.0361903
AT4G16350	-1.03907	7.86e-05	0.000321184
AT4G16563	-1.39472	2.65e-20	4.85e-19
AT4G16600	-1.0873	0.000866	0.0028571
AT4G16670	-1.76234	2.12e-61	1.5e-59
AT4G16690	2.52037	9.47e-61	6.63e-59
AT4G16750	1.53253	8.9e-19	1.49e-17
AT4G16780	-2.59595	5.57e-149	1.62e-146
AT4G16860	1.65863	1.38e-10	1.26e-09
AT4G16880	3.29803	1.53e-14	1.93e-13
AT4G16890	1.65992	4.14e-48	2.16e-46
AT4G16920	-1.03074	1.19e-07	7.58e-07
AT4G16950	1.00623	6.12e-19	1.04e-17
AT4G16980	1.47167	1.02e-52	5.91e-51
AT4G17090	3.37073	6.76e-106	1.06e-103
AT4G17098	3.14067	2.26e-20	4.14e-19
AT4G17140	-1.05337	2.11e-07	1.3e-06
AT4G17210	-4.29035	0.00402757	0.0113268
AT4G17500	-1.00082	6.39e-17	9.64e-16
AT4G17670	2.63419	1.3e-71	1.11e-69
AT4G17785	2.87924	0.000561088	0.00192308
AT4G17810	1.04912	3.3e-07	1.97e-06
AT4G17840	1.75779	1.56e-71	1.32e-69
AT4G17970	2.08661	1.49e-09	1.21e-08
AT4G18010	2.20578	2.93e-114	5.35e-112
AT4G18020	1.27325	5.04e-93	6.19e-91
AT4G18210	2.03704	9.2e-65	6.87e-63
AT4G18220	3.32883	1.84e-50	1.02e-48
AT4G18253	-2.54152	0.0120413	0.0295698
AT4G18390	1.32199	8.45e-31	2.58e-29
AT4G18422	5.03408	6.44e-05	0.000267683
AT4G18460	1.12189	1.04e-11	1.05e-10
AT4G18480	1.07199	2.89e-17	4.45e-16
AT4G18670	-1.30496	1.41e-30	4.3e-29
AT4G18740	1.0581	3.75e-05	0.000162746
AT4G18810	1.84665	8.95e-44	4.09e-42
AT4G18830	1.4469	4.24e-06	2.16e-05
AT4G19170	1.01367	1.31e-15	1.79e-14
AT4G19230	1.06568	3.22e-26	7.98e-25
AT4G19380	-1.18646	3.84e-21	7.45e-20
AT4G19395	1.31433	0.00407458	0.0114427
AT4G19450	1.10859	1.11e-37	4.33e-36
AT4G19560	1.54462	0.000923105	0.00302869
AT4G19680	-3.60444	4.43e-28	1.2e-26
AT4G19920	-1.15737	0.000186642	0.000708454
AT4G19985	1.22169	1.51e-17	2.37e-16
AT4G20160	-2.37291	8.75e-08	5.71e-07
AT4G20190	-1.57506	0.00171126	0.00527008
AT4G20450	-2.97819	7.68e-12	7.85e-11
AT4G20690	1.80045	6.73e-15	8.72e-14
AT4G20970	3.90569	0.0114241	0.0282424
AT4G21190	1.04884	4.68e-13	5.28e-12
AT4G21200	2.20409	5.01e-29	1.41e-27
AT4G21210	1.07693	2.77e-17	4.27e-16
AT4G21280	1.08092	1.53e-13	1.8e-12
AT4G21445	1.48138	8.88e-16	1.23e-14
AT4G21870	1.50117	2.01e-35	7.4e-34
AT4G21903	-1.15865	0.000368864	0.00131347
AT4G21926	4.99605	0.00146954	0.00460625
AT4G21930	5.91876	8.35e-05	0.000340062
AT4G21940	1.11522	2.16e-07	1.32e-06
AT4G21990	1.29623	1.4e-31	4.42e-30
AT4G22080	-2.74863	4.02e-28	1.09e-26
AT4G22210	-4.54117	0.00121521	0.00388022
AT4G22212	-1.26298	5.76e-29	1.62e-27
AT4G22240	1.1139	1.25e-64	9.28e-63
AT4G22560	1.17034	0.00309049	0.00893008
AT4G22610	-2.07017	1.44e-11	1.43e-10
AT4G22640	-1.71402	3.96e-05	0.000171182
AT4G22666	-1.26596	7.43e-15	9.59e-14
AT4G22690	-1.65268	9.3e-16	1.29e-14
AT4G22755	1.11827	5.62e-06	2.81e-05
AT4G22880	2.3402	0.00500594	0.0137408
AT4G22890	1.57767	6.21e-39	2.51e-37
AT4G22980	1.02409	0.00016921	0.000647599
AT4G23130	-2.57085	6.18e-06	3.07e-05
AT4G23150	-3.18975	6.05e-09	4.61e-08
AT4G23170	2.01612	0.010037	0.0252418
AT4G23250	1.25698	1.48e-30	4.5e-29
AT4G23290	1.29959	0.0148132	0.0354
AT4G23300	1.19278	3.07e-06	1.6e-05
AT4G23496	3.93743	0.00010029	0.00040244
AT4G23510	-1.25056	9.09e-21	1.71e-19
AT4G23515	-1.832	5.21e-09	3.99e-08
AT4G23770	1.25878	5.67e-06	2.83e-05
AT4G23890	1.22585	7.73e-15	9.97e-14
AT4G23990	2.90058	1.4e-177	5.61e-175
AT4G24026	-1.27249	7.07e-10	6.01e-09
AT4G24110	-1.28061	2.3e-05	0.000103853
AT4G24120	1.31695	3.94e-19	6.79e-18
AT4G24410	2.6353	8.55e-05	0.000347298
AT4G24415	1.42663	6.99e-09	5.28e-08
AT4G24480	-1.18932	7.25e-17	1.09e-15
AT4G24660	1.01917	1.06e-08	7.84e-08
AT4G24670	1.22214	4.09e-20	7.42e-19
AT4G24700	3.40244	3.45e-50	1.89e-48
AT4G24780	1.25729	1.09e-42	4.86e-41
AT4G24790	1.57417	2.61e-32	8.5e-31
AT4G24810	1.07719	1.04e-21	2.06e-20
AT4G24930	1.02587	1.19e-12	1.3e-11
AT4G24960	1.22893	2.4e-46	1.18e-44
AT4G24972	1.34932	7.88e-06	3.85e-05
AT4G25050	1.5289	4.22e-29	1.2e-27
AT4G25090	-1.0082	4.3e-07	2.53e-06
AT4G25160	-1.07225	8.14e-07	4.61e-06
AT4G25190	-1.9486	4.63e-10	4.01e-09
AT4G25200	1.53033	0.0177765	0.0415925
AT4G25220	-2.82943	5.48e-25	1.29e-23
AT4G25290	1.98762	1.02e-55	6.53e-54
AT4G25400	1.49465	3.37e-06	1.75e-05
AT4G25470	3.65932	6.09e-35	2.2e-33
AT4G25480	5.58751	6.39e-15	8.29e-14
AT4G25490	2.90333	3.35e-06	1.74e-05
AT4G25640	1.12119	1e-53	6e-52
AT4G25700	1.83885	1.1e-96	1.43e-94
AT4G25790	-3.42231	3.15e-30	9.32e-29
AT4G25820	-2.56593	1.6e-30	4.85e-29
AT4G25850	2.01086	8.14e-05	0.000331831
AT4G25860	5.03078	0.000131181	0.000513128
AT4G25910	1.32403	1.98e-26	4.95e-25
AT4G26010	-2.87079	5.06e-29	1.43e-27
AT4G26120	-1.19495	4.98e-06	2.51e-05
AT4G26150	6.37479	7.09e-127	1.61e-124
AT4G26220	-1.46668	3.34e-22	6.8e-21
AT4G26270	-1.4028	1.14e-18	1.9e-17
AT4G26288	1.14783	1.47e-05	6.88e-05
AT4G26520	1.18453	2.11e-34	7.42e-33
AT4G26530	3.49216	5.06e-28	1.36e-26
AT4G26770	-1.32686	9.17e-05	0.000369869
AT4G26790	2.07785	0.000449279	0.00156902
AT4G26795	1.20174	0.000207375	0.000779996
AT4G26830	-1.35102	0.00451463	0.0125352
AT4G26850	3.32351	6.54e-193	3.28e-190
AT4G27030	3.78117	1.3e-130	3.03e-128
AT4G27290	-1.36975	1.68e-07	1.05e-06
AT4G27360	5.87156	3.09e-06	1.61e-05
AT4G27410	1.77362	4.02e-40	1.67e-38
AT4G27470	-1.02807	1.18e-19	2.08e-18
AT4G27520	2.23969	3.87e-109	6.43e-107
AT4G27560	2.44029	1.16e-15	1.59e-14
AT4G27570	2.53144	0.018454	0.0429476
AT4G27652	1.36436	2.24e-15	3e-14
AT4G27654	3.45939	2.4e-06	1.27e-05
AT4G27657	2.45846	3.28e-30	9.68e-29
AT4G27700	2.14652	1.34e-45	6.44e-44
AT4G27790	2.14902	1.61e-05	7.48e-05
AT4G27820	2.3381	1.11e-71	9.47e-70
AT4G27830	1.21742	1.23e-31	3.9e-30
AT4G27840	1.12184	4.59e-17	6.99e-16
AT4G27940	1.24991	7.66e-27	1.96e-25
AT4G27950	1.5517	2.35e-13	2.72e-12
AT4G28110	3.81146	0.000202841	0.000764526
AT4G28140	1.03263	0.00738898	0.0193005
AT4G28240	-1.4359	7.17e-69	5.75e-67
AT4G28280	2.88291	4.5e-14	5.51e-13
AT4G28350	-1.58701	4.94e-15	6.46e-14
AT4G28560	-1.60229	9.45e-06	4.54e-05
AT4G28660	1.78506	1.05e-20	1.97e-19
AT4G28703	1.02386	0.000693448	0.00233338
AT4G28740	2.14448	1.63e-56	1.06e-54
AT4G28755	3.10305	0.00219993	0.00660848
AT4G28800	-1.33138	0.0035896	0.0102219
AT4G28850	-3.99867	4.3e-35	1.57e-33
AT4G29070	1.03076	1.98e-20	3.65e-19
AT4G29150	1.43914	0.0114111	0.0282133
AT4G29180	-1.95148	2.6e-19	4.51e-18
AT4G29310	-1.20384	1.07e-40	4.5e-39
AT4G29450	-1.81925	0.000169016	0.000647171
AT4G29590	1.65921	1.23e-53	7.33e-52
AT4G29930	3.10788	2.39e-45	1.15e-43
AT4G30180	1.10209	1.25e-15	1.71e-14
AT4G30250	1.06376	0.000543477	0.00186703
AT4G30280	-1.36422	3.06e-30	9.07e-29
AT4G30320	-2.7849	1.04e-16	1.55e-15
AT4G30370	-1.67965	1.57e-18	2.61e-17
AT4G30420	-1.28964	1.78e-13	2.08e-12
AT4G30430	-1.55498	0.000310225	0.00112452
AT4G30470	1.81581	3.62e-83	3.71e-81
AT4G30650	1.97768	4.31e-39	1.76e-37
AT4G30845	1.19194	8.23e-06	4e-05
AT4G31230	-1.65254	0.00439915	0.0122463
AT4G31250	-2.31419	4.56e-12	4.76e-11
AT4G31390	1.01929	8.4e-21	1.58e-19
AT4G31615	1.04352	0.0204097	0.046902
AT4G31620	1.29131	6.32e-05	0.000263246
AT4G31760	1.62536	2.02e-06	1.08e-05
AT4G31805	1.3589	4.17e-08	2.85e-07
AT4G31870	3.18367	4.42e-22	8.94e-21
AT4G32190	1.22363	9.94e-48	5.12e-46
AT4G32208	-4.22647	5.96e-20	1.07e-18
AT4G32210	3.2142	1.11e-18	1.86e-17
AT4G32280	-2.65693	1.25e-57	8.22e-56
AT4G32510	3.60576	0.00856608	0.0219952
AT4G32540	2.41069	0.010274	0.0257553
AT4G32770	1.82372	1.36e-51	7.79e-50
AT4G32800	1.39387	0.0116473	0.0287369
AT4G32860	-1.18105	1.76e-07	1.09e-06
AT4G32980	2.30491	7.14e-79	6.88e-77
AT4G33010	2.30188	3.15e-66	2.43e-64
AT4G33020	-1.4477	0.000181086	0.000689583
AT4G33070	-1.79896	2.71e-13	3.12e-12
AT4G33467	1.77354	0.000145427	0.000563248
AT4G33470	1.03904	4.13e-16	5.89e-15
AT4G33660	2.57032	2.13e-47	1.09e-45
[truncated: 704 more rows]

## Sheet: cop1-4 RD
List of differential expressed genes in cop1-4 Red/Dark
Locus	log2FoldChange cop1-4 R/D	pvalue	padj
AT1G01060	-1.12508	3.05e-27	4.77e-25
AT1G01453	-1.85049	4.21e-05	0.000295804
AT1G01520	1.54982	1.52e-23	1.72e-21
AT1G01660	-1.60648	1.1e-07	1.55e-06
AT1G01680	-2.53276	3.72e-11	9.79e-10
AT1G01750	-1.04973	1.57e-09	3.16e-08
AT1G01900	-1.06344	2.51e-05	0.000188091
AT1G02040	-2.35729	0.0149383	0.043816
AT1G02205	-1.0874	1.97e-18	1.36e-16
AT1G02340	-1.05599	2.01e-44	1.11e-41
AT1G02570	-2.20593	2.37e-06	2.38e-05
AT1G02575	-1.67904	0.00141662	0.00612749
AT1G02640	-1.13247	1.93e-41	8.41e-39
AT1G02660	-1.40383	2.4e-35	6.7e-33
AT1G02920	1.50591	1.83e-06	1.89e-05
AT1G03010	-1.54729	1.5e-07	2.04e-06
AT1G03106	1.10309	8.48e-05	0.000545207
AT1G03870	-1.10772	1.08e-32	2.5e-30
AT1G04160	-1.06973	1.79e-18	1.25e-16
AT1G04357	1.6549	0.016995	0.0487308
AT1G04533	-4.05235	0.00515399	0.0181686
AT1G04660	-1.66637	0.000111513	0.000693242
AT1G05020	-1.39584	9.11e-21	7.94e-19
AT1G05065	1.1613	0.000511663	0.0025892
AT1G05090	1.74806	0.00240172	0.00958615
AT1G05207	1.21464	5.62e-07	6.71e-06
AT1G05490	-1.0192	0.0009571	0.00439521
AT1G05570	-1.11095	1.78e-07	2.37e-06
AT1G05680	1.70366	4.66e-27	7.12e-25
AT1G05690	1.14219	3.06e-08	4.79e-07
AT1G05730	1.40501	0.0037906	0.0140633
AT1G06033	1.75401	0.00384993	0.01426
AT1G06180	2.07291	4.67e-46	2.86e-43
AT1G06207	3.42734	0.0162837	0.0470488
AT1G06350	1.44233	2.47e-15	1.24e-13
AT1G06357	-6.9166	1.36e-07	1.86e-06
AT1G06693	2.90942	0.00104206	0.0047174
AT1G07000	-1.02404	3.89e-11	1.02e-09
AT1G07017	-3.30372	2.09e-22	2.03e-20
AT1G07160	1.3199	0.00127356	0.00558991
AT1G07330	1.86818	0.00350749	0.0131815
AT1G07690	-1.31263	2.15e-08	3.45e-07
AT1G07728	-1.09103	0.00921295	0.0294499
AT1G08283	-1.08064	0.00495932	0.0176085
AT1G08590	-1.57838	1.05e-17	6.71e-16
AT1G08903	-1.2236	0.0154724	0.0451021
AT1G08990	-1.17252	2.53e-09	4.9e-08
AT1G09467	1.07586	0.000238875	0.00133947
AT1G09500	1.26499	0.00228957	0.0092116
AT1G09797	-2.93962	0.00892783	0.0286762
AT1G09860	-2.87951	0.00846657	0.0274321
AT1G09930	-3.59858	0.00106576	0.00481027
AT1G09932	-2.44158	1.63e-15	8.37e-14
AT1G10140	-1.23939	1.26e-29	2.27e-27
AT1G10340	-1.04809	0.000328306	0.00176597
AT1G10385	-2.38451	0.0110365	0.0342724
AT1G10480	-1.92202	1.44e-13	5.39e-12
AT1G10550	-1.43684	4.14e-17	2.52e-15
AT1G10640	1.40721	5.11e-20	4.15e-18
AT1G11655	-2.69184	4.69e-08	7.12e-07
AT1G11915	1.03882	0.005192	0.0182684
AT1G11920	-2.2817	6.51e-06	5.73e-05
AT1G12040	-3.03742	8.37e-23	8.65e-21
AT1G12064	-2.32522	1.38e-09	2.81e-08
AT1G12130	-1.26986	0.0150675	0.0441379
AT1G12560	-1.2257	3.78e-06	3.58e-05
AT1G12570	1.75214	4e-05	0.000282095
AT1G12805	-4.78912	2.83e-07	3.63e-06
AT1G12950	-1.19229	1.53e-06	1.62e-05
AT1G13420	-1.49719	6.55e-11	1.65e-09
AT1G13480	3.15361	0.000630405	0.00308858
AT1G13590	1.08673	1.71e-11	4.76e-10
AT1G13600	1.065	3.44e-06	3.29e-05
AT1G14071	2.94738	0.00565389	0.0195891
AT1G14185	-1.18219	2.43e-09	4.72e-08
AT1G14540	1.24724	0.0174275	0.049669
AT1G14630	1.05013	0.0123338	0.0375831
AT1G14780	-1.07163	1.01e-10	2.43e-09
AT1G14890	-1.07443	8.14e-38	2.75e-35
AT1G14920	-1.0506	5.37e-36	1.56e-33
AT1G14960	-1.47823	5.89e-11	1.49e-09
AT1G15010	-1.62391	4.82e-09	8.73e-08
AT1G15040	-1.15729	1.12e-17	7.15e-16
AT1G15210	-1.2409	6.01e-18	3.94e-16
AT1G15460	-1.71039	2.82e-05	0.000208325
AT1G15550	-1.637	4.1e-24	4.86e-22
AT1G15670	-1.18048	1.8e-22	1.77e-20
AT1G15840	-1.73328	9.07e-25	1.17e-22
AT1G15870	1.00963	0.0160851	0.0465942
AT1G16070	1.0314	0.00478734	0.0170782
AT1G16400	1.03113	0.00106959	0.00482275
AT1G16440	-1.6597	2.98e-09	5.7e-08
AT1G16515	1.88491	1.11e-06	1.24e-05
AT1G16730	1.19562	2.4e-13	8.79e-12
AT1G16910	-1.94141	0.00653774	0.0220997
AT1G17170	1.20977	1.81e-15	9.22e-14
AT1G17180	2.98244	5.07e-51	5.21e-48
AT1G17285	1.44571	9.97e-08	1.41e-06
AT1G17345	-1.14858	1.15e-06	1.27e-05
AT1G17860	3.73414	0.00868947	0.028058
AT1G18020	-1.52156	1.15e-05	9.53e-05
AT1G18280	-1.57567	3.42e-13	1.23e-11
AT1G18290	-1.21077	1.74e-07	2.33e-06
AT1G18410	-1.77338	8.16e-05	0.000526761
AT1G18880	-1.06664	9.13e-10	1.91e-08
AT1G18970	1.31805	0.00309547	0.0118635
AT1G19050	-1.28966	3.04e-08	4.77e-07
AT1G19510	1.42784	4.29e-08	6.56e-07
AT1G19610	1.23863	0.00676939	0.0227607
AT1G19780	-1.54327	3.99e-07	4.98e-06
AT1G19900	-1.95736	2.44e-21	2.19e-19
AT1G20030	1.04553	1.74e-08	2.84e-07
AT1G20790	-3.72008	0.000411627	0.00214947
AT1G20840	-1.26436	4.84e-29	8.36e-27
AT1G21110	1.07459	0.000175955	0.00102913
AT1G21310	-1.60479	8.12e-15	3.73e-13
AT1G21460	1.31741	1.23e-15	6.41e-14
AT1G21910	-1.15442	4.07e-26	5.91e-24
AT1G22160	-1.54694	6.76e-05	0.000447052
AT1G22220	-1.30179	1.47e-05	0.00011757
AT1G22530	-1.0361	1.03e-21	9.41e-20
AT1G23040	-1.19324	1.01e-19	7.95e-18
AT1G23540	-1.48879	2.03e-05	0.000156854
AT1G23720	-2.47431	4.08e-22	3.87e-20
AT1G23760	-1.16134	8.51e-14	3.32e-12
AT1G24580	2.01589	1.11e-22	1.12e-20
AT1G24880	2.65605	0.0127082	0.0385124
AT1G25141	-1.07094	4.33e-05	0.000302956
AT1G25240	-2.83622	1.06e-06	1.18e-05
AT1G26250	-5.32538	1.94e-20	1.65e-18
AT1G26360	-2.07433	1.59e-10	3.74e-09
AT1G26380	1.78115	0.0143558	0.0424431
AT1G27670	-1.14409	1.52e-16	8.8e-15
AT1G27695	1.20007	5.21e-06	4.72e-05
AT1G27720	1.01332	0.000217039	0.00123651
AT1G28135	-9.35164	8.12e-15	3.73e-13
AT1G28290	-1.12151	1.91e-22	1.87e-20
AT1G29020	-2.69239	1.2e-09	2.46e-08
AT1G29090	-1.42943	1.44e-09	2.91e-08
AT1G29100	-1.54606	2.81e-07	3.62e-06
AT1G29230	-1.11845	0.000665169	0.00323023
AT1G29395	-1.02925	5.21e-08	7.85e-07
AT1G29450	-1.0389	2.84e-08	4.46e-07
AT1G29460	-2.29657	7.11e-13	2.44e-11
AT1G29490	-2.061	0.0090207	0.0289212
AT1G29980	-1.36414	6.12e-22	5.68e-20
AT1G30040	1.54884	7.9e-20	6.28e-18
AT1G30140	-1.37187	0.00542843	0.0189509
AT1G30160	-1.52805	0.0132306	0.0397857
AT1G30170	4.19036	0.00239616	0.00957576
AT1G30370	-1.34751	0.000279919	0.0015345
AT1G30700	1.02955	0.000912408	0.00421649
AT1G30750	-1.14985	1.32e-13	4.97e-12
AT1G30850	-1.18221	0.000158581	0.000939903
AT1G30870	-1.51259	6.99e-11	1.75e-09
AT1G30950	2.53885	0.000714286	0.00343194
AT1G31240	1.02691	0.00564747	0.0195699
AT1G31490	-2.40619	0.0102835	0.0323196
AT1G31710	-1.09704	5.25e-21	4.64e-19
AT1G31760	1.01203	0.000316293	0.00171193
AT1G32450	-1.69691	3.3e-12	1.03e-10
AT1G32460	2.5231	1.48e-16	8.63e-15
AT1G32780	1.01825	5.43e-17	3.26e-15
AT1G32950	-1.14352	0.000841757	0.00394394
AT1G33055	-1.58231	3.31e-22	3.15e-20
AT1G33700	-1.43898	3.3e-26	4.86e-24
AT1G33790	-1.22023	8.27e-37	2.6e-34
AT1G34050	-1.37023	0.0102182	0.0321368
AT1G34510	-2.47122	1.85e-12	6e-11
AT1G34520	-1.65029	1.44e-05	0.000115701
AT1G34540	-4.76689	1.12e-05	9.26e-05
AT1G35140	-1.01819	1.6e-12	5.25e-11
AT1G35250	-1.55797	0.00916487	0.0293335
AT1G35625	-2.38505	0.000508513	0.00257614
AT1G36675	-2.35999	0.0110815	0.034379
AT1G37150	1.23875	0.000534011	0.0026825
AT1G43140	-1.20527	0.00272817	0.0106967
AT1G43800	-3.78845	2.37e-11	6.47e-10
AT1G43910	-1.04469	8.42e-09	1.45e-07
AT1G44050	-1.40785	9.04e-06	7.66e-05
AT1G44740	1.21043	0.00315833	0.0120697
AT1G44800	-1.06916	5.09e-11	1.31e-09
AT1G44830	-1.75883	0.000662424	0.00321897
AT1G45010	1.13233	1.78e-11	4.94e-10
AT1G45015	-1.38322	1.83e-08	2.96e-07
AT1G47510	1.33798	0.000680508	0.00329285
AT1G47610	-1.43285	6.81e-06	5.96e-05
AT1G47990	1.19001	0.00322519	0.0122858
AT1G48000	1.16973	2.38e-05	0.000179187
AT1G48100	1.44895	2.23e-12	7.15e-11
AT1G48640	-1.03094	0.00533288	0.0186742
AT1G48660	-2.00505	1.52e-19	1.17e-17
AT1G48670	-1.00654	0.000757724	0.00360696
AT1G48740	1.56347	0.00409785	0.0150137
AT1G48930	-1.45183	5.47e-15	2.56e-13
AT1G49030	1.16604	0.00895628	0.0287513
AT1G49100	-1.61322	0.000327619	0.0017627
AT1G49230	1.1182	0.000157369	0.000934182
AT1G50040	-1.68772	1.68e-23	1.89e-21
AT1G50050	1.97361	0.000394171	0.00206912
AT1G50060	1.04593	8.88e-08	1.27e-06
AT1G50745	-2.03091	0.00309184	0.0118536
AT1G50930	-1.08408	0.00483251	0.0172258
AT1G51860	-1.01064	2.88e-07	3.69e-06
AT1G51870	-2.83191	6.7e-08	9.88e-07
AT1G51880	-1.65197	4.34e-08	6.64e-07
AT1G52000	-1.06178	1.79e-08	2.91e-07
AT1G52690	1.28566	0.00539772	0.0188749
AT1G52700	1.19093	0.0005889	0.00291616
AT1G52770	1.704	1.95e-10	4.51e-09
AT1G53180	-1.0823	4.59e-19	3.38e-17
AT1G53233	1.50781	0.00572847	0.0198021
AT1G53625	1.53228	0.00167796	0.00707799
AT1G53830	-1.22388	2.09e-12	6.72e-11
AT1G53887	1.93072	0.000270046	0.00148759
AT1G54020	3.8519	0.00391498	0.0144443
AT1G54200	-1.0627	1.57e-07	2.12e-06
AT1G54215	-1.65422	0.0127133	0.0385228
AT1G54330	1.8188	0.000240911	0.00134909
AT1G54940	-1.57331	2.56e-06	2.55e-05
AT1G54970	-3.21933	1.78e-23	1.97e-21
AT1G55290	-1.27477	0.000206583	0.0011847
AT1G55330	1.13341	1.4e-09	2.85e-08
AT1G55920	1.06499	1.24e-22	1.24e-20
AT1G55990	-1.56296	0.00116937	0.00519604
AT1G56060	-3.23844	0.00462695	0.0165939
AT1G56650	-4.32837	0.000562876	0.00280632
AT1G58037	-1.00586	0.0038794	0.0143344
AT1G58460	1.09015	0.00100183	0.00456452
AT1G59725	-1.59216	0.000114731	0.000710905
AT1G59730	2.01906	0.00101888	0.00462822
AT1G59850	-1.3124	8.75e-05	0.000560513
AT1G60050	-2.07563	6.16e-09	1.1e-07
AT1G60090	-3.60648	3.35e-13	1.2e-11
AT1G60270	1.23125	4.66e-20	3.81e-18
AT1G60590	1.55516	6.06e-19	4.38e-17
AT1G60740	2.06665	6.58e-05	0.00043644
AT1G60750	3.46552	2.58e-06	2.56e-05
AT1G61080	-2.45117	4.15e-16	2.31e-14
AT1G61255	-1.27425	1.05e-05	8.76e-05
AT1G61270	-2.65983	0.017133	0.0490273
AT1G61300	1.31591	1.32e-17	8.4e-16
AT1G61840	-1.98995	1.06e-13	4.07e-12
AT1G61950	-1.44018	2.15e-05	0.00016454
AT1G62180	1.12751	3.98e-23	4.25e-21
AT1G62262	-3.73542	0.0029639	0.0114426
AT1G62280	-3.35365	0.00797294	0.0260754
AT1G62320	-1.38746	8.27e-12	2.41e-10
AT1G62440	-2.51081	5.92e-53	7.05e-50
AT1G62560	1.60419	0.00136291	0.00592803
AT1G62975	1.26543	8.44e-29	1.44e-26
AT1G62980	-1.30946	1.66e-09	3.32e-08
AT1G63210	-2.07762	4.86e-06	4.43e-05
AT1G63245	1.82712	3.05e-05	0.000222026
AT1G63410	-1.32577	0.000666348	0.00323387
AT1G63450	-1.23359	1.94e-08	3.13e-07
AT1G63530	-1.06694	0.00712687	0.0237721
AT1G63600	-1.54179	0.000122781	0.000754586
AT1G64480	-1.8197	8.11e-06	6.94e-05
AT1G64590	-1.22065	0.000973009	0.0044538
AT1G64940	1.67576	9.78e-07	1.1e-05
AT1G65310	-1.19003	7.84e-14	3.08e-12
AT1G65340	-3.96507	1.35e-10	3.19e-09
AT1G65870	1.90801	2.25e-18	1.54e-16
AT1G66020	-2.14657	0.0108331	0.0337471
AT1G66030	-1.61011	0.0050458	0.0178679
AT1G66180	-1.24001	4.63e-51	4.99e-48
AT1G66540	1.05835	3.26e-27	5.05e-25
AT1G66580	1.03392	7.87e-34	2.02e-31
AT1G66590	1.31991	6.54e-05	0.000433615
AT1G66800	-1.75534	2.69e-12	8.49e-11
AT1G66855	-4.53234	0.00032418	0.00174585
AT1G66910	1.07551	9.9e-09	1.69e-07
AT1G66920	1.65397	0.0019003	0.00786638
AT1G67100	-2.02298	1.55e-14	6.79e-13
AT1G67105	-1.77917	1.47e-25	2.06e-23
AT1G67195	1.19214	1.26e-19	9.81e-18
AT1G67265	-1.18932	1.89e-05	0.000147087
AT1G67328	-2.31377	4.42e-09	8.09e-08
AT1G67770	3.10849	0.0133628	0.0401044
AT1G67870	-1.17162	4.42e-34	1.15e-31
AT1G67910	-1.09798	2.35e-14	9.88e-13
AT1G67980	2.5016	4.67e-07	5.71e-06
AT1G68180	1.59705	0.0129392	0.0390244
AT1G68250	3.80028	0.000411591	0.00214947
AT1G68430	-1.11867	0.00451788	0.016276
AT1G68700	-1.16977	0.0123093	0.0375385
AT1G68825	1.10035	0.0011041	0.00495957
AT1G68880	1.63626	7.04e-05	0.00046348
AT1G69240	-1.70371	2.89e-10	6.49e-09
AT1G69325	1.02044	0.000698289	0.00336866
AT1G69530	1.20196	1.68e-42	8.09e-40
AT1G69610	1.22429	7.98e-09	1.38e-07
AT1G69730	1.06272	3.51e-09	6.6e-08
AT1G69990	-2.1539	0.00685539	0.0230191
AT1G70260	-3.44419	0.00573156	0.0198097
AT1G70450	-1.4164	0.00386297	0.0142896
AT1G70460	-1.27516	4.56e-17	2.76e-15
AT1G70660	1.31384	7.51e-13	2.57e-11
AT1G70990	-1.10061	5.6e-10	1.22e-08
AT1G71050	1.03565	0.0105171	0.0329076
AT1G71370	4.40325	0.00709103	0.0236944
AT1G71520	3.29035	0.00275904	0.0107935
AT1G71692	-1.01988	0.00701025	0.0234669
AT1G72070	-1.07697	1.38e-07	1.89e-06
AT1G72125	-1.18694	2.56e-06	2.55e-05
AT1G72180	-1.0524	2.39e-30	4.43e-28
AT1G72200	-1.29259	1.86e-15	9.48e-14
AT1G72210	1.07459	2.12e-05	0.000162756
AT1G72230	-1.04014	7.6e-14	3.01e-12
AT1G72490	1.27383	6.66e-08	9.83e-07
AT1G72570	-3.19712	0.00206675	0.00845947
AT1G72600	-1.17542	0.00015344	0.000913736
AT1G72610	-1.22195	3.49e-08	5.41e-07
AT1G72855	-3.58448	0.0164475	0.0474375
AT1G72860	-1.54755	0.00884834	0.0284654
AT1G72910	1.86098	0.0100703	0.0317465
AT1G72920	1.51493	0.00326675	0.0124274
AT1G72930	1.26716	6.34e-09	1.13e-07
AT1G73220	-1.96724	4.49e-10	9.87e-09
AT1G73290	-3.27215	1.58e-14	6.92e-13
AT1G73300	-1.18576	8.23e-12	2.4e-10
AT1G73330	-1.99304	1.01e-13	3.9e-12
AT1G73790	3.93829	7.44e-05	0.000486401
AT1G73830	-1.77628	1.19e-31	2.55e-29
AT1G73860	-1.27259	6.02e-09	1.07e-07
AT1G73870	1.69896	5.12e-06	4.64e-05
AT1G73890	1.06568	2.72e-05	0.000202263
AT1G74430	1.32122	8.66e-15	3.96e-13
AT1G74456	-1.65186	0.000483443	0.00246959
AT1G74460	-1.18431	0.00067855	0.00328534
AT1G74500	1.18295	4.03e-08	6.21e-07
AT1G74630	1.06236	0.00485452	0.0172861
AT1G74670	1.27994	1.12e-18	7.95e-17
AT1G74710	-1.12771	9.1e-18	5.87e-16
AT1G74830	-1.4841	4.89e-05	0.000336928
AT1G75040	2.87614	0.012727	0.0385488
AT1G75060	1.04008	0.000613609	0.00301739
AT1G75430	1.1823	0.000111859	0.000695206
AT1G75450	-1.95975	2.65e-36	8.11e-34
AT1G75580	1.35339	2.29e-08	3.65e-07
AT1G75900	1.06447	6.82e-09	1.2e-07
AT1G76220	-1.30636	2.5e-07	3.24e-06
AT1G76530	1.45679	2.17e-05	0.000165388
AT1G76680	2.02936	2.42e-49	2.03e-46
AT1G76690	1.53695	3.8e-42	1.72e-39
AT1G76892	2.12752	0.00547287	0.0190641
AT1G76930	-1.73676	3.86e-18	2.58e-16
AT1G77120	-2.89956	1.96e-15	9.94e-14
AT1G77450	1.81974	3.28e-73	1.24e-69
AT1G77640	-1.28078	1.55e-06	1.64e-05
AT1G78210	1.01096	1.03e-13	3.99e-12
AT1G78340	1.94037	5.84e-32	1.27e-29
AT1G78430	1.1541	4.82e-11	1.25e-09
AT1G78440	3.88769	1.79e-27	2.84e-25
AT1G78476	1.32481	0.0119883	0.0367093
AT1G79250	-1.7003	0.0003153	0.00170819
AT1G79320	-1.6076	2.17e-08	3.47e-07
AT1G79780	1.13585	0.00294315	0.0113877
AT1G79860	-1.96342	1.26e-06	1.38e-05
AT1G80980	1.33147	1.63e-05	0.000129225
AT2G01008	-3.30955	3.75e-36	1.12e-33
AT2G01020	-6.17031	3.17e-06	3.08e-05
AT2G01021	-3.20833	3.04e-22	2.92e-20
AT2G01023	-1.86548	0.000147946	0.000886615
AT2G01190	-1.07134	2.85e-23	3.1e-21
AT2G01200	1.5793	3.74e-08	5.78e-07
AT2G01520	2.12633	0.000405195	0.00212158
AT2G01610	-1.92934	0.00325984	0.0124032
AT2G02030	-2.0443	0.000281145	0.00153973
AT2G02620	-1.65272	0.0147846	0.0434666
AT2G02930	1.20311	0.0103747	0.0325504
AT2G03370	-1.05216	0.00661072	0.0223068
AT2G03520	1.05022	0.00889723	0.0285942
AT2G03720	-1.6433	5.06e-11	1.3e-09
AT2G04025	1.46041	1.7e-05	0.000133956
AT2G04038	-2.02763	0.0168235	0.0483433
AT2G04280	1.96388	0.00132234	0.00577266
AT2G04500	-1.24398	5.23e-09	9.42e-08
AT2G04680	-1.35489	9.39e-09	1.61e-07
AT2G04965	2.90965	0.0012932	0.00566399
AT2G06200	1.14224	0.0005509	0.00275572
AT2G07565	-2.00532	0.00126718	0.00556511
AT2G07671	-2.80733	9.24e-49	6.97e-46
AT2G07674	1.96758	4.8e-05	0.000331522
AT2G07675	1.89387	1.75e-23	1.95e-21
AT2G07687	-1.02514	0.00494767	0.0175726
AT2G07696	-1.75673	0.00015951	0.00094491
AT2G07698	-1.23116	2.37e-06	2.38e-05
AT2G07706	-4.0863	6.78e-12	2.02e-10
AT2G07707	-1.73331	1.26e-05	0.00010275
AT2G07718	-1.41844	7.09e-09	1.24e-07
AT2G07732	-2.7041	1.52e-24	1.9e-22
AT2G07738	-5.93205	6.86e-06	6e-05
AT2G07739	1.61398	1.22e-12	4.06e-11
AT2G07741	-1.42807	1.11e-06	1.24e-05
AT2G07751	2.97335	4.41e-36	1.3e-33
AT2G07771	-6.14172	2.36e-06	2.38e-05
AT2G07773	2.29568	2.37e-14	9.98e-13
AT2G07777	-1.13251	2.27e-05	0.000172843
AT2G07875	1.49125	0.000319584	0.00172726
AT2G08220	1.32911	0.000360765	0.00191553
AT2G08340	2.10188	6.98e-08	1.02e-06
AT2G08350	1.9099	0.00771834	0.0253857
AT2G08650	1.06742	9.08e-05	0.000578513
AT2G08760	-2.80709	0.00592266	0.0203367
AT2G09490	4.51253	0.00176534	0.00738848
AT2G10940	-1.17129	1.72e-47	1.18e-44
AT2G11215	2.0818	1.1e-06	1.23e-05
AT2G12646	1.34321	5.33e-07	6.41e-06
AT2G12905	-1.9407	0.000840037	0.00393751
AT2G13570	1.58547	0.0035638	0.0133643
AT2G14210	-2.43498	5.92e-05	0.000398503
AT2G14760	-3.41748	0.0101253	0.0318934
AT2G14890	-1.19145	3.71e-36	1.12e-33
AT2G15020	1.4168	1.6e-38	5.95e-36
AT2G15128	1.50184	8.31e-07	9.53e-06
AT2G15350	-1.79772	0.00926302	0.0295849
AT2G15370	-1.19137	9.8e-07	1.11e-05
AT2G15480	1.00536	1.89e-18	1.31e-16
AT2G15490	2.30264	1.12e-45	6.52e-43
AT2G15630	1.01498	0.00194621	0.00803143
AT2G16060	-2.06389	3.18e-12	9.91e-11
AT2G16245	1.5027	0.00070083	0.00337804
AT2G16760	-1.71415	2.04e-06	2.09e-05
AT2G16970	-1.56872	2.14e-06	2.18e-05
AT2G16980	-1.07151	9.05e-12	2.62e-10
AT2G17060	-1.7082	2.32e-06	2.33e-05
AT2G17850	-2.78725	5.71e-05	0.000386492
AT2G17880	-1.51014	8.72e-59	1.64e-55
AT2G17890	-1.68398	0.000224238	0.00127113
AT2G17972	1.67972	8.27e-07	9.49e-06
AT2G18010	-2.33053	0.0026717	0.010499
AT2G18050	-1.01203	2.01e-05	0.000155118
AT2G18120	1.08396	7.38e-10	1.56e-08
AT2G18150	-4.76578	6.69e-06	5.87e-05
AT2G18193	1.32182	6.34e-18	4.13e-16
AT2G18360	-1.14894	7.63e-11	1.89e-09
AT2G18690	-1.34758	6.43e-15	3e-13
AT2G18917	4.43589	0.0018749	0.00778258
AT2G18970	1.61587	0.0112592	0.0348443
AT2G19130	-1.07418	6.11e-06	5.42e-05
AT2G19410	-2.044	0.000890127	0.00413378
AT2G19590	-1.05162	1.7e-06	1.77e-05
AT2G19990	-2.55574	0.000970176	0.00444353
AT2G20520	-2.82136	2.59e-14	1.08e-12
AT2G20700	4.55742	0.00189248	0.00783971
AT2G21100	-1.12226	3.57e-11	9.43e-10
AT2G21210	1.30944	1.07e-32	2.49e-30
AT2G21220	1.69444	3e-12	9.39e-11
AT2G21320	1.68277	4.92e-35	1.34e-32
AT2G21350	1.30337	0.0102488	0.0322196
AT2G21730	1.76366	0.0120239	0.0367985
AT2G22125	-1.04598	1.76e-12	5.73e-11
AT2G22290	-1.31638	0.00100983	0.00459445
AT2G22470	-1.64445	4.51e-25	6.08e-23
AT2G22510	-1.39503	1.26e-05	0.000102887
AT2G22590	1.52532	0.000112308	0.000697758
AT2G22680	-1.33857	2.52e-18	1.72e-16
AT2G22920	-1.03218	6.03e-09	1.08e-07
AT2G23050	1.09559	1.18e-06	1.3e-05
AT2G23620	-1.11023	1.69e-07	2.26e-06
AT2G24710	-1.56038	3.94e-05	0.000278437
AT2G24980	-4.06136	3e-25	4.07e-23
AT2G25150	-1.58974	9.05e-08	1.29e-06
AT2G25160	-1.03464	3.74e-11	9.82e-10
AT2G25240	-1.57845	4.77e-08	7.23e-07
AT2G25490	-1.08042	2.97e-24	3.61e-22
AT2G25600	-1.997	0.000779404	0.00369153
AT2G25820	-4.51697	0.000504474	0.00256199
AT2G26211	1.13516	0.00930468	0.0296887
AT2G26410	-1.83962	6.31e-10	1.35e-08
AT2G26420	-1.06679	7.7e-05	0.000500364
AT2G26480	-1.08341	0.000100398	0.000631428
AT2G27080	-1.13441	2.05e-11	5.62e-10
AT2G27380	-2.68435	1.08e-18	7.67e-17
AT2G28040	-2.30559	1.55e-05	0.000123352
AT2G28290	-1.05634	5.8e-08	8.66e-07
AT2G28671	-1.2523	6.26e-08	9.29e-07
AT2G28710	1.79954	0.0102364	0.0321853
AT2G28860	-3.77964	0.00323743	0.0123273
AT2G29000	-2.33518	4.1e-06	3.84e-05
AT2G29460	1.12795	2.15e-05	0.000163986
AT2G29480	1.11744	0.00124153	0.00547158
AT2G29490	1.06651	2.19e-16	1.25e-14
AT2G29750	-1.44731	1.3e-16	7.56e-15
AT2G30210	-1.9967	5.06e-42	2.25e-39
AT2G30420	1.22216	0.00111808	0.00501042
AT2G30424	1.66173	4.33e-15	2.06e-13
AT2G30750	1.99676	0.00427369	0.0155497
AT2G31083	-1.02846	3.28e-05	0.000236593
AT2G31220	-2.33074	0.000459102	0.00236177
AT2G31230	1.16928	0.00896761	0.0287836
AT2G31480	-4.21649	0.00167526	0.00706927
AT2G31540	-1.64917	0.000478496	0.00244708
AT2G31930	1.66827	0.000966164	0.00442874
AT2G31980	-2.39011	2.59e-50	2.45e-47
AT2G32179	1.61628	0.000189686	0.0010995
AT2G32240	-1.02074	1.13e-15	5.96e-14
AT2G32300	-1.47892	3.47e-33	8.26e-31
AT2G32650	1.53947	8.15e-11	2.01e-09
AT2G32660	-1.1389	1.29e-05	0.000104922
AT2G33380	-1.20426	0.000921061	0.00424867
AT2G33710	1.00791	2.42e-08	3.84e-07
AT2G33770	-1.05722	2.43e-19	1.85e-17
AT2G33790	-1.23788	2.36e-05	0.000178159
AT2G34080	-1.23209	1.75e-11	4.84e-10
AT2G34315	-3.11567	0.00351808	0.0132147
AT2G34350	-1.42524	0.000114977	0.000712235
AT2G34500	-1.77616	8e-24	9.24e-22
AT2G34600	-1.24636	0.0115606	0.0355972
AT2G34700	1.24947	0.00254815	0.0100764
AT2G34910	-1.1419	2.63e-06	2.6e-05
AT2G35270	-1.12465	0.000652861	0.00318001
AT2G35700	2.25698	0.0131362	0.0395396
AT2G35890	-1.2522	0.00019275	0.00111412
AT2G35950	1.79409	0.016361	0.0472362
AT2G35980	-1.31627	9.66e-05	0.000610652
AT2G35990	-1.07202	0.0166628	0.047985
AT2G36100	-1.16633	4.4e-19	3.26e-17
AT2G36590	1.61111	3.58e-23	3.84e-21
AT2G36750	2.27939	2.94e-33	7.22e-31
AT2G36770	1.06504	0.000363413	0.00192778
AT2G36780	1.10634	1.62e-11	4.52e-10
AT2G36800	1.94363	3.04e-57	5.29e-54
AT2G36830	-1.26364	3.52e-29	6.13e-27
AT2G36970	2.17713	4.74e-19	3.47e-17
AT2G37210	1.28797	0.000192878	0.00111429
AT2G37280	-1.24287	1.85e-11	5.09e-10
AT2G37370	-1.57773	7.69e-07	8.89e-06
AT2G37440	-1.19342	1.42e-05	0.000114908
AT2G37580	-1.02905	8.05e-07	9.28e-06
AT2G37670	-1.08083	2.8e-14	1.16e-12
AT2G37720	1.69313	2.34e-05	0.000176762
AT2G37770	1.22633	3.02e-07	3.86e-06
AT2G37820	-1.07745	0.00335936	0.0127219
AT2G38100	-2.35303	2.01e-07	2.66e-06
AT2G38110	-1.99618	0.0010823	0.00487325
AT2G38400	-1.15404	6.22e-21	5.47e-19
AT2G38530	-1.0581	1.79e-18	1.24e-16
AT2G39040	-1.81585	6.7e-15	3.1e-13
AT2G39050	-1.5432	3.01e-20	2.52e-18
AT2G39430	-1.5208	3.27e-22	3.13e-20
AT2G39800	1.04621	4.45e-19	3.29e-17
AT2G40080	1.48708	2.97e-33	7.24e-31
AT2G40113	-1.07594	4.19e-14	1.7e-12
AT2G40130	1.43013	0.000709414	0.00341433
AT2G40170	3.82083	0.000128902	0.000786656
AT2G40200	1.03202	8.58e-05	0.000550838
AT2G40205	2.16074	1.64e-14	7.14e-13
AT2G40220	-5.07926	0.00022014	0.00125103
AT2G40340	1.23257	5.5e-09	9.91e-08
AT2G41230	-1.03966	0.0142872	0.0422843
AT2G41480	-2.11096	0.000603444	0.00297387
AT2G42065	5.38208	0.00124428	0.00548052
AT2G42140	-1.67223	0.00198584	0.00817113
AT2G42610	-1.48051	1.79e-06	1.86e-05
AT2G42720	1.59753	0.0170903	0.0489236
AT2G42850	-1.77339	1.36e-17	8.64e-16
AT2G43050	-1.53054	2.29e-13	8.43e-12
AT2G43100	1.31282	5.79e-08	8.64e-07
AT2G43150	-2.57307	3.69e-46	2.32e-43
AT2G43445	1.39134	4.87e-12	1.48e-10
AT2G43860	-2.34706	2.3e-19	1.76e-17
AT2G44080	-1.62564	2.75e-32	6.23e-30
AT2G44110	-1.52163	3.86e-14	1.58e-12
AT2G44450	-1.07025	3.64e-10	8.08e-09
AT2G44460	2.34415	0.00122518	0.00540582
AT2G44500	-1.21166	4.89e-26	7e-24
AT2G44798	-1.02528	0.00213069	0.00867412
AT2G45040	-1.04155	0.000375865	0.001985
AT2G45420	-1.25098	1.18e-07	1.65e-06
AT2G45750	-1.38499	7.12e-24	8.31e-22
AT2G46455	1.40848	0.00269429	0.0105804
AT2G46495	1.20514	0.0081504	0.026568
AT2G46790	1.73626	4.46e-59	9.17e-56
AT2G46860	-1.73189	3.43e-06	3.29e-05
AT2G46970	-3.29936	6.37e-55	8.48e-52
AT2G47460	2.12152	4.7e-20	3.83e-18
AT2G47550	-1.01207	2.92e-05	0.000214322
AT2G47750	1.10212	4.2e-05	0.000294963
AT2G47780	-3.40463	2.96e-102	2.23e-98
AT2G47810	-1.7298	0.000763318	0.00363043
AT2G48080	-2.24312	8.58e-12	2.49e-10
AT2G48121	-2.14259	0.0175683	0.0499507
AT2G48130	-1.64289	1.49e-17	9.35e-16
AT2G48140	-1.26567	3.63e-09	6.81e-08
AT3G01080	-1.9246	0.0108914	0.0338962
AT3G01329	3.70158	0.0142548	0.0422215
AT3G01345	-1.52487	0.0131292	0.0395237
AT3G01730	-2.38077	0.000619903	0.00304569
AT3G01760	-1.31694	0.00746701	0.0246883
AT3G02020	1.27015	0.00217019	0.00880484
AT3G02240	1.00759	0.000139312	0.000842008
AT3G02245	2.06486	0.0110857	0.0343828
AT3G02550	-2.10139	5.51e-41	2.31e-38
AT3G02620	-2.98996	3.22e-21	2.88e-19
AT3G02810	3.69813	0.00723349	0.0240709
AT3G03480	2.50875	0.00478049	0.0170672
AT3G03530	-1.56585	0.00277897	0.0108545
AT3G03800	-2.32882	0.00469439	0.0168023
AT3G03820	-1.90202	8.73e-16	4.65e-14
AT3G03830	-1.39554	4.18e-06	3.9e-05
AT3G03840	-1.01863	1.35e-06	1.46e-05
AT3G03850	-1.10314	6.67e-06	5.86e-05
AT3G03910	-2.37621	0.000535031	0.00268583
AT3G04255	1.22725	0.000651473	0.00317462
AT3G05152	3.55482	0.0137233	0.04099
AT3G05155	-1.08115	1.42e-07	1.94e-06
AT3G05730	2.20158	2.76e-33	6.86e-31
AT3G05770	-1.88661	0.00194044	0.00801054
AT3G05790	1.40409	0.00253727	0.0100457
AT3G05800	1.04326	1.51e-29	2.66e-27
AT3G05900	-1.38545	1.85e-13	6.85e-12
AT3G05905	-1.04304	0.000251954	0.00140191
AT3G05950	-1.05369	0.00514322	0.0181363
AT3G06345	-4.16434	0.00319695	0.0121926
AT3G07070	-1.81256	3.88e-13	1.37e-11
AT3G07105	-1.22461	0.000153152	0.000912263
AT3G07120	-1.5018	0.000100918	0.000634169
AT3G07490	-1.92145	0.000483705	0.00247037
AT3G07600	-1.44455	0.0022822	0.00918684
AT3G07705	2.89892	0.015524	0.0452292
AT3G07900	-1.23194	8.53e-11	2.09e-09
AT3G07970	-1.98172	7.42e-07	8.62e-06
AT3G09270	1.15249	5.61e-23	5.88e-21
AT3G09415	3.16025	4.52e-06	4.17e-05
AT3G09450	1.67182	2.42e-38	8.56e-36
AT3G09863	-4.57946	0.000766818	0.00364247
AT3G09925	-1.22083	1.76e-09	3.51e-08
AT3G10710	-1.66904	9.05e-10	1.89e-08
AT3G10986	-1.49512	0.00119295	0.00528112
AT3G11370	-1.53532	3.31e-06	3.19e-05
AT3G11430	-1.56055	0.000499375	0.00253894
AT3G11550	-1.02709	1.23e-13	4.66e-12
AT3G12540	-1.12208	0.000121474	0.000747366
AT3G12820	-2.21161	1.38e-05	0.000111711
AT3G13950	2.51004	0.00081233	0.00382507
AT3G13980	-1.11941	3.09e-14	1.28e-12
AT3G14370	-1.43101	1.81e-09	3.6e-08
AT3G14452	-2.34232	0.00766894	0.0252535
AT3G14850	-1.26181	1.79e-10	4.16e-09
AT3G15340	1.04519	0.00100212	0.00456489
AT3G15510	-1.32044	5.72e-17	3.43e-15
AT3G15534	2.12507	0.00933516	0.0297608
AT3G15540	-1.0883	2.13e-12	6.85e-11
AT3G15605	-3.05171	0.00826206	0.0268502
AT3G15700	-1.47826	4.8e-06	4.39e-05
AT3G15750	1.33799	8.43e-05	0.000542501
AT3G16360	1.23607	0.00137527	0.00597718
AT3G16390	-1.20656	7.15e-08	1.04e-06
AT3G16530	1.03678	1.12e-06	1.24e-05
AT3G17520	1.92411	0.000520639	0.00262816
AT3G18170	-1.20876	9.23e-14	3.58e-12
AT3G18217	2.01426	0.000648685	0.00316307
AT3G18530	-1.28236	0.00088782	0.00412391
AT3G18900	1.31607	0.00357124	0.0133818
AT3G19320	-1.24132	0.000245497	0.00137138
AT3G19710	2.49639	1.29e-09	2.64e-08
AT3G19850	-1.50725	2.58e-36	7.99e-34
AT3G20100	-1.03175	4.26e-20	3.5e-18
AT3G20395	-1.25185	1.57e-23	1.78e-21
AT3G20460	-2.02198	2.14e-14	9.14e-13
AT3G20557	-1.76818	0.00545209	0.019008
AT3G20760	2.16943	6.27e-06	5.54e-05
AT3G20840	1.04515	9.57e-05	0.000605715
AT3G20850	-4.76503	0.000521395	0.0026308
AT3G21080	1.59682	0.0127663	0.0386238
AT3G21150	1.70171	1.53e-31	3.23e-29
AT3G21180	-1.31122	1.3e-13	4.9e-12
AT3G21310	1.19511	0.00754842	0.0249247
AT3G21340	-1.21448	1.37e-05	0.000110922
AT3G21351	1.20423	2.08e-05	0.000159799
AT3G21352	3.43395	5.03e-05	0.000345429
AT3G21620	-1.11539	0.0123525	0.037621
AT3G21730	-2.22938	5.16e-05	0.000353603
AT3G21890	1.16585	5.07e-14	2.05e-12
AT3G22210	2.59791	3.88e-10	8.6e-09
AT3G22250	-1.96555	0.00928	0.0296308
AT3G22370	1.11837	2.71e-31	5.62e-29
AT3G22565	-1.18736	1.05e-07	1.48e-06
AT3G22600	-1.22949	1.14e-23	1.3e-21
AT3G22620	-1.38898	7.53e-31	1.47e-28
AT3G22800	-1.58668	8.35e-11	2.05e-09
AT3G22830	3.36048	2.74e-11	7.4e-10
AT3G23150	-2.34226	4.11e-69	1.03e-65
AT3G23800	-1.06661	1.25e-12	4.18e-11
AT3G24020	-1.33774	2.98e-16	1.69e-14
AT3G24225	2.04225	0.00195242	0.00805121
AT3G24480	-1.62285	7.71e-28	1.25e-25
AT3G24575	2.42732	0.0118983	0.0364831
AT3G25250	1.877	4.33e-10	9.53e-09
AT3G25717	-1.00122	3.26e-11	8.66e-10
AT3G25950	-1.08125	1.76e-05	0.000138112
AT3G26120	1.39292	0.0141242	0.0419005
AT3G26135	1.323	0.00457401	0.0164442
AT3G26815	2.22206	0.00604543	0.0206861
AT3G27250	-2.36777	0.000972852	0.0044538
AT3G27510	-1.14672	5.66e-06	5.08e-05
AT3G27860	1.13204	0.00926188	0.0295849
AT3G28550	-3.09396	4.87e-32	1.08e-29
AT3G28570	-2.13369	0.0117948	0.0362002
AT3G28650	2.12516	6.18e-06	5.47e-05
AT3G28740	1.55413	1.13e-47	7.98e-45
AT3G28890	1.85327	0.00574518	0.0198356
AT3G29635	-2.60616	0.000329616	0.00177217
AT3G29639	-1.8297	6.11e-05	0.000409365
AT3G29670	-1.03978	0.00694049	0.0232669
AT3G29970	-3.0252	2.65e-14	1.1e-12
AT3G30460	1.31634	4.88e-06	4.45e-05
AT3G30730	-1.45422	0.0128626	0.0388503
AT3G32030	-1.88573	0.000669845	0.00324876
AT3G41762	-3.11335	1.11e-17	7.1e-16
AT3G43190	-2.8219	1.2e-14	5.39e-13
AT3G43890	-1.04009	0.0148494	0.043608
AT3G43930	-1.28715	0.000166608	0.000981454
AT3G44220	1.21643	0.000340516	0.00182234
AT3G44300	2.50878	5.01e-54	6.31e-51
AT3G44450	1.98332	2.3e-48	1.68e-45
AT3G44570	-2.24121	0.00449209	0.0162068
AT3G45010	-1.08783	1.63e-14	7.11e-13
AT3G45070	-1.18679	1.73e-06	1.8e-05
AT3G45290	-1.06936	1.21e-11	3.44e-10
AT3G45390	-1.33791	0.00270079	0.0106041
AT3G45530	-1.08924	6.32e-05	0.000421581
AT3G45680	-2.59568	8.12e-08	1.17e-06
AT3G45700	-1.54135	4.96e-21	4.4e-19
AT3G46110	1.34682	0.00385648	0.0142716
AT3G46270	-1.00006	0.0124271	0.0378124
AT3G46340	-2.00896	9.8e-05	0.000617788
AT3G46370	-1.64759	0.000406749	0.00212872
AT3G46420	-3.962	0.00660111	0.022281
AT3G46810	-1.4684	0.000856864	0.0040056
AT3G47040	-1.73543	6.36e-07	7.51e-06
AT3G47295	1.04027	3.33e-15	1.62e-13
AT3G47380	1.43293	5.53e-06	4.97e-05
AT3G47830	1.36567	3.41e-05	0.000245343
AT3G48180	-1.33977	0.00196371	0.00809185
AT3G48310	1.23622	2.28e-09	4.48e-08
AT3G48320	1.54087	4.01e-13	1.41e-11
AT3G48480	1.22206	0.0013398	0.005841
AT3G48660	1.32012	0.0148699	0.0436494
AT3G48940	-1.87288	3.04e-06	2.96e-05
AT3G49510	1.05376	0.00427982	0.0155695
AT3G49551	1.0375	0.0140054	0.0416244
AT3G49580	1.7239	0.000540665	0.00270931
AT3G49950	-2.61663	0.00093508	0.00430456
AT3G49960	-2.20926	9.05e-11	2.21e-09
AT3G50030	-1.5965	0.00991486	0.0313396
AT3G50130	-1.1794	1.38e-05	0.000111969
AT3G50280	-1.04444	5.77e-05	0.000390073
AT3G50290	-1.34811	0.00593477	0.0203752
AT3G50330	-1.69845	1.12e-13	4.27e-12
AT3G50350	-1.12147	1.8e-14	7.8e-13
AT3G50400	-1.54972	0.00125617	0.00552321
AT3G50930	-1.05165	6.88e-06	6.01e-05
AT3G50980	-1.02847	0.000661005	0.00321415
AT3G51350	-1.3915	2.76e-09	5.32e-08
AT3G51570	-2.36621	1.35e-11	3.82e-10
AT3G51750	1.10074	5.09e-06	4.63e-05
AT3G51810	5.21123	0.000242819	0.00135809
AT3G52060	-1.0757	3.1e-28	5.19e-26
AT3G52310	1.77882	0.00542782	0.0189509
AT3G52460	-1.08486	6.57e-09	1.16e-07
AT3G52525	1.55351	3.69e-06	3.5e-05
AT3G52540	1.11141	1.66e-12	5.41e-11
AT3G52561	-1.50279	1.33e-14	5.86e-13
AT3G52740	1.21669	7.97e-15	3.68e-13
AT3G52780	-1.23018	3.59e-06	3.42e-05
AT3G52870	1.06382	6.75e-23	7.01e-21
AT3G53200	-2.07583	3.38e-09	6.39e-08
AT3G53980	-1.15803	2.18e-08	3.48e-07
AT3G54040	-1.36204	1.25e-12	4.15e-11
AT3G54085	2.93892	0.00377119	0.0140011
AT3G54420	1.73669	1.88e-10	4.36e-09
AT3G54580	-3.04727	1.22e-24	1.54e-22
AT3G54590	-3.57712	1.35e-30	2.54e-28
AT3G54870	-1.45286	1.11e-14	5.02e-13
AT3G54990	1.17117	1.76e-33	4.44e-31
AT3G55110	1.77167	5.46e-20	4.4e-18
AT3G55130	1.13339	5.5e-23	5.8e-21
AT3G55230	-1.29919	1.58e-23	1.78e-21
AT3G55910	-1.45465	7.86e-07	9.08e-06
AT3G55940	-1.02156	0.000644002	0.0031443
AT3G56400	-1.23847	1.5e-06	1.6e-05
AT3G56570	1.0307	1.18e-05	9.74e-05
AT3G56890	1.25297	0.00295908	0.0114327
AT3G58060	-2.19981	2.27e-05	0.00017235
AT3G58070	1.70945	1.75e-05	0.000137778
AT3G58190	-1.27653	0.00825993	0.0268502
AT3G58850	1.03067	2.75e-18	1.86e-16
AT3G58990	1.79126	3.83e-06	3.62e-05
AT3G59250	1.02241	0.00691603	0.0231986
AT3G59765	1.17351	4.6e-08	7e-07
AT3G59830	-1.25424	0.00343639	0.012953
AT3G59900	-1.58128	2.53e-24	3.1e-22
AT3G60280	-2.65714	2.82e-20	2.37e-18
AT3G60330	-1.82934	6.29e-21	5.52e-19
AT3G60520	1.2294	2.4e-13	8.79e-12
AT3G60660	1.21563	0.000198103	0.00114214
AT3G61250	1.20815	1.47e-09	2.97e-08
AT3G61920	-4.02734	0.00202226	0.00830741
AT3G62680	-2.872	1.1e-22	1.11e-20
AT3G62990	-3.41806	0.00292542	0.0113307
AT3G63380	-1.10123	8.2e-14	3.2e-12
AT4G00130	-1.96525	0.000572424	0.00284703
AT4G00680	-1.32417	5.11e-06	4.64e-05
AT4G00700	-1.39174	3.54e-11	9.35e-10
AT4G01110	-1.67364	1.16e-08	1.94e-07
AT4G01360	-1.04205	0.000171369	0.00100517
AT4G01830	-2.21144	0.000211069	0.00120797
AT4G01970	-1.38188	6.8e-05	0.000449441
AT4G02040	-1.75485	0.00237869	0.00952106
AT4G02090	-1.0752	1.31e-13	4.94e-12
AT4G02160	-1.56566	0.000706334	0.00340167
AT4G02170	-2.11739	0.00827835	0.0268954
AT4G02270	-1.42622	5.68e-09	1.02e-07
AT4G02420	1.67474	1.98e-12	6.41e-11
AT4G02700	-1.49049	3.59e-37	1.16e-34
AT4G02830	-1.26956	2.64e-06	2.62e-05
AT4G02890	1.24689	6.6e-94	3.73e-90
AT4G03330	-1.7816	9.8e-11	2.37e-09
AT4G03400	1.15692	4.24e-32	9.49e-30
AT4G03500	-1.49891	0.000140058	0.000845616
AT4G04190	1.1646	0.000132453	0.000805284
AT4G04450	1.03183	0.00089068	0.0041355
AT4G04465	-4.04714	0.00723075	0.0240653
AT4G04610	1.06161	4.73e-09	8.58e-08
AT4G04900	-1.09052	0.00805128	0.026286
AT4G04972	1.61483	0.000834854	0.00391403
AT4G04990	-1.65537	0.00131736	0.00575423
AT4G05110	1.1624	0.000173252	0.00101542
AT4G05200	-1.16771	3.3e-08	5.14e-07
AT4G05380	3.42	0.0139795	0.0415584
AT4G05760	4.94406	0.000289546	0.00158001
AT4G08040	-1.28736	6.17e-08	9.16e-07
AT4G08400	-4.3515	7.84e-47	5.22e-44
AT4G08410	-3.91509	1.91e-38	6.97e-36
AT4G08450	-1.46572	0.000875513	0.00407678
AT4G08555	2.22056	8.86e-70	2.51e-66
AT4G08620	-1.62191	1.17e-06	1.3e-05
AT4G08870	1.13626	6.36e-14	2.53e-12
AT4G08950	-1.45779	1.86e-56	2.81e-53
AT4G09275	3.68209	0.0103945	0.0325826
AT4G09375	-1.01557	0.00298496	0.0115121
AT4G09820	-1.67198	0.0155674	0.0453323
AT4G10265	-1.72246	0.000874554	0.00407316
AT4G10270	-2.7753	0.000407189	0.00213005
AT4G10910	-1.62071	2.18e-14	9.28e-13
AT4G11170	-3.99232	0.00148873	0.00638694
AT4G11210	-1.16846	2.07e-08	3.33e-07
AT4G11230	-1.32513	9.77e-10	2.03e-08
AT4G11600	1.05741	1.25e-30	2.37e-28
AT4G11650	-1.04959	4.08e-09	7.52e-08
AT4G12030	1.03875	0.000636094	0.00311241
AT4G12320	1.19186	3.69e-24	4.44e-22
AT4G12510	-1.7779	2.89e-23	3.13e-21
AT4G12520	-1.38257	1.35e-19	1.05e-17
AT4G12550	-1.99648	5.27e-13	1.84e-11
AT4G12730	-1.15044	1.3e-29	2.31e-27
AT4G12840	1.02287	3.25e-10	7.26e-09
AT4G12900	1.82693	1.1e-06	1.22e-05
AT4G13090	2.12257	0.010391	0.0325815
AT4G13095	2.06094	0.0172869	0.0493428
AT4G13290	-1.03856	0.00391165	0.0144343
AT4G13340	-2.17057	4.54e-51	4.99e-48
AT4G13390	-3.57997	2.54e-38	8.86e-36
AT4G13770	1.7406	6.21e-10	1.34e-08
AT4G13810	1.16396	8.78e-05	0.000562497
AT4G14130	-2.0685	7.06e-160	1.6e-155
AT4G14280	-2.41383	3.91e-06	3.68e-05
AT4G14368	-1.8875	0.0152444	0.0445624
AT4G14370	-1.17958	3.58e-05	0.000255708
AT4G14380	-1.01893	1.82e-05	0.000142252
AT4G14390	-1.24864	0.0124907	0.03796
AT4G14400	2.2126	0.000191613	0.00110897
AT4G14465	-1.39662	2.07e-18	1.42e-16
AT4G14940	-1.19123	2.01e-11	5.53e-10
AT4G14980	-1.73125	8.72e-07	9.94e-06
AT4G15150	-1.84932	0.0038623	0.0142895
AT4G15160	-1.03463	1.08e-13	4.16e-12
AT4G15230	-1.03741	1.29e-07	1.78e-06
AT4G15290	-1.91163	1.2e-26	1.79e-24
AT4G15380	-2.02175	5.91e-09	1.06e-07
AT4G15390	-1.28729	2.2e-09	4.34e-08
AT4G15620	1.16356	2.72e-12	8.58e-11
AT4G15740	-1.52846	1.48e-05	0.000118661
AT4G15910	1.16696	1.07e-24	1.36e-22
AT4G16563	-1.07335	5.43e-12	1.64e-10
AT4G16780	-2.00403	1.07e-56	1.73e-53
AT4G16880	1.02716	3.16e-15	1.55e-13
AT4G17243	-2.25744	2.43e-07	3.16e-06
AT4G17280	-1.26526	2.42e-18	1.65e-16
AT4G17340	-1.76699	3.35e-35	9.24e-33
AT4G18170	1.21289	0.00181704	0.00756876
AT4G18550	-1.11711	9.59e-12	2.77e-10
AT4G18630	-1.00098	0.00345978	0.0130173
AT4G18670	-1.43636	7.65e-36	2.19e-33
AT4G18760	-1.00479	5.69e-24	6.71e-22
AT4G19170	1.09355	1.05e-30	2.02e-28
AT4G19395	2.28159	0.000584282	0.00289646
AT4G19420	-1.35376	8.82e-30	1.61e-27
AT4G19680	-2.36902	6.56e-15	3.04e-13
AT4G19850	4.17414	0.00441721	0.0159744
AT4G20160	-1.6628	4.52e-06	4.17e-05
AT4G20190	-1.28078	0.00555035	0.0192895
AT4G20230	-2.92737	0.00747887	0.0247239
AT4G20370	-1.66936	0.000340942	0.00182354
AT4G20450	-1.58739	1.1e-06	1.23e-05
AT4G20690	1.20734	1.11e-07	1.56e-06
AT4G21650	-1.87477	0.000505831	0.002566
AT4G21680	1.01682	1.64e-05	0.000129851
AT4G21745	-2.15927	1.12e-07	1.57e-06
AT4G21865	1.18954	1.81e-05	0.000141972
AT4G21990	1.4863	2.37e-35	6.7e-33
AT4G22080	-1.74191	4.6e-15	2.18e-13
AT4G22490	-1.78473	8.52e-25	1.11e-22
AT4G22560	1.24924	0.00764078	0.0251782
AT4G22666	-1.25228	5.35e-14	2.16e-12
AT4G22880	-3.24063	0.00256764	0.0101464
AT4G23070	-1.09846	0.000666051	0.00323312
AT4G23170	1.6687	1.22e-07	1.7e-06
AT4G23290	1.41352	0.000118835	0.000733922
AT4G23300	1.25057	2.83e-09	5.44e-08
AT4G23690	-1.05878	1.55e-18	1.09e-16
AT4G23990	1.14409	1.35e-25	1.91e-23
AT4G24026	-1.74639	2.45e-11	6.65e-10
AT4G24410	3.07776	0.00917683	0.0293569
AT4G24413	2.29186	0.00595253	0.0204145
AT4G24415	1.24703	2.91e-05	0.000213927
AT4G24480	-1.03385	7.31e-12	2.16e-10
AT4G24570	-1.37976	5.19e-08	7.83e-07
AT4G24580	-1.19796	7.71e-14	3.03e-12
AT4G24780	1.15799	1.35e-34	3.63e-32
AT4G25000	1.58827	0.00944306	0.0300421
AT4G25090	-1.00433	1.35e-06	1.46e-05
AT4G25160	-1.06819	4.15e-06	3.88e-05
AT4G25190	-1.19924	2.45e-05	0.000184353
AT4G25200	2.03871	0.00233037	0.00935246
AT4G25220	-2.19331	2.28e-15	1.15e-13
AT4G25310	1.25949	0.0035995	0.013465
AT4G25434	4.30915	6.03e-05	0.000405025
AT4G25790	-2.16511	1.14e-16	6.69e-15
AT4G25810	-1.5073	6.34e-28	1.03e-25
AT4G25820	-1.74922	2.79e-15	1.38e-13
AT4G26010	-1.93534	2.15e-14	9.14e-13
AT4G26150	1.37949	8.48e-17	5.01e-15
AT4G26220	-1.29391	3.61e-15	1.74e-13
AT4G27160	-1.94661	0.0120468	0.0368536
AT4G27170	-1.93137	0.0115402	0.0355488
AT4G27360	1.26479	0.00978028	0.0309704
AT4G27560	1.21169	4.07e-06	3.81e-05
AT4G27570	-3.6582	0.00802628	0.0262195
AT4G27850	-3.93188	0.00187825	0.0077936
AT4G28085	-1.17477	0.000130576	0.000795581
AT4G28240	-1.15637	5.21e-43	2.56e-40
AT4G28280	1.26148	0.000121208	0.000745935
AT4G28330	1.26581	0.00977091	0.0309451
AT4G28350	-1.18117	1.39e-06	1.49e-05
AT4G28530	-1.68841	3.34e-05	0.000240356
AT4G28800	-2.53105	0.00239609	0.00957576
AT4G28850	-2.88824	1.28e-18	9.05e-17
AT4G29180	-1.96857	5.13e-22	4.8e-20
AT4G29390	1.54547	2.66e-16	1.51e-14
AT4G29450	-2.81505	0.000196823	0.00113535
AT4G29800	-1.15375	1.22e-07	1.69e-06
AT4G30090	1.27258	0.00658303	0.0222266
AT4G30120	-2.33355	0.0151357	0.0443033
AT4G30230	1.27431	0.0160415	0.0464858
AT4G30290	-1.47819	1.53e-24	1.91e-22
AT4G30320	-1.63802	1.02e-08	1.72e-07
AT4G30660	1.0323	1.35e-12	4.46e-11
AT4G31248	-1.7848	0.00653564	0.0220962
AT4G31250	-1.69697	2.03e-08	3.27e-07
AT4G31380	-1.10276	7.88e-08	1.14e-06
AT4G31610	2.85032	0.01122	0.0347467
AT4G31620	1.052	0.00195632	0.00806521
AT4G32208	-4.40689	1.34e-14	5.92e-13
AT4G32210	2.83025	1.67e-12	5.44e-11
AT4G32280	-1.17552	5.56e-05	0.000377297
AT4G32460	-1.04498	1.39e-30	2.59e-28
AT4G32480	-1.46673	8.2e-41	3.37e-38
AT4G32810	-1.09311	1.71e-06	1.78e-05
AT4G32950	2.62882	4.75e-15	2.24e-13
AT4G33070	-1.35393	6.15e-07	7.29e-06
AT4G33550	-1.51623	3.96e-11	1.03e-09
AT4G33610	-1.71186	1.04e-07	1.46e-06
AT4G33730	-1.47394	3.28e-09	6.24e-08
AT4G33790	-2.1274	2.81e-15	1.39e-13
AT4G33880	-1.07345	1.03e-05	8.65e-05
AT4G33970	-1.11548	0.00364595	0.0136047
AT4G34138	1.05005	1.68e-81	7.6e-78
AT4G34380	-2.24901	1.71e-06	1.78e-05
AT4G34550	3.05542	6.36e-20	5.09e-18
AT4G34580	-1.64815	3.79e-12	1.17e-10
AT4G34770	-2.65901	3.9e-18	2.6e-16
AT4G34790	-1.53244	4.07e-06	3.81e-05
AT4G35160	-1.14973	7.3e-24	8.48e-22
AT4G35380	-1.25284	3.6e-13	1.28e-11
AT4G35660	1.25563	0.000749366	0.00357092
AT4G35685	1.69304	0.000395563	0.00207595
AT4G35720	-1.57819	8.22e-07	9.45e-06
AT4G36220	1.17707	4.54e-31	9.09e-29
AT4G36430	-3.15779	1.19e-06	1.31e-05
AT4G36610	-1.20297	0.0133901	0.0401811
AT4G36880	-1.30949	4.45e-07	5.48e-06
AT4G37410	1.00772	6.76e-08	9.95e-07
AT4G37420	-3.93689	0.00404548	0.0148495
AT4G37680	1.05414	3.87e-31	7.89e-29
AT4G37700	-1.15746	2.41e-06	2.41e-05
AT4G37850	-2.4519	5.94e-11	1.5e-09
AT4G37860	-2.51663	0.00401101	0.0147481
AT4G37950	-1.93074	0.0123276	0.0375755
AT4G38080	-1.11981	1.28e-08	2.12e-07
AT4G38390	-1.0943	3.39e-06	3.26e-05
AT4G38550	-1.70049	0.000315445	0.00170857
AT4G38825	-3.97551	0.000411662	0.00214947
AT4G38850	-1.12844	0.00114972	0.00512787
AT4G38860	1.13058	5.43e-19	3.96e-17
AT4G38950	-1.12369	1.29e-20	1.11e-18
AT4G39030	-1.02573	1.15e-08	1.92e-07
AT4G39320	-1.05711	0.000146656	0.000879583
AT4G39340	1.18326	0.0108844	0.0338789
AT4G39480	-1.1967	3.74e-06	3.54e-05
AT4G39580	1.68708	0.000228772	0.00129262
AT4G39720	-1.42186	1.43e-05	0.000115567
AT4G39930	1.02792	0.0089393	0.028709
AT4G39950	-1.31147	7.41e-39	2.8e-36
AT4G40070	-1.09585	3.8e-08	5.86e-07
AT4G40090	-1.81271	3.31e-12	1.03e-10
AT5G00760	2.79293	0.000615002	0.00302358
AT5G00865	1.66721	0.0122453	0.0373901
AT5G01050	-1.16642	6.37e-07	7.51e-06
AT5G01190	-1.8652	1.05e-08	1.78e-07
AT5G01210	-3.61631	5.77e-06	5.16e-05
AT5G01330	-1.23179	3.1e-12	9.69e-11
AT5G01640	-1.22319	0.000139207	0.000841599
AT5G01760	1.3842	1.05e-05	8.77e-05
AT5G02190	-1.07886	2.81e-05	0.000207663
AT5G02565	-1.57402	4.34e-07	5.36e-06
AT5G02580	-2.06884	3.83e-56	5.42e-53
AT5G02760	-2.30126	4.88e-41	2.09e-38
AT5G02865	-3.43395	0.00593624	0.0203771
AT5G02950	1.10653	5.56e-08	8.34e-07
AT5G03085	2.3644	0.000179768	0.0010471
AT5G03350	-1.50327	0.00122756	0.00541526
AT5G03570	-1.13662	6.88e-08	1.01e-06
AT5G03620	1.02164	2.08e-05	0.000159799
AT5G03640	-1.95747	5.96e-22	5.55e-20
AT5G03680	1.24418	4.36e-08	6.66e-07
AT5G03860	-2.31834	1.22e-28	2.06e-26
AT5G03890	-1.68902	3.57e-15	1.73e-13
AT5G03960	1.16537	2.08e-42	9.8e-40
AT5G04120	-6.29366	2.04e-07	2.7e-06
AT5G04150	1.76021	0.00288338	0.0111954
AT5G04190	-1.19504	4.94e-17	2.97e-15
AT5G04330	-1.41527	1.8e-22	1.77e-20
AT5G04370	-1.14542	2.59e-08	4.09e-07
AT5G04730	-2.1741	4.7e-05	0.000325023
AT5G04960	-2.15396	1.08e-14	4.93e-13
AT5G05290	-1.08822	0.00035014	0.00186656
AT5G05340	-2.0913	0.0146137	0.0430762
AT5G05390	-3.01948	0.00441885	0.0159752
AT5G05410	1.00162	3.23e-15	1.57e-13
AT5G05500	-1.94361	3.6e-16	2.02e-14
AT5G05640	1.43386	4.11e-09	7.57e-08
AT5G05840	-1.96328	5.3e-07	6.39e-06
AT5G06200	-1.14811	1.64e-19	1.26e-17
AT5G06330	-1.00733	7.95e-08	1.15e-06
AT5G06570	-1.44787	5.38e-12	1.62e-10
AT5G06630	-4.24562	1.56e-33	3.96e-31
AT5G06640	-4.28964	1.47e-50	1.45e-47
AT5G06790	1.53237	4.17e-12	1.27e-10
AT5G06800	-1.00858	6.09e-16	3.31e-14
AT5G06990	-1.14093	1.86e-06	1.92e-05
AT5G07040	1.02376	0.00193157	0.00797684
AT5G07322	-1.26681	4.14e-12	1.27e-10
AT5G07330	1.40324	0.00216468	0.00878566
AT5G07390	-1.02268	0.00300618	0.011588
AT5G07450	-1.32781	0.000487422	0.00248654
AT5G07475	-1.50287	0.00643722	0.0218189
AT5G07530	-2.24603	0.00166763	0.00703969
AT5G07560	-3.56955	0.0107395	0.0334924
AT5G07740	-1.02871	2.67e-13	9.7e-12
AT5G08070	1.40632	1.61e-05	0.000127331
AT5G08250	-3.19064	0.00869514	0.0280683
AT5G08790	1.11115	2.27e-38	8.17e-36
AT5G09220	-1.46402	4.91e-17	2.96e-15
AT5G09520	-1.71197	0.00217596	0.00881767
AT5G09530	-2.05327	3.06e-07	3.91e-06
AT5G09600	4.92722	4.7e-15	2.22e-13
AT5G09978	-1.46562	8.87e-06	7.53e-05
AT5G10170	-1.23278	3.19e-11	8.51e-10
AT5G10210	-2.64532	2.83e-06	2.77e-05
AT5G10250	1.73632	1.12e-09	2.3e-08
AT5G10340	-4.15449	3.9e-07	4.88e-06
AT5G10605	1.14868	0.00662091	0.0223245
AT5G10695	-2.35025	3.16e-07	4.02e-06
AT5G10770	-1.58093	7.07e-24	8.29e-22
AT5G11180	-1.92963	3.04e-05	0.000221778
AT5G11260	1.30159	1.18e-39	4.78e-37
AT5G11990	-1.32136	0.00011358	0.000704739
AT5G12340	1.52422	0.00565539	0.0195913
AT5G13320	-2.03193	1.78e-07	2.37e-06
AT5G13580	-1.82695	2.02e-06	2.07e-05
AT5G13900	-1.46001	0.0167983	0.048292
AT5G13990	-1.14151	2.99e-14	1.24e-12
AT5G14200	1.31508	3.48e-16	1.96e-14
AT5G14330	-1.69842	3.84e-20	3.18e-18
AT5G14360	-1.17119	4.37e-12	1.33e-10
AT5G14920	-1.4979	4.4e-31	8.89e-29
AT5G15120	-2.48721	1.47e-39	5.74e-37
AT5G15180	-1.03591	2.34e-09	4.57e-08
AT5G15290	-1.14934	3.41e-19	2.55e-17
AT5G15380	-3.12739	0.00716784	0.0238827
AT5G15830	-1.42421	4.48e-20	3.67e-18
AT5G15950	1.20897	3.58e-49	2.89e-46
AT5G16530	1.89184	6.13e-06	5.44e-05
AT5G16570	-1.29889	5.58e-07	6.69e-06
AT5G16920	4.67657	0.00115021	0.00512903
AT5G16960	2.13839	4.17e-08	6.4e-07
AT5G16970	1.08877	3.27e-23	3.52e-21
AT5G16980	1.46906	5.74e-20	4.61e-18
AT5G17430	1.52309	1.11e-05	9.18e-05
AT5G18010	-2.88723	2.93e-19	2.21e-17
AT5G18020	-1.20589	1.44e-11	4.07e-10
AT5G18050	-3.55519	5.33e-31	1.06e-28
AT5G18060	-1.26213	7.62e-09	1.32e-07
AT5G18080	-2.03696	2.7e-18	1.83e-16
AT5G18350	-2.67481	0.000332946	0.00178796
AT5G18661	-2.15163	0.000152308	0.00090795
AT5G18840	-1.15045	0.000150772	0.000900693
AT5G18910	-2.64662	5.63e-07	6.73e-06
AT5G19410	-1.27667	0.0169937	0.0487308
AT5G19440	1.13791	4.05e-37	1.29e-34
AT5G19560	-1.76853	2.9e-09	5.57e-08
AT5G19790	-1.9426	2.86e-15	1.41e-13
AT5G19800	-2.8398	6.33e-25	8.33e-23
AT5G19810	-3.70366	0.00315709	0.012067
AT5G20240	-1.47606	1.47e-17	9.24e-16
AT5G20820	-1.03858	0.00586338	0.0201699
AT5G20940	-2.5157	7.09e-07	8.28e-06
AT5G21080	-1.1814	0.000269092	0.00148306
AT5G21120	-1.54593	0.00218464	0.00884603
AT5G21130	-1.51893	0.0100386	0.0316602
AT5G22410	-1.56667	5.07e-07	6.15e-06
AT5G22460	-1.4143	4.54e-07	5.57e-06
AT5G22560	-2.39785	0.00138948	0.00602509
AT5G22580	1.33139	1.4e-11	3.96e-10
AT5G23010	1.8549	4.21e-16	2.33e-14
AT5G23350	-1.18016	8.26e-12	2.41e-10
AT5G23750	-1.05019	1.49e-15	7.64e-14
AT5G23840	-1.50957	7.12e-10	1.52e-08
AT5G23930	1.06091	0.00278516	0.0108768
AT5G24120	1.23618	2.65e-38	9.09e-36
AT5G24150	1.35648	3.05e-39	1.17e-36
AT5G24155	1.86466	8.71e-14	3.39e-12
AT5G24160	1.44777	2.2e-21	1.99e-19
AT5G24215	1.53728	0.0145171	0.042847
AT5G24313	-1.47487	2.82e-05	0.00020831
AT5G24410	-1.11718	1.85e-07	2.46e-06
AT5G24420	1.1729	1.46e-05	0.000117073
AT5G24600	1.04555	0.000354118	0.00188422
AT5G24880	-1.14822	1.23e-05	0.000100636
AT5G25110	-1.43614	9.21e-17	5.43e-15
AT5G25190	-1.44385	2.17e-08	3.47e-07
AT5G25250	-1.0053	0.00219338	0.00887348
AT5G25340	-2.77477	8.99e-05	0.000573691
AT5G25350	-1.19174	1.95e-34	5.2e-32
AT5G25490	1.09515	2.23e-07	2.93e-06
AT5G25980	2.50766	2.05e-24	2.53e-22
AT5G26080	-3.14924	0.000152744	0.000910314
AT5G26310	-1.06409	2.11e-06	2.15e-05
AT5G26320	-1.21652	0.00016053	0.000949714
AT5G26690	-1.44958	0.0156023	0.0454281
AT5G28030	2.54132	8.2e-07	9.43e-06
AT5G28380	-2.47396	4.07e-06	3.81e-05
AT5G28450	-3.08685	7.35e-09	1.28e-07
AT5G28650	1.67092	0.0112452	0.0348058
AT5G33390	-3.47856	0.00713105	0.0237808
AT5G34871	1.04836	0.00626894	0.0213444
AT5G35190	-3.70782	1.54e-25	2.13e-23
AT5G35917	2.99539	0.00286334	0.0111284
AT5G36110	-1.0609	0.00313032	0.0119788
AT5G36260	-1.38581	1.31e-06	1.42e-05
AT5G36920	2.44143	8.1e-05	0.000523101
AT5G38540	-1.52293	2.45e-06	2.45e-05
AT5G38700	-1.41638	0.000427032	0.00221745
AT5G38865	-1.0781	7.64e-11	1.89e-09
AT5G39000	-1.41149	0.00567649	0.0196494
AT5G39020	-1.50352	8.95e-05	0.000571348
AT5G39860	1.16705	0.00049564	0.00252278
AT5G39890	-1.00732	2.14e-12	6.87e-11
AT5G40730	-1.01265	3.35e-19	2.52e-17
AT5G41280	-1.57761	0.0171554	0.0490602
AT5G41320	-2.08646	4.2e-05	0.000294963
AT5G41590	1.12269	0.00121926	0.00538601
AT5G41685	1.21489	9.17e-11	2.23e-09
AT5G41730	-1.6749	0.000156511	0.000929821
AT5G41750	-1.00965	0.00547596	0.019069
AT5G41765	1.90715	0.00842059	0.0273027
AT5G41900	1.46422	8.38e-15	3.84e-13
AT5G42500	-1.01371	5.12e-07	6.19e-06
AT5G42510	-1.93288	2.05e-12	6.61e-11
AT5G42580	-1.79174	0.000602552	0.00297205
AT5G42590	-1.57794	4.57e-09	8.33e-08
AT5G42600	-2.09483	7.73e-05	0.000502188
AT5G42655	-1.05157	3.32e-05	0.000239495
AT5G42760	1.21986	3.12e-17	1.91e-15
AT5G43175	-3.06734	0.000308035	0.00167243
AT5G43230	-1.78337	7.69e-14	3.03e-12
AT5G43570	1.11186	8.12e-06	6.95e-05
AT5G43860	1.69539	3.57e-19	2.66e-17
AT5G44260	-1.57836	4.79e-103	5.42e-99
AT5G44563	2.77865	0.00651736	0.0220509
AT5G44610	-1.5579	3.8e-34	1e-31
AT5G45030	4.15962	0.00383574	0.0142121
AT5G45240	-2.78257	2.07e-07	2.73e-06
AT5G45380	-1.07957	3.24e-11	8.61e-10
AT5G45650	-1.09191	6.29e-14	2.51e-12
AT5G45690	1.99024	0.016317	0.0471382
AT5G45860	3.86727	0.00304697	0.0117034
AT5G46090	-1.02429	0.000124518	0.000763813
AT5G46350	1.00773	0.00101833	0.00462755
AT5G46690	1.09782	0.000623778	0.00306274
AT5G46900	-1.00449	1.22e-11	3.48e-10
AT5G47160	1.34376	0.00289684	0.0112365
AT5G47450	-2.17621	7.41e-46	4.41e-43
AT5G47530	-1.36991	1.27e-08	2.11e-07
AT5G47740	-1.71262	1.87e-05	0.000145875
AT5G47950	-1.37512	2.36e-08	3.75e-07
AT5G47990	-1.52282	1.23e-08	2.05e-07
AT5G48100	1.10321	0.000116773	0.000722373
AT5G48430	1.49914	0.00230719	0.0092726
AT5G48570	1.0433	4.19e-26	6.04e-24
AT5G48740	-1.17667	0.00113296	0.00506707
AT5G48890	-4.65889	0.000120847	0.000744723
AT5G49270	-1.31588	7.09e-11	1.77e-09
AT5G49480	1.55426	5e-70	1.62e-66
AT5G49525	-1.56219	0.014769	0.0434434
AT5G49630	-1.03244	3.83e-06	3.62e-05
AT5G49680	-1.00154	9.96e-09	1.7e-07
AT5G49700	-1.0222	2.92e-25	3.99e-23
AT5G49730	1.70679	9.43e-28	1.51e-25
AT5G49740	1.52143	9.95e-31	1.93e-28
AT5G49770	-1.1058	8.85e-07	1.01e-05
AT5G49870	-1.04133	0.000238897	0.00133947
AT5G50130	1.00309	8.86e-07	1.01e-05
AT5G50335	-2.46615	2.76e-11	7.44e-10
AT5G50915	-1.26998	1.18e-13	4.49e-12
AT5G51210	-1.06132	0.000148651	0.000889904
AT5G51270	-1.36585	3.82e-15	1.83e-13
AT5G51310	-1.17926	0.00562148	0.0195007
AT5G51440	1.15588	5.57e-12	1.68e-10
AT5G51500	2.26522	6.54e-15	3.04e-13
AT5G51580	-1.24024	0.00317422	0.0121181
AT5G51810	-1.01579	1.26e-06	1.37e-05
AT5G53190	-1.55367	3.06e-12	9.58e-11
AT5G53200	1.97882	2.08e-08	3.34e-07
AT5G53250	-1.08421	2.79e-10	6.28e-09
AT5G53290	1.11849	7.48e-09	1.3e-07
AT5G53370	-1.31585	5.56e-25	7.41e-23
AT5G53660	-5.44128	1.93e-10	4.46e-09
AT5G53830	-1.42506	7.83e-10	1.65e-08
AT5G53902	-3.7536	0.0107301	0.0334677
AT5G53980	-2.53381	2.44e-45	1.38e-42
AT5G53990	-1.06371	0.000273196	0.00150165
AT5G54190	-3.32459	1.06e-26	1.59e-24
AT5G55050	-1.06044	2.76e-05	0.000204848
AT5G55410	-2.31254	5.78e-05	0.000390659
AT5G55620	1.36916	4.76e-25	6.38e-23
AT5G56300	2.16973	0.0173975	0.0495961
AT5G56860	1.24505	5.66e-31	1.11e-28
AT5G57010	1.14089	0.0136952	0.0409532
AT5G57180	1.29376	5.63e-25	7.46e-23
AT5G57200	-1.96613	0.00024988	0.00139311
AT5G57530	-2.70505	7.88e-12	2.3e-10
AT5G57540	-2.56797	9.25e-11	2.25e-09
AT5G57625	-2.08409	6.24e-14	2.49e-12
AT5G57820	-2.30234	0.000410833	0.00214663
AT5G58010	-1.16553	5.93e-06	5.28e-05
AT5G58670	-1.23478	0.00612817	0.0209249
AT5G58860	-1.04522	0.000237128	0.00133142
AT5G59170	-1.60139	0.00766816	0.0252535
AT5G59510	1.99579	9.38e-13	3.17e-11
AT5G59520	1.11157	0.000828499	0.00388665
AT5G59845	1.30686	0.00010993	0.000684956
AT5G60060	-1.56391	6.63e-07	7.79e-06
AT5G60350	-5.38987	3.32e-05	0.000239495
AT5G60440	-1.09802	0.00400192	0.0147218
AT5G60490	-1.30279	1.49e-07	2.03e-06
AT5G60650	-1.19953	0.00578709	0.0199505
AT5G60660	-1.61637	2.25e-23	2.48e-21
AT5G61070	1.94642	0.0118583	0.0363702
AT5G61270	1.03814	1.27e-15	6.61e-14
AT5G61290	-1.09763	0.000986381	0.00450499
AT5G61350	-1.71492	1.55e-11	4.32e-10
AT5G61550	-1.09909	3.68e-05	0.000262374
AT5G61650	-1.1103	7.4e-05	0.000484256
AT5G61890	3.9435	0.00727336	0.0241858
AT5G62310	-1.11036	5.08e-08	7.68e-07
AT5G62330	-1.22547	0.00240224	0.00958617
AT5G62360	1.68061	2.74e-13	9.88e-12
AT5G62430	1.04551	2.91e-11	7.79e-10
AT5G63270	-1.81899	8.51e-08	1.22e-06
AT5G63600	1.00956	1.54e-06	1.63e-05
AT5G63690	1.17583	0.00113783	0.00508183
AT5G63790	1.05663	3.31e-33	7.96e-31
AT5G64120	1.28454	1.65e-06	1.73e-05
AT5G64570	-1.17223	1.31e-14	5.82e-13
AT5G64770	2.40038	5.15e-43	2.56e-40
AT5G64810	4.56044	0.000357869	0.00190283
AT5G65090	-1.10527	8.34e-05	0.00053738
AT5G65100	-1.32186	0.000251115	0.00139828
AT5G65390	-1.27947	5.38e-28	8.89e-26
AT5G65600	2.71586	0.000712918	0.00342682
AT5G65800	-1.85437	5.64e-11	1.43e-09
AT5G65980	-1.41448	0.0128939	0.0389241
AT5G66350	1.21118	0.00644689	0.0218451
AT5G66390	-1.27672	4.78e-23	5.05e-21
AT5G66740	2.62271	7.4e-05	0.000484068
AT5G66780	2.05559	0.00284979	0.0110872
AT5G66800	1.60825	2.49e-12	7.91e-11
AT5G67020	-1.13385	0.00175585	0.00736041
AT5G67060	-1.25677	8.67e-13	2.95e-11
AT5G67400	-1.97793	4.24e-11	1.1e-09
AT5G67430	-1.35396	1.46e-06	1.56e-05
ENSRNA049493317	3.52512	0.0170661	0.0488915
ENSRNA049493741	1.35286	0.000218887	0.00124485
ENSRNA049493835	-1.78493	6.26e-09	1.11e-07
ENSRNA049494364	1.52	0.00030845	0.00167388
ENSRNA049495692	-3.93124	0.00605867	0.0207188

## Sheet: spaQ RD
List of differential expressed genes in spaQ Red/Dark
Locus	log2FoldChange spaQ R/D	pvalue	padj
AT1G01060	-1.73611	1.89e-63	2.68e-60
AT1G01380	-2.02692	9.18e-11	1.93e-09
AT1G01600	-1.02946	1.96e-12	5.22e-11
AT1G02205	-1.83369	2.11e-39	8.38e-37
AT1G02340	-1.89396	1.25e-155	1.42e-151
AT1G02460	-1.32294	0.000178843	0.00102096
AT1G02470	-2.1436	9.76e-15	3.5e-13
AT1G02570	-1.16724	0.00925409	0.0300616
AT1G02700	1.41462	1.18e-08	1.76e-07
AT1G02930	-1.49479	5.74e-10	1.06e-08
AT1G03106	2.03811	7.65e-18	3.98e-16
AT1G03120	1.2459	0.000431274	0.00220122
AT1G03700	2.51523	0.0110597	0.0349048
AT1G03870	-1.59976	1.77e-66	3.65e-63
AT1G03880	2.13369	0.00625435	0.0217194
AT1G03890	1.8804	0.0010015	0.00457498
AT1G04013	2.97658	2.36e-07	2.74e-06
AT1G04223	-1.00236	0.0154685	0.0459971
AT1G04297	3.83265	0.0120097	0.0374074
AT1G04490	-1.37476	0.0169695	0.0495866
AT1G04560	2.6839	5.6e-05	0.000367188
AT1G04610	1.41705	4.3e-15	1.6e-13
AT1G04660	-1.01389	0.0159018	0.0470445
AT1G04853	1.63388	2.02e-05	0.000147679
AT1G04880	-1.40977	2.44e-06	2.23e-05
AT1G05065	1.64864	2.52e-07	2.91e-06
AT1G05090	1.49543	0.00531981	0.018956
AT1G05510	2.66394	7.1e-05	0.000453595
AT1G05650	-1.06274	0.000978895	0.00448619
AT1G05660	-1.38435	1.64e-07	1.96e-06
AT1G05680	1.57764	5.61e-23	5.45e-21
AT1G05700	-1.23526	0.000121201	0.000726148
AT1G06002	-1.69908	0.0162579	0.047854
AT1G06033	1.53351	0.00444321	0.0162604
AT1G06120	-2.04986	6.72e-08	8.71e-07
AT1G06180	1.19512	9.76e-23	9.06e-21
AT1G06227	1.40115	1.17e-10	2.41e-09
AT1G06330	1.17139	0.0150428	0.0449498
AT1G06340	-3.93948	0.00305754	0.0118648
AT1G06350	-1.2911	9.34e-08	1.18e-06
AT1G06357	-6.87735	1.63e-07	1.95e-06
AT1G06460	1.04849	1.26e-17	6.33e-16
AT1G06753	1.53013	0.0106268	0.0337122
AT1G06850	-1.21391	9.88e-25	1.17e-22
AT1G06983	-3.42487	0.000173239	0.000993985
AT1G07017	-3.26718	1.53e-22	1.38e-20
AT1G07050	1.66454	4.35e-11	9.65e-10
AT1G07090	-1.42958	2.51e-17	1.22e-15
AT1G07560	-2.66966	5.23e-06	4.41e-05
AT1G07587	2.44826	0.00542462	0.0192636
AT1G07620	-1.31459	1.48e-07	1.79e-06
AT1G07645	3.09596	7.23e-08	9.32e-07
AT1G07680	-1.99116	9.08e-05	0.000560779
AT1G07690	-1.13216	4.6e-05	0.000309085
AT1G07728	-1.08463	0.0131767	0.0403702
AT1G07780	1.02653	1.01e-07	1.27e-06
AT1G08170	3.10486	0.000246407	0.00135407
AT1G08590	-2.02311	6.47e-23	6.07e-21
AT1G08697	3.61809	0.0105637	0.0335404
AT1G09297	-1.17398	0.00403754	0.0150041
AT1G09380	-2.03594	6.3e-16	2.61e-14
AT1G09400	-2.78536	1.24e-06	1.22e-05
AT1G09467	1.45573	2.99e-07	3.39e-06
AT1G09500	1.59571	4.07e-07	4.47e-06
AT1G09570	-1.06088	1.34e-31	3.2e-29
AT1G09687	-1.0927	0.000181913	0.00103613
AT1G09860	-4.18336	0.0028784	0.0112936
AT1G09930	-3.79194	0.00271516	0.0107285
AT1G09932	-1.38255	9.06e-07	9.24e-06
AT1G10540	-1.7662	4.24e-05	0.000287583
AT1G10550	-1.66289	2.54e-22	2.23e-20
AT1G11655	-1.76031	3.25e-05	0.000225612
AT1G12040	-2.4412	1.79e-15	6.99e-14
AT1G12064	-1.57915	5.95e-09	9.36e-08
AT1G12805	-3.72122	9.2e-08	1.16e-06
AT1G13300	-1.34815	1.05e-12	2.9e-11
AT1G13340	1.5535	4.29e-06	3.69e-05
AT1G13420	-1.59385	4.92e-11	1.08e-09
AT1G13448	-2.55195	0.0073285	0.024762
AT1G13590	1.11443	7.28e-14	2.34e-12
AT1G14470	1.00695	0.0015427	0.00661598
AT1G14540	-3.00393	2.21e-07	2.58e-06
AT1G14550	-6.79968	1.93e-05	0.000142315
AT1G14780	-1.18106	5.3e-13	1.53e-11
AT1G14920	-1.25183	7.41e-46	3.73e-43
AT1G14950	2.73271	0.000489498	0.0024589
AT1G14960	-1.73959	7e-13	1.97e-11
AT1G15080	1.0156	1.51e-09	2.62e-08
AT1G15210	-1.19677	1.43e-16	6.37e-15
AT1G15330	1.15411	1.16e-15	4.63e-14
AT1G15550	-2.42	1.81e-52	1.28e-49
AT1G15625	-2.0218	0.000187713	0.00106328
AT1G15670	-1.25274	1.24e-25	1.59e-23
AT1G15840	-1.47971	6.18e-19	3.59e-17
AT1G16120	-1.45429	0.00393454	0.0146815
AT1G16130	-1.40563	3.32e-09	5.42e-08
AT1G16150	-2.60072	0.000510266	0.00254636
AT1G16850	1.36803	4.92e-13	1.43e-11
AT1G17010	2.34823	3.78e-06	3.3e-05
AT1G17180	2.27776	1.86e-31	4.29e-29
AT1G17285	1.02125	0.0001374	0.000810332
AT1G17665	1.48229	2.16e-18	1.19e-16
AT1G17710	-2.58501	1.37e-05	0.000105325
AT1G17745	-1.25412	1.87e-21	1.48e-19
AT1G17810	1.92379	2.75e-17	1.32e-15
AT1G18020	-2.56404	3.89e-05	0.000266511
AT1G18100	2.11791	2.39e-07	2.77e-06
AT1G18140	-1.61271	4.49e-05	0.000302412
AT1G18835	-1.17267	0.0140755	0.0425706
AT1G18980	-1.07001	0.000581263	0.00285771
AT1G19300	-1.06449	4.1e-08	5.56e-07
AT1G19394	1.67427	1.82e-10	3.64e-09
AT1G19610	-1.40486	0.00229627	0.00931472
AT1G19630	1.50173	0.0120635	0.0375492
AT1G19780	-1.00902	0.000696095	0.0033417
AT1G19790	1.17594	0.0157208	0.0465881
AT1G19900	-1.75212	9.71e-17	4.43e-15
AT1G20030	2.09087	1.1e-24	1.28e-22
AT1G20080	3.46497	0.0136422	0.0414931
AT1G20400	-1.07996	3.88e-07	4.28e-06
AT1G20790	-4.52645	1.42e-05	0.000108553
AT1G20823	-2.06976	1.34e-06	1.29e-05
AT1G21120	-1.08105	2.35e-06	2.15e-05
AT1G21130	1.00775	1.78e-22	1.59e-20
AT1G21310	-1.87539	1.14e-19	7.02e-18
AT1G22160	-1.98486	0.00683852	0.0233645
AT1G22220	-1.37081	2.2e-06	2.03e-05
AT1G22250	1.55637	5.05e-10	9.36e-09
AT1G22380	1.72478	0.00898964	0.029358
AT1G22490	1.89104	2.28e-13	6.9e-12
AT1G22600	1.32699	0.000329198	0.00174139
AT1G22770	1.5293	7.66e-54	5.78e-51
AT1G23040	-1.41353	1.39e-26	2.06e-24
AT1G23070	3.37185	3.36e-12	8.66e-11
AT1G23540	-1.28922	0.00014586	0.000853197
AT1G23720	-2.69769	5.63e-26	7.63e-24
AT1G25141	-1.07695	0.000173715	0.000995703
AT1G25240	-1.87115	0.000738359	0.00351108
AT1G25310	2.98742	2.28e-07	2.66e-06
AT1G26250	-7.61448	2.89e-10	5.56e-09
AT1G26360	-2.01	3.84e-10	7.23e-09
AT1G26380	-5.07998	4.46e-05	0.000300788
AT1G26410	-3.01448	0.00306095	0.011874
AT1G26420	-3.29423	2.33e-05	0.000168119
AT1G26790	-1.76589	1.83e-25	2.28e-23
AT1G27210	-1.05568	2.68e-38	9.47e-36
AT1G27461	3.14066	6.07e-08	7.95e-07
AT1G27695	1.22999	1.16e-06	1.15e-05
AT1G27990	3.32946	1.89e-07	2.24e-06
AT1G28135	-9.21532	2e-14	6.92e-13
AT1G28290	-1.29731	3.84e-29	6.9e-27
AT1G29020	-2.70372	0.000148629	0.000867126
AT1G29090	-2.18402	2.57e-20	1.71e-18
AT1G29450	-1.2509	1.1e-06	1.1e-05
AT1G29460	-1.22428	0.000115015	0.00069257
AT1G29600	-1.30132	0.0138835	0.0420913
AT1G29680	3.45166	2.76e-07	3.16e-06
AT1G29720	1.0074	0.000219892	0.00122262
AT1G29920	1.69565	1.91e-13	5.84e-12
AT1G29980	-1.21137	4.43e-28	7.44e-26
AT1G30040	1.99882	4.45e-47	2.34e-44
AT1G30050	-2.22779	0.00180439	0.00756201
AT1G30160	-1.12834	0.00981051	0.0315204
AT1G30220	1.76271	1.73e-07	2.06e-06
AT1G30370	-3.06992	0.0151134	0.0451054
AT1G30750	-1.08718	2.08e-11	4.84e-10
AT1G31040	1.80921	2.77e-10	5.35e-09
AT1G31710	-1.15693	1.19e-20	8.3e-19
AT1G32450	-1.07591	0.000387242	0.00200165
AT1G32460	2.97682	1.55e-25	1.96e-23
AT1G32510	-3.39595	0.00885145	0.0289646
AT1G32560	2.64527	7.91e-36	2.42e-33
AT1G32710	5.59577	0.000291086	0.00156428
AT1G32950	-1.49377	0.000143847	0.000843081
AT1G33055	-1.0059	7.71e-09	1.19e-07
AT1G33700	-1.20099	6.08e-19	3.55e-17
AT1G33890	-4.454	0.00115395	0.00516708
AT1G34040	-1.13311	3.5e-07	3.89e-06
AT1G34047	-5.59974	0.000204959	0.00114861
AT1G34315	1.00265	0.00115744	0.0051776
AT1G34317	2.30565	0.000861497	0.0040231
AT1G34510	-1.72975	5.93e-07	6.32e-06
AT1G34540	-2.20923	0.00426883	0.0157191
AT1G35330	-1.07495	0.00099486	0.00454922
AT1G35910	-1.37631	0.00121435	0.00539487
AT1G36622	-2.7678	2.02e-05	0.000147679
AT1G36925	-1.50988	0.00097761	0.00448212
AT1G43780	-2.7772	0.0063878	0.022115
AT1G43800	-5.86513	2.82e-23	2.84e-21
AT1G44020	-3.08642	0.0069295	0.0236183
AT1G44050	-2.45631	1.84e-15	7.15e-14
AT1G44740	1.12928	0.000964906	0.00443195
AT1G47510	1.66296	5.96e-05	0.000387466
AT1G47603	-2.34939	2.15e-06	1.99e-05
AT1G47610	-1.20245	7.55e-05	0.000478287
AT1G47980	2.35886	4.68e-11	1.03e-09
AT1G47990	1.40137	0.0126452	0.0390483
AT1G48130	2.80155	4.18e-06	3.61e-05
AT1G48310	-1.2312	7.27e-30	1.42e-27
AT1G48470	1.94508	6.7e-06	5.48e-05
AT1G48530	4.06612	0.00238392	0.00961466
AT1G48605	1.08201	1.72e-06	1.63e-05
AT1G48660	-1.41992	8.08e-17	3.73e-15
AT1G49030	-1.31175	0.00199679	0.00824653
AT1G49100	-1.63722	0.000138331	0.00081455
AT1G49490	-1.08053	9.01e-06	7.15e-05
AT1G49620	-1.1403	0.000233629	0.00129075
AT1G49860	-5.38537	0.000390974	0.00201909
AT1G49940	1.16313	4.79e-05	0.000320314
AT1G50050	1.58968	0.00922201	0.0299699
AT1G51170	-1.3551	1.87e-19	1.15e-17
AT1G51270	-1.44661	3.86e-05	0.000264723
AT1G51420	1.22024	1.01e-12	2.8e-11
AT1G51480	-2.63588	0.00877482	0.0287353
AT1G51620	-1.42226	6.25e-05	0.000404865
AT1G51800	-1.08693	0.000444807	0.00226201
AT1G51850	-1.44441	4.66e-07	5.06e-06
AT1G51860	-1.0504	2.71e-07	3.11e-06
AT1G51870	-3.68589	5.56e-09	8.77e-08
AT1G51880	-2.0782	1.45e-08	2.14e-07
AT1G51890	-1.71621	0.000726896	0.00346166
AT1G51913	-5.34106	0.00105752	0.00479316
AT1G52000	-1.21251	3.22e-10	6.15e-09
AT1G52690	2.45613	6.25e-11	1.34e-09
AT1G52770	1.67278	2.77e-12	7.23e-11
AT1G52800	-3.8949	0.000188749	0.00106835
AT1G53160	1.48889	2.06e-05	0.000150733
AT1G53163	-1.82299	7.62e-07	7.91e-06
AT1G53180	-1.06674	2.88e-18	1.57e-16
AT1G53233	1.05207	0.0169245	0.0494686
AT1G53410	1.24028	6.94e-06	5.65e-05
AT1G53420	-3.61533	0.0169218	0.0494674
AT1G53700	-2.49572	7.04e-06	5.73e-05
AT1G53830	-1.45081	1.19e-15	4.74e-14
AT1G53887	1.47858	0.00116463	0.00520205
AT1G54010	-1.81109	1.76e-62	2.35e-59
AT1G54200	-1.18986	3.47e-07	3.87e-06
AT1G54773	1.40041	0.00753855	0.0253619
AT1G54860	2.82623	1.04e-11	2.52e-10
AT1G54870	2.7601	2.98e-06	2.67e-05
AT1G54970	-1.83898	4.91e-09	7.83e-08
AT1G55020	-1.15866	1.44e-16	6.4e-15
AT1G55330	1.52637	1.44e-16	6.4e-15
AT1G55380	-1.18277	5.82e-05	0.000380134
AT1G55390	-1.54372	0.00201372	0.008307
AT1G55760	-1.3694	4.47e-21	3.38e-19
AT1G56250	-3.51947	0.000329902	0.0017443
AT1G56300	1.71943	3.29e-39	1.26e-36
AT1G56540	-1.01333	0.00349136	0.0132678
AT1G56600	2.83075	6.1e-11	1.31e-09
AT1G56650	-1.50946	6.65e-06	5.45e-05
AT1G58037	-1.41885	0.000111742	0.000674292
AT1G58320	1.3421	0.0140721	0.042566
AT1G58420	-1.42423	0.0161855	0.0476969
AT1G59850	-1.01098	0.00153947	0.00660335
AT1G60050	-2.04647	1.85e-06	1.74e-05
AT1G60090	-2.62909	2.52e-10	4.9e-09
AT1G60730	1.0109	5.7e-13	1.63e-11
AT1G61050	-1.31895	0.000643469	0.00311816
AT1G61080	-2.97094	2.27e-14	7.73e-13
AT1G61255	-1.51831	5.16e-08	6.85e-07
AT1G61480	-4.09086	0.00965197	0.0311303
AT1G61840	-1.81314	1.69e-08	2.48e-07
AT1G62440	-2.4666	2.68e-52	1.84e-49
AT1G62590	1.09095	2.97e-05	0.000208411
AT1G63450	-1.00385	3.44e-06	3.02e-05
AT1G63910	3.23955	0.0079497	0.0265087
AT1G64390	-1.03269	4.77e-24	5.19e-22
AT1G64400	-2.49426	8.72e-09	1.33e-07
AT1G64480	-1.82298	2.33e-05	0.000168251
AT1G64640	-1.49676	8.47e-47	4.36e-44
AT1G64940	1.76963	2.43e-07	2.81e-06
AT1G65090	2.75141	0.00013814	0.000813847
AT1G65310	-1.81954	1.74e-23	1.81e-21
AT1G65340	-2.41335	5.72e-16	2.38e-14
AT1G65500	-4.05794	0.000611585	0.00298603
AT1G65730	-1.18681	1.41e-10	2.88e-09
AT1G65845	-1.09088	4.76e-09	7.62e-08
AT1G65850	-1.16708	0.0101157	0.0323279
AT1G66050	1.25355	0.000367961	0.00191907
AT1G66060	1.66173	0.00441521	0.0161843
AT1G66110	4.71367	0.00112131	0.00504189
AT1G66465	-4.4369	0.000810595	0.00380897
AT1G66690	1.49219	0.000884346	0.00411112
AT1G66800	-1.11922	0.000698952	0.00335264
AT1G66920	-1.38283	0.00811403	0.0269852
AT1G66930	-1.1938	0.0010787	0.0048813
AT1G67110	-1.45052	7.61e-06	6.14e-05
AT1G67265	-1.28544	0.00597974	0.0209069
AT1G67270	-3.69866	0.000346339	0.00181635
AT1G67328	-1.91346	6.74e-07	7.1e-06
AT1G67370	1.35274	0.0107827	0.0341447
AT1G67910	-1.51612	3.63e-26	5.07e-24
AT1G68030	1.10955	0.00959595	0.0309761
AT1G68050	1.42441	1.03e-20	7.27e-19
AT1G68240	1.36956	3.46e-05	0.000239301
AT1G68250	3.05589	0.00294343	0.0114949
AT1G68700	-2.16064	0.00489052	0.0176522
AT1G69830	1.28271	5.81e-61	6.57e-58
AT1G69920	-3.17901	0.00562647	0.0198682
AT1G70170	-1.2553	0.011063	0.0349101
AT1G70460	-1.12573	2.1e-13	6.4e-12
AT1G70660	1.21129	1.4e-11	3.34e-10
AT1G70690	-1.48283	8.71e-17	4.01e-15
AT1G70820	1.79217	6.51e-61	6.7e-58
AT1G70840	2.69195	8.96e-06	7.12e-05
AT1G70940	-1.02773	3.53e-55	2.85e-52
AT1G71015	-1.18015	3.69e-06	3.23e-05
AT1G71250	2.5523	0.000441111	0.00224675
AT1G72060	-1.70242	4.07e-09	6.57e-08
AT1G72070	-1.09224	2.8e-09	4.63e-08
AT1G72100	2.40196	1.46e-12	3.96e-11
AT1G72230	-1.01778	2.03e-12	5.38e-11
AT1G72570	-2.11406	0.00200869	0.00829078
AT1G72600	-1.38449	2.22e-05	0.00016068
AT1G73040	-1.48683	0.0168251	0.0492418
AT1G73120	-1.22854	7.75e-21	5.6e-19
AT1G73190	3.25858	6.77e-06	5.52e-05
AT1G73220	-2.61412	1.63e-17	8.04e-16
AT1G73290	-2.0533	0.0112358	0.0353667
AT1G73330	-1.69272	1.34e-08	1.98e-07
AT1G73550	-2.39758	0.00160373	0.0068298
AT1G73790	3.0521	0.000253018	0.00138502
AT1G74500	1.10975	2.02e-07	2.38e-06
AT1G74710	-1.37159	2.81e-23	2.84e-21
AT1G75450	-2.97713	3.33e-69	8.39e-66
AT1G75780	-1.03479	4.85e-31	1.04e-28
AT1G75830	2.04692	9.11e-05	0.000562524
AT1G76250	-1.06303	1.82e-06	1.71e-05
AT1G76620	1.03627	9.64e-05	0.000589672
AT1G76680	1.2634	3.63e-20	2.37e-18
AT1G76690	1.25587	1.53e-29	2.93e-27
AT1G76930	-2.09946	9.08e-26	1.19e-23
AT1G76960	2.10965	7.53e-05	0.000477439
AT1G77120	-2.66519	4.02e-14	1.33e-12
AT1G77200	-2.08921	4.14e-14	1.36e-12
AT1G77210	1.12815	9.4e-21	6.65e-19
AT1G77235	4.05583	0.0127501	0.0392927
AT1G77360	1.37205	2.52e-05	0.000179933
AT1G77450	1.45234	3.12e-50	1.96e-47
AT1G77640	-1.01367	0.00130362	0.00572625
AT1G77950	1.21001	0.000213504	0.00119178
AT1G78080	-1.09801	7.92e-45	3.66e-42
AT1G78340	2.17179	7.44e-33	1.91e-30
AT1G78390	2.40014	0.0133142	0.0407031
AT1G78860	-1.82809	2.1e-08	3.02e-07
AT1G79250	-1.04982	0.00853524	0.0280603
AT1G79320	-1.55458	2.32e-05	0.000167506
AT1G79480	-1.53081	0.00340543	0.0129943
AT1G79580	1.07403	9.47e-05	0.000580805
AT1G79860	-1.34353	0.000458332	0.00232088
AT1G79900	-1.47545	4.65e-06	3.97e-05
AT1G80090	2.68432	5.77e-07	6.17e-06
AT1G80130	-1.49647	3.39e-14	1.14e-12
AT1G80520	-1.07607	0.00557258	0.0197086
AT1G80760	-1.60953	5.93e-17	2.76e-15
AT1G80820	-1.26963	9.81e-06	7.75e-05
AT2G01008	-3.18129	1.02e-37	3.4e-35
AT2G01020	-5.7931	1.33e-05	0.000102218
AT2G01021	-3.27969	3.49e-23	3.49e-21
AT2G01023	-1.49125	0.00298801	0.0116389
AT2G01280	-1.70242	0.0111488	0.035137
AT2G01905	1.15059	0.0063602	0.0220262
AT2G02010	-2.52905	0.000876227	0.00408094
AT2G02120	2.68692	4.1e-07	4.51e-06
AT2G02250	-3.8991	0.00476953	0.0172733
AT2G02630	-1.29493	4.69e-07	5.09e-06
AT2G02700	-3.23242	0.0149899	0.0448212
AT2G02930	2.00201	9.29e-07	9.45e-06
AT2G02990	-1.1052	6.05e-09	9.5e-08
AT2G03260	-1.03892	4.01e-05	0.000273538
AT2G03360	-1.31145	5.91e-05	0.00038488
AT2G03370	-1.50569	0.000172172	0.000989114
AT2G03410	1.12659	0.000161924	0.000935944
AT2G03520	1.03331	0.00541116	0.0192339
AT2G03530	1.07981	2.84e-06	2.56e-05
AT2G03720	-1.00713	2.03e-05	0.00014853
AT2G03850	-1.73468	1.7e-20	1.16e-18
AT2G04025	1.39898	2.59e-05	0.000184942
AT2G04280	2.14564	8.26e-05	0.000517061
AT2G04405	-4.63389	0.00100414	0.00458454
AT2G04500	-1.55476	8.31e-12	2.05e-10
AT2G05330	1.25187	0.0125601	0.0388385
AT2G05440	1.24314	1.32e-14	4.64e-13
AT2G05510	1.65983	1.77e-13	5.45e-12
AT2G05518	-1.11417	5.84e-06	4.87e-05
AT2G05580	1.9876	0.0022022	0.00899234
AT2G05910	-1.78343	1.47e-09	2.55e-08
AT2G06925	1.07875	3.06e-22	2.64e-20
AT2G07565	-2.22812	1.49e-05	0.000113438
AT2G07641	-1.30351	3.62e-06	3.17e-05
AT2G07671	-3.33117	7.34e-65	1.19e-61
AT2G07674	1.87502	1.1e-05	8.59e-05
AT2G07675	1.68951	3.95e-20	2.55e-18
AT2G07687	-1.94483	1.72e-07	2.04e-06
AT2G07695	-1.37856	0.000450926	0.00228953
AT2G07696	-1.8126	4.17e-05	0.000283294
AT2G07698	-1.44559	3.44e-08	4.74e-07
AT2G07706	-5.30396	1.4e-11	3.35e-10
AT2G07707	-2.06224	3.46e-07	3.86e-06
AT2G07708	-1.05756	0.00555116	0.0196482
AT2G07715	-1.01683	6.64e-06	5.44e-05
AT2G07718	-1.58056	3.45e-12	8.85e-11
AT2G07719	1.54418	8.9e-05	0.000552223
AT2G07724	-3.42887	0.000364892	0.00190395
AT2G07725	-1.41173	1.05e-05	8.25e-05
AT2G07727	-1.18668	0.00157814	0.00673858
AT2G07732	-2.84398	4.19e-27	6.55e-25
AT2G07738	-6.62864	4.49e-07	4.89e-06
AT2G07739	1.81642	2.23e-16	9.79e-15
AT2G07741	-1.54238	1.01e-07	1.27e-06
AT2G07751	2.89549	7.36e-38	2.49e-35
AT2G07771	-5.27086	5.13e-05	0.000340481
AT2G07773	1.9042	1.56e-11	3.69e-10
AT2G07777	-1.11041	2.61e-05	0.000186074
AT2G07875	1.28881	0.00190303	0.00791528
AT2G09305	1.73783	0.0146728	0.0440709
AT2G10940	-1.3429	6.04e-62	7.6e-59
AT2G11215	2.19708	5.27e-07	5.67e-06
AT2G12462	-1.1377	3.68e-15	1.39e-13
AT2G12646	1.3892	1.27e-07	1.56e-06
AT2G12905	-1.08253	0.014249	0.0430034
AT2G14247	-1.74872	1.54e-06	1.47e-05
AT2G14520	1.09404	1.14e-05	8.87e-05
AT2G14890	-1.57387	2.43e-61	2.89e-58
AT2G15010	1.86164	2.26e-06	2.08e-05
AT2G15220	-1.61141	8.02e-06	6.45e-05
AT2G15370	-1.36031	1.64e-07	1.96e-06
AT2G15480	1.11987	2.2e-20	1.48e-18
AT2G15490	1.59058	4.67e-23	4.56e-21
AT2G16005	-2.05424	0.00778999	0.0260876
AT2G16060	-2.78173	4.61e-21	3.47e-19
AT2G16245	2.47131	4.01e-09	6.5e-08
AT2G16760	-2.25747	2.48e-06	2.26e-05
AT2G17850	-6.04197	1.77e-06	1.67e-05
AT2G17972	1.53169	1.27e-07	1.56e-06
AT2G18010	-1.59303	0.00594991	0.0208251
AT2G18050	1.72822	1.52e-11	3.59e-10
AT2G18150	-3.25645	0.0135475	0.0412827
AT2G18328	1.09005	7.04e-05	0.000450319
AT2G18540	3.40101	2e-29	3.74e-27
AT2G18550	1.16285	0.0114069	0.035776
AT2G18690	-1.5482	5.9e-19	3.45e-17
AT2G18790	-1.02716	1.68e-16	7.43e-15
AT2G18800	-2.54704	0.00541585	0.0192475
AT2G19060	-1.2119	0.00381692	0.0143063
AT2G19130	-1.06113	2.5e-05	0.000179121
AT2G19190	-5.35119	2.08e-05	0.000151762
AT2G19320	2.7024	0.000428084	0.00218729
AT2G19500	-1.28487	0.000401911	0.00207085
AT2G19572	-1.51586	0.0163668	0.0481183
AT2G19590	-1.52457	2.87e-14	9.73e-13
AT2G19610	-3.49084	0.0147752	0.0443256
AT2G19900	2.52469	9.45e-22	7.72e-20
AT2G20520	-1.97331	1.09e-07	1.36e-06
AT2G20750	-1.05663	2.85e-09	4.7e-08
AT2G21130	1.28958	1.11e-14	3.94e-13
AT2G21187	-1.43364	0.00231585	0.00938067
AT2G21490	2.83503	0.000138771	0.000816711
AT2G21660	1.36276	7.11e-84	2.3e-80
AT2G21720	2.53799	2.4e-19	1.45e-17
AT2G21820	1.66742	2.54e-13	7.65e-12
AT2G21900	-1.53643	1.58e-05	0.000119308
AT2G21910	-3.1846	0.0106945	0.033908
AT2G22290	-1.07121	0.0059566	0.0208453
AT2G22450	1.02795	2.83e-30	5.72e-28
AT2G22470	-1.79993	1.81e-29	3.42e-27
AT2G22510	-2.97156	6.14e-06	5.09e-05
AT2G22590	1.69545	2.07e-13	6.32e-12
AT2G22850	-2.30162	0.000519115	0.00258817
AT2G23050	1.03283	2.02e-06	1.88e-05
AT2G23170	-1.98805	1.02e-31	2.45e-29
AT2G23240	2.84016	1.44e-05	0.000109969
AT2G23620	-1.25052	7.17e-09	1.11e-07
AT2G23640	3.1905	8.91e-09	1.36e-07
AT2G23672	-1.07467	1.42e-05	0.000108762
AT2G23680	1.05703	5.19e-05	0.000343576
AT2G23970	-1.16917	1.73e-05	0.00012914
AT2G24710	-1.24504	0.0112897	0.0355066
AT2G24980	-3.1297	6.82e-16	2.81e-14
AT2G25150	-1.1664	0.00198123	0.00819388
AT2G25297	-3.6357	0.012235	0.0379921
AT2G25470	-2.17458	0.0126837	0.0391406
AT2G25600	-1.56173	0.0131574	0.0403384
AT2G26290	-1.24528	1.51e-05	0.00011472
AT2G26370	-1.32032	5e-09	7.96e-08
AT2G26390	-2.17128	0.0170198	0.049696
AT2G26410	-1.20671	7.15e-06	5.81e-05
AT2G26515	1.3389	0.0159746	0.0471857
AT2G26820	-1.7642	0.000324982	0.00172231
AT2G27080	-1.28393	2.1e-14	7.23e-13
AT2G27380	-2.98163	4.4e-23	4.33e-21
AT2G27385	1.09132	1.97e-21	1.56e-19
AT2G27920	-1.01481	1.01e-19	6.24e-18
AT2G28040	-1.35877	0.0033172	0.0127112
AT2G28400	-1.1369	9.65e-10	1.73e-08
AT2G28420	2.2259	8.27e-08	1.05e-06
AT2G28490	2.69378	6.62e-05	0.000426005
AT2G28960	-1.34773	4.74e-07	5.14e-06
AT2G28990	-1.46346	6.58e-06	5.4e-05
AT2G29000	-1.64698	0.000153706	0.000893689
AT2G29170	1.36771	0.0109816	0.0347101
AT2G29380	2.75323	1.01e-07	1.27e-06
AT2G29480	2.09092	6.39e-06	5.27e-05
AT2G29670	1.491	2.7e-31	5.92e-29
AT2G30210	-1.80615	3.26e-33	9e-31
AT2G30420	1.37312	0.000116095	0.000698146
AT2G30424	1.08373	1.12e-08	1.68e-07
AT2G30750	-4.51261	0.000731687	0.00348009
AT2G30766	-1.412	1.39e-05	0.00010688
AT2G31980	-2.10709	8.16e-56	6.84e-53
AT2G31985	3.33819	0.0074775	0.0251902
AT2G32179	1.42153	0.000320449	0.00170267
AT2G32190	-1.20339	5.01e-06	4.24e-05
AT2G32210	-1.51887	9.96e-05	0.000607919
AT2G32300	-1.43524	3.73e-29	6.75e-27
AT2G32460	-1.46698	8.97e-12	2.21e-10
AT2G32650	1.60835	3.54e-13	1.05e-11
AT2G32660	-2.16602	2.61e-16	1.14e-14
AT2G32870	2.97524	0.0117223	0.0366333
AT2G32990	-1.50669	7.58e-09	1.17e-07
AT2G33020	-3.72447	0.0097496	0.0313605
AT2G33070	2.54458	0.00619142	0.0215373
AT2G33380	-1.72292	5.87e-08	7.71e-07
AT2G33520	2.25548	0.0001922	0.00108544
AT2G33790	-2.5417	6.36e-14	2.05e-12
AT2G34010	-2.5935	2.51e-11	5.77e-10
AT2G34020	-1.00931	3.24e-17	1.55e-15
AT2G34200	1.15208	2.36e-08	3.35e-07
AT2G34315	2.14564	0.00167583	0.00708487
AT2G34360	3.39789	0.00318973	0.0122893
AT2G34430	2.90835	2.97e-23	2.99e-21
AT2G34490	-1.32976	1.4e-05	0.000107132
AT2G34500	-1.51196	1.08e-14	3.83e-13
AT2G34740	3.81512	0.000965419	0.00443341
AT2G35270	-1.22308	0.00179659	0.00753631
AT2G35300	2.31416	1.08e-08	1.62e-07
AT2G35310	1.48954	0.00061369	0.00299523
AT2G35345	3.1947	0.000467607	0.00236204
AT2G35658	-1.00325	0.00525088	0.0187407
AT2G35710	-1.05226	9.52e-12	2.32e-10
AT2G35860	-1.19881	2.13e-22	1.89e-20
AT2G35890	-1.04472	0.000978583	0.00448567
AT2G35980	-1.38078	0.00186074	0.00775935
AT2G36100	-1.03636	1.01e-14	3.62e-13
AT2G36110	3.31514	0.00369453	0.0139214
AT2G36270	1.17606	7.93e-20	4.96e-18
AT2G36640	2.30441	0.000163801	0.000945827
AT2G36750	1.24854	1.07e-24	1.25e-22
AT2G36800	1.10624	1.07e-20	7.47e-19
AT2G36830	-1.19735	3.23e-26	4.55e-24
AT2G36970	1.0214	1.03e-10	2.14e-09
AT2G37440	-1.21018	3.4e-05	0.000235788
AT2G37460	-1.66704	8.51e-18	4.39e-16
AT2G37670	-1.08018	3.34e-14	1.12e-12
AT2G37720	1.33743	0.0021893	0.00894652
AT2G37820	-1.61341	3.7e-05	0.000254641
AT2G38100	-1.33613	0.0034048	0.012994
AT2G38110	-1.93873	0.00518719	0.0185407
AT2G38120	-1.22864	3.77e-65	7.09e-62
AT2G38460	1.22042	1.33e-20	9.17e-19
AT2G38465	1.31622	3.2e-12	8.28e-11
AT2G38500	-1.18111	2.47e-07	2.85e-06
AT2G38530	-1.70028	3.1e-45	1.46e-42
AT2G38905	3.00519	2.58e-07	2.96e-06
AT2G38920	-1.09809	0.000230652	0.00127617
AT2G39040	-2.9262	6.33e-18	3.33e-16
AT2G39050	-1.39317	4.7e-08	6.28e-07
AT2G39200	-1.31745	0.00141497	0.00615094
AT2G39420	-1.07709	2.39e-21	1.86e-19
AT2G39430	-1.5382	2.83e-21	2.18e-19
AT2G39530	-2.73589	9.01e-10	1.62e-08
AT2G39920	2.559	7.91e-12	1.95e-10
AT2G40080	1.3148	3.2e-31	6.9e-29
AT2G40130	1.3627	0.00222136	0.00905466
AT2G40165	-3.80783	0.0107768	0.0341307
AT2G40170	2.85054	2.52e-05	0.000179933
AT2G40205	1.73934	4.77e-12	1.2e-10
AT2G40340	2.71139	1.5e-36	4.79e-34
AT2G40370	-3.28988	0.00280382	0.0110373
AT2G40435	2.80424	0.00510938	0.0183253
AT2G40610	-1.23159	1.13e-21	9.18e-20
AT2G41230	-1.38301	2.77e-05	0.000196067
AT2G41260	2.60895	0.00583349	0.0204967
AT2G41280	1.91921	0.000284132	0.00153351
AT2G41850	-2.13358	1.47e-21	1.19e-19
AT2G41860	-2.72572	0.000159564	0.000924191
AT2G42000	2.40874	0.000706061	0.00337951
AT2G42060	-3.07997	2.79e-05	0.000197064
AT2G42430	-1.54558	4.51e-22	3.78e-20
AT2G42480	2.64618	0.00164753	0.00698088
AT2G42560	2.98817	0.000111895	0.000675035
AT2G42610	-1.21434	3.97e-07	4.38e-06
AT2G42800	-1.17181	5.72e-05	0.000374203
AT2G43150	-2.6281	5.61e-48	3.17e-45
AT2G43600	2.26478	0.000129169	0.000767991
AT2G44370	-1.88879	0.000133795	0.000792165
AT2G44500	-1.09985	1.98e-21	1.56e-19
AT2G44910	-1.44141	2e-06	1.86e-05
AT2G44930	2.51673	0.00244099	0.00981209
AT2G45040	-1.21853	2.22e-05	0.000160893
AT2G45470	-1.01783	1.09e-33	3.13e-31
AT2G45490	1.20562	1.81e-08	2.64e-07
AT2G45900	-1.1021	8.46e-05	0.000527943
AT2G46150	-2.37697	1.84e-11	4.29e-10
AT2G46300	-1.3645	0.00275154	0.0108579
AT2G46430	-1.08775	0.000247554	0.00135925
AT2G46660	-1.04314	4.85e-05	0.000323726
AT2G46790	1.03057	3.64e-23	3.62e-21
AT2G46950	-2.05979	5.6e-13	1.6e-11
AT2G46970	-4.35419	4.13e-141	3.12e-137
AT2G46990	-1.45724	2.11e-10	4.17e-09
AT2G47050	-1.44084	0.00445622	0.0162977
AT2G47460	2.25411	1.54e-54	1.2e-51
AT2G47550	-1.60448	1.54e-11	3.65e-10
AT2G47560	-1.37888	0.0121329	0.0377288
AT2G47770	2.76813	4.18e-25	5.14e-23
AT2G47780	-2.56332	5.21e-81	1.47e-77
AT2G48080	-1.89902	7.78e-07	8.07e-06
AT2G48121	-3.19773	8.79e-05	0.000546422
AT2G48130	-1.08235	1.22e-08	1.81e-07
AT3G01035	-1.25098	0.00432577	0.0158977
AT3G01260	-1.18039	2.05e-06	1.9e-05
AT3G01420	-1.03566	1.53e-12	4.16e-11
AT3G01570	2.53413	2.2e-07	2.57e-06
AT3G01720	-1.00694	1.5e-21	1.21e-19
AT3G01960	1.03799	0.012979	0.0398833
AT3G02480	1.51634	8.26e-07	8.53e-06
AT3G02550	-1.80455	8.31e-26	1.1e-23
AT3G02840	-2.05367	0.0150599	0.0449771
AT3G03230	-1.35121	0.000334503	0.00176327
AT3G03341	1.58244	9.3e-05	0.000572457
AT3G03480	1.80358	0.00719069	0.0243727
AT3G03620	1.98576	2.63e-05	0.000186907
AT3G03820	-2.4108	1.26e-14	4.44e-13
AT3G03830	-3.04847	1.25e-06	1.22e-05
AT3G03840	-1.47218	5.61e-07	6e-06
AT3G03850	-1.74502	1.78e-05	0.000132595
AT3G04060	-1.11372	8.6e-11	1.81e-09
AT3G04175	-4.29585	0.00406104	0.0150642
AT3G04290	-1.40848	2.02e-35	5.94e-33
AT3G05150	-1.14992	2.79e-22	2.42e-20
AT3G05260	2.89617	1.06e-07	1.32e-06
AT3G05320	-1.02758	3.27e-11	7.37e-10
AT3G05400	-1.05266	1.42e-18	7.93e-17
AT3G05900	-1.25313	1.18e-10	2.43e-09
AT3G05905	-1.08349	0.000485018	0.00243802
AT3G06360	-1.27493	0.00963193	0.031079
AT3G07120	-1.8101	3.06e-06	2.73e-05
AT3G07195	-1.02732	0.00290459	0.0113746
AT3G07390	-1.15389	1.47e-24	1.69e-22
AT3G07430	-1.03619	7.66e-20	4.8e-18
AT3G07485	3.74398	0.0151638	0.0452216
AT3G07490	-1.46423	0.0060635	0.021154
AT3G07970	-1.77909	2.88e-05	0.000202741
AT3G09220	-1.12121	6.41e-08	8.34e-07
AT3G09415	2.89984	9.03e-07	9.22e-06
AT3G09530	-3.78448	0.00519726	0.0185669
AT3G09600	-1.00515	5.73e-22	4.77e-20
AT3G09863	-6.30316	3.21e-06	2.85e-05
AT3G10040	-1.09197	3.08e-07	3.47e-06
AT3G10710	-1.11347	3.12e-05	0.000217961
AT3G10880	1.03065	0.00327564	0.012571
AT3G11020	2.14763	3.72e-10	7.01e-09
AT3G11370	-2.5815	2.96e-07	3.35e-06
AT3G11385	-1.10122	0.00903107	0.0294708
AT3G11390	-1.1573	0.000459731	0.00232744
AT3G11430	-2.30098	0.00106495	0.00482198
AT3G12820	-2.29311	6.81e-06	5.55e-05
AT3G12960	1.92975	0.000430742	0.00219938
AT3G13400	-1.49725	4.21e-11	9.37e-10
AT3G13437	-1.2329	0.0145696	0.043825
AT3G13470	-1.27335	1.69e-22	1.52e-20
AT3G13610	-1.82623	9.76e-12	2.38e-10
AT3G13980	-1.57382	3.15e-14	1.06e-12
AT3G14320	-3.68412	0.0108388	0.0343127
AT3G14370	-1.98702	9.42e-13	2.61e-11
AT3G14452	-1.99346	0.00384793	0.0144059
AT3G14990	1.06355	1.45e-30	3.04e-28
AT3G15200	-1.15593	1.26e-07	1.55e-06
AT3G15280	3.01131	1.2e-08	1.78e-07
AT3G15510	-1.81527	1.09e-28	1.92e-26
AT3G15605	-3.06152	0.00187152	0.00780091
AT3G15670	2.42048	3.15e-07	3.54e-06
AT3G16490	-1.08208	3.07e-06	2.74e-05
AT3G17130	-1.12171	0.001882	0.00783793
AT3G17280	1.6292	0.00108334	0.00489839
AT3G17520	2.98139	3.06e-10	5.85e-09
AT3G18282	-1.05235	0.00102782	0.00467759
AT3G18450	-2.6422	9.83e-06	7.76e-05
AT3G18570	3.27933	0.000101077	0.000616015
AT3G18900	1.27317	0.00308236	0.0119304
AT3G19184	1.38546	0.0113063	0.0355293
AT3G19270	1.44004	0.000156322	0.000907317
AT3G19320	-2.2156	0.000211353	0.00118123
AT3G19710	1.01516	0.0107348	0.0340169
AT3G20220	-2.01139	0.00263238	0.0104296
AT3G20360	-2.13365	1.8e-05	0.000133889
AT3G20760	2.19586	8.12e-07	8.39e-06
AT3G20810	1.05619	1.93e-23	2e-21
AT3G20840	1.28564	1.05e-06	1.05e-05
AT3G20850	-2.44861	0.0163755	0.0481376
AT3G21080	-1.65073	0.00950548	0.0307279
AT3G21330	-1.12013	7.09e-16	2.91e-14
AT3G21340	-1.37191	1.99e-06	1.85e-05
AT3G21370	2.46852	2.21e-06	2.04e-05
AT3G21730	-1.3906	0.000178923	0.00102116
AT3G22070	-2.26976	0.00344312	0.0131204
AT3G22210	2.10225	1.27e-07	1.56e-06
AT3G22235	-3.75985	0.00468985	0.0170258
AT3G22250	-2.41913	0.00118746	0.00529412
AT3G22370	1.00954	6.62e-27	1.03e-24
AT3G22410	1.63147	0.00295706	0.0115382
AT3G22490	2.71958	1.3e-09	2.27e-08
AT3G22500	3.12284	3.62e-05	0.000249684
AT3G22550	-1.01678	0.000224302	0.00124499
AT3G22560	-2.29321	0.0156558	0.0464441
AT3G22620	-1.02028	6.47e-16	2.68e-14
AT3G22640	1.76286	0.00449474	0.0164174
AT3G22800	-1.98324	3.68e-15	1.39e-13
AT3G22830	2.15171	8.42e-11	1.78e-09
AT3G23150	-1.17682	6.73e-24	7.26e-22
AT3G23250	-3.4421	0.000312022	0.00166381
AT3G23800	-1.2635	1.07e-16	4.9e-15
AT3G23930	-1.19841	5.33e-05	0.000351805
AT3G24020	-1.63963	8.49e-20	5.29e-18
AT3G24300	-1.37455	1.07e-09	1.9e-08
AT3G24360	1.42371	0.0131089	0.0402115
AT3G24460	1.0229	1.22e-13	3.8e-12
AT3G24480	-1.63307	2.44e-28	4.15e-26
AT3G24515	1.15925	1e-11	2.44e-10
AT3G25050	-2.35769	1.16e-05	8.99e-05
AT3G25250	1.34065	1.86e-06	1.74e-05
AT3G25290	-1.23445	5.41e-18	2.87e-16
AT3G25790	-1.04479	0.00226026	0.00919006
AT3G25880	1.48747	0.00424929	0.0156573
AT3G25950	-1.09855	0.000273654	0.00148363
AT3G26135	1.12692	0.013925	0.0421944
AT3G26280	1.59607	5.32e-11	1.16e-09
AT3G26610	-1.57128	3.86e-11	8.6e-10
AT3G26740	1.59591	1.18e-18	6.68e-17
AT3G27250	-1.5459	0.00745252	0.0251173
AT3G27500	-1.56498	6.06e-06	5.04e-05
AT3G27660	2.79719	1.07e-06	1.07e-05
AT3G28550	-2.86157	1.12e-27	1.83e-25
AT3G28570	-1.83567	0.0146605	0.0440516
AT3G28650	1.70663	5.65e-05	0.000370457
AT3G28740	1.0272	7.23e-22	5.99e-20
AT3G29590	-1.2144	6.47e-06	5.33e-05
AT3G29635	-1.65774	0.00347648	0.0132252
AT3G29970	-5.69642	3.46e-06	3.04e-05
AT3G30350	1.13784	1.65e-05	0.000123549
AT3G32400	1.32323	0.0154571	0.0459872
AT3G41762	-2.20425	1e-11	2.44e-10
AT3G42180	1.34792	0.000963541	0.00442748
AT3G43110	1.02284	0.0113307	0.0355864
AT3G43190	-3.19423	1.15e-16	5.17e-15
AT3G43890	-1.5519	0.000721209	0.00343892
AT3G43960	-1.19275	7.81e-22	6.4e-20
AT3G44290	2.75792	7.34e-07	7.67e-06
AT3G44300	2.00894	1.79e-37	5.86e-35
AT3G44450	1.11413	5.75e-21	4.24e-19
AT3G44540	-1.55974	0.00012656	0.000753664
AT3G45080	-1.33154	0.00977463	0.0314229
AT3G45390	-1.68159	0.00104471	0.00474208
AT3G45700	-1.68175	2.47e-19	1.48e-17
AT3G46270	-1.27226	0.0010257	0.00467138
AT3G46280	-1.77443	7.83e-08	1e-06
AT3G46340	-1.02191	0.0122159	0.0379453
AT3G46370	-1.06339	0.00253885	0.0101281
AT3G46400	-1.4337	0.00013072	0.000775788
AT3G46550	-1.20304	2.17e-30	4.5e-28
AT3G46640	1.44945	9.19e-94	4.16e-90
AT3G46730	-1.45246	0.00976629	0.031405
AT3G46810	-1.22891	0.00212835	0.00872109
AT3G46970	1.38384	2.09e-44	9.48e-42
AT3G47040	-1.24506	0.00693214	0.0236238
AT3G47110	-1.17351	0.000352701	0.00184661
AT3G47220	-1.70602	6.58e-05	0.000423684
AT3G47420	-1.47053	2.72e-30	5.54e-28
AT3G47480	-3.4047	0.0132908	0.0406426
AT3G47540	-1.13932	1.39e-05	0.000106756
AT3G48080	-1.90642	0.000595755	0.00291944
AT3G48270	2.56725	0.000427409	0.00218433
AT3G48280	-1.12457	1.07e-05	8.42e-05
AT3G48520	1.28539	3.75e-13	1.1e-11
AT3G48660	1.28047	0.00128739	0.00566377
AT3G48700	-1.18844	1.34e-22	1.23e-20
AT3G48770	-2.66175	0.00102649	0.00467402
AT3G48970	-1.45796	9.19e-06	7.3e-05
AT3G49220	-1.01605	5.03e-21	3.77e-19
AT3G49950	-1.29874	0.0127475	0.0392927
AT3G49960	-1.02101	0.0023841	0.00961466
AT3G50130	-1.30583	6.38e-06	5.27e-05
AT3G50140	-1.10887	0.000653925	0.00316138
AT3G50310	1.13742	0.000920731	0.00425495
AT3G50330	-1.9742	8.45e-18	4.37e-16
AT3G50460	-3.11247	0.0017594	0.00739809
AT3G50570	-1.03508	5e-06	4.24e-05
AT3G50740	-1.19699	4.08e-26	5.64e-24
AT3G50800	-1.05611	0.000177568	0.00101471
AT3G50930	-1.13296	2.58e-08	3.63e-07
AT3G50980	1.94444	5.27e-22	4.4e-20
AT3G51340	-1.16523	1.33e-07	1.63e-06
AT3G51350	-1.77394	2.24e-11	5.18e-10
AT3G51400	1.13253	8.18e-05	0.000512967
AT3G51560	-2.02752	0.0110538	0.0349005
AT3G51570	-1.43579	3.11e-06	2.77e-05
AT3G51810	2.57084	0.000621077	0.00302455
AT3G52160	-3.58052	0.00804907	0.0267967
AT3G52180	1.30409	1.22e-16	5.47e-15
AT3G52310	1.89824	0.00101484	0.00462844
AT3G52526	1.54567	0.000290045	0.0015598
AT3G52561	-1.92199	7.27e-24	7.8e-22
AT3G52748	-1.41704	6.09e-08	7.97e-07
AT3G52780	-2.92763	0.000193838	0.0010936
AT3G53040	2.05922	4.54e-07	4.94e-06
AT3G53200	-1.47249	0.00635181	0.0220106
AT3G53530	1.58519	8.68e-21	6.2e-19
AT3G53800	1.34422	8.43e-21	6.04e-19
AT3G54040	-1.13055	2.66e-09	4.44e-08
AT3G54085	2.50237	0.000409638	0.00210635
AT3G54450	-3.81569	0.00259322	0.0103123
AT3G54490	-3.5402	0.00360654	0.0136307
AT3G54580	-2.85423	7.71e-22	6.34e-20
AT3G54590	-2.92327	4.44e-21	3.36e-19
AT3G54940	2.65475	9.37e-08	1.18e-06
AT3G55230	-1.21566	6.66e-20	4.21e-18
AT3G55910	-1.27528	6.71e-05	0.000431015
AT3G55940	-1.46831	2.9e-06	2.6e-05
AT3G56060	-1.18031	7.49e-20	4.71e-18
AT3G56350	1.50091	4.17e-06	3.6e-05
AT3G56570	1.06767	2.25e-06	2.07e-05
AT3G56620	-1.37819	1.67e-05	0.000125003
AT3G56825	-2.4188	0.00100087	0.00457302
AT3G56980	-1.18475	0.00518747	0.0185407
AT3G57510	-2.28483	3.36e-06	2.97e-05
AT3G58060	-1.85278	5.25e-05	0.00034716
AT3G58190	-2.66958	0.0155674	0.0462533
AT3G58450	2.87871	1.67e-08	2.45e-07
AT3G59340	-1.47629	4.98e-19	2.94e-17
AT3G59370	-1.18202	1.14e-16	5.13e-15
AT3G59400	-1.07751	1.62e-09	2.79e-08
AT3G59930	-1.09712	2.5e-17	1.22e-15
AT3G60176	-2.17742	0.000116507	0.000700247
AT3G60280	-2.64942	8.1e-19	4.65e-17
AT3G60330	-1.2048	2.45e-10	4.79e-09
AT3G60520	1.21862	3.3e-13	9.86e-12
AT3G60540	-1.60579	0.000602025	0.00294571
AT3G61040	2.41655	0.0138112	0.0419227
AT3G61250	1.07981	1.01e-06	1.01e-05
AT3G61280	-4.00155	0.00292217	0.0114276
AT3G61880	-1.26095	0.0140774	0.0425707
AT3G61920	-1.74181	0.00137765	0.00601063
AT3G61930	-2.46989	1.43e-26	2.1e-24
AT3G61950	-1.23623	3.35e-05	0.000232296
AT3G62550	1.90967	2.02e-29	3.75e-27
AT3G62680	-1.9863	1.01e-11	2.46e-10
AT3G62780	-2.62613	0.00256229	0.0102108
AT4G00130	-1.35953	0.00729291	0.0246528
AT4G00700	-1.32189	7.02e-09	1.09e-07
AT4G01110	-1.08421	3.07e-05	0.000214717
AT4G01130	1.38002	7.31e-14	2.35e-12
AT4G01335	-1.33025	0.016421	0.0482057
AT4G01360	-1.69569	1.43e-07	1.74e-06
AT4G01500	1.40112	0.00804489	0.0267867
AT4G01700	-1.60363	3.77e-19	2.24e-17
AT4G02290	-1.61598	3.63e-52	2.41e-49
AT4G02320	-3.61975	0.00977077	0.031415
AT4G02330	-1.49908	2.65e-22	2.31e-20
AT4G02360	1.70948	0.0028098	0.0110589
AT4G02690	3.20948	1.41e-07	1.71e-06
AT4G02700	-1.44303	3.12e-42	1.33e-39
AT4G02780	-1.02085	0.0036769	0.0138642
AT4G02850	-1.52996	1.32e-06	1.28e-05
AT4G03330	-1.00153	3.92e-05	0.000268415
AT4G04330	2.22228	4.24e-69	9.61e-66
AT4G04900	-1.02518	0.0129352	0.0397701
AT4G04972	1.30915	0.00442193	0.0162011
AT4G04990	-3.76036	0.00324273	0.0124646
AT4G05200	-2.9289	5e-10	9.28e-09
AT4G06235	2.42096	0.0143738	0.0433382
AT4G06810	-5.39379	0.000176986	0.00101215
AT4G08225	1.9036	0.00659771	0.0226933
AT4G08300	-1.24675	7.98e-18	4.13e-16
AT4G08400	-3.92141	2.87e-40	1.2e-37
AT4G08410	-3.3405	1.63e-29	3.11e-27
AT4G08450	-1.42944	0.00229584	0.00931464
AT4G08555	2.07268	6.3e-61	6.7e-58
AT4G08950	-1.37448	7.43e-53	5.42e-50
AT4G09600	3.0669	1.22e-06	1.2e-05
AT4G09610	2.29611	1.44e-05	0.00011004
AT4G09760	1.40557	2.81e-31	6.12e-29
AT4G09900	1.06722	2.15e-14	7.35e-13
AT4G10020	2.04436	1.43e-14	5e-13
AT4G10265	-1.79945	0.00121547	0.00539877
AT4G10270	-2.98488	3.55e-06	3.11e-05
AT4G11040	1.26083	0.00454473	0.0165705
AT4G11190	-1.48824	4.22e-07	4.62e-06
AT4G11210	-1.1465	2.28e-07	2.66e-06
AT4G11230	-1.4574	4.34e-10	8.13e-09
AT4G11310	2.48396	0.000172453	0.000990478
AT4G11610	-1.09166	1.73e-18	9.58e-17
AT4G11650	-1.63139	2.06e-07	2.42e-06
AT4G11655	-1.09232	0.000221786	0.00123224
AT4G11890	-2.46664	1.52e-05	0.00011484
AT4G12090	-1.00937	0.000135218	0.000799336
AT4G12270	-1.35869	0.00631047	0.0218942
AT4G12470	-1.07832	6.76e-13	1.91e-11
AT4G12510	-2.71796	2.2e-33	6.23e-31
AT4G12520	-2.11399	2.82e-38	9.81e-36
AT4G12545	-1.43805	2.21e-07	2.58e-06
AT4G12550	-1.10252	0.0126776	0.0391308
AT4G12730	-1.03964	1.97e-24	2.22e-22
AT4G12735	2.30534	0.0122757	0.0380943
AT4G13090	-3.25328	0.0156662	0.0464629
AT4G13310	-1.21091	0.00940109	0.0304208
AT4G13340	-2.04439	1.22e-45	6.01e-43
AT4G13390	-2.63139	7.63e-22	6.3e-20
AT4G13395	-1.46206	0.00389034	0.0145334
AT4G13575	1.77434	0.0161906	0.0476993
AT4G14090	-1.19205	0.000320538	0.00170274
AT4G14130	-1.89329	1.95e-156	4.41e-152
AT4G14280	-2.32406	5.55e-05	0.000364184
AT4G14365	-2.5455	8.85e-07	9.07e-06
AT4G14370	-1.34643	1.73e-05	0.000129163
AT4G14465	-1.92519	2.4e-31	5.38e-29
AT4G14640	-1.23811	2.71e-06	2.45e-05
AT4G14980	-2.23247	1.71e-11	4.01e-10
AT4G15160	-1.37354	2.2e-21	1.72e-19
AT4G15230	-1.97495	2.7e-23	2.75e-21
AT4G15236	-2.33519	2.89e-08	4.03e-07
AT4G15248	-1.27665	1.35e-17	6.73e-16
AT4G15290	-2.61211	1.1e-26	1.67e-24
AT4G15396	2.45728	2.51e-10	4.89e-09
AT4G15417	-1.17599	0.012984	0.0398932
AT4G15430	-1.01017	1.69e-15	6.66e-14
AT4G15740	-1.23264	0.00161222	0.00685565
AT4G15760	1.0984	5.58e-48	3.17e-45
AT4G15910	1.113	5.94e-23	5.67e-21
AT4G16146	1.36704	1.73e-09	2.96e-08
AT4G16160	2.5819	6.36e-07	6.73e-06
AT4G16162	2.42544	3.88e-05	0.000265572
AT4G16620	1.13384	0.0022587	0.00918535
AT4G16750	1.08209	1.43e-10	2.9e-09
AT4G16780	-3.04027	5.02e-90	1.89e-86
AT4G16860	1.04013	1.71e-20	1.16e-18
AT4G16880	1.26353	1.87e-22	1.66e-20
AT4G17030	1.63357	3.96e-16	1.7e-14
AT4G17220	-1.25847	2.83e-08	3.95e-07
AT4G17243	-2.67643	7.95e-08	1.02e-06
AT4G17280	-1.01919	1.45e-10	2.92e-09
AT4G18150	-1.22288	0.00353038	0.0133875
AT4G18422	1.40268	0.000509768	0.0025449
AT4G18660	3.07367	0.00102892	0.00468037
AT4G18670	-1.58313	1.22e-42	5.42e-40
AT4G18680	1.79783	0.00816211	0.0270933
AT4G18690	2.86441	2.55e-05	0.00018193
AT4G18760	-1.05095	8.39e-27	1.28e-24
AT4G18920	1.84736	0.00443601	0.0162395
AT4G19050	2.47491	0.00629795	0.0218574
AT4G19395	1.53131	0.00253471	0.0101152
AT4G19560	1.00294	0.00152994	0.00656995
AT4G19680	-1.30011	9.39e-06	7.44e-05
AT4G19690	-2.49175	0.00860664	0.0282622
AT4G19720	-1.28189	0.012517	0.0387424
AT4G20000	-3.12608	1.36e-06	1.31e-05
AT4G20030	1.01722	1.53e-13	4.72e-12
AT4G20190	-1.16955	0.00582783	0.0204844
AT4G20370	-2.85045	6.27e-07	6.65e-06
AT4G20390	-1.09669	0.00121383	0.0053936
AT4G20450	-1.33808	1.33e-05	0.000102581
AT4G20700	4.00052	0.00288781	0.0113278
AT4G21020	2.43611	8.28e-19	4.73e-17
AT4G21120	-1.33914	1.18e-11	2.85e-10
AT4G21200	1.07458	8.16e-06	6.55e-05
AT4G21250	-2.01659	9.2e-06	7.31e-05
AT4G21490	-2.66595	6.34e-23	5.98e-21
AT4G21830	-1.05194	2.11e-14	7.23e-13
AT4G21850	-1.73904	1.29e-48	7.91e-46
AT4G21903	-1.53672	0.000679665	0.00327463
AT4G22100	4.03667	8.37e-07	8.63e-06
AT4G22190	-1.08447	3.25e-36	1.01e-33
AT4G22214	-1.54589	0.000710788	0.00339854
AT4G22460	-2.41875	1.67e-09	2.86e-08
AT4G22470	-3.77245	2.55e-05	0.00018236
AT4G22490	-1.93625	2.38e-31	5.38e-29
AT4G22666	-1.77761	5.85e-23	5.61e-21
AT4G22880	-1.90079	3.47e-19	2.06e-17
AT4G22960	1.51257	0.00360058	0.0136104
AT4G23030	-1.7491	4.93e-40	2.03e-37
AT4G23210	-2.33123	0.00843344	0.0278064
AT4G23550	-1.22903	5.85e-20	3.74e-18
AT4G23560	-2.49004	7.93e-18	4.12e-16
AT4G23810	-2.0669	2.48e-09	4.16e-08
AT4G24026	-1.31637	4.87e-06	4.13e-05
AT4G24110	-1.12969	5.57e-05	0.000365641
AT4G24150	1.34899	3.57e-06	3.13e-05
AT4G24170	-2.03519	0.00814239	0.0270556
AT4G24570	-1.42695	9.11e-10	1.63e-08
AT4G25090	-1.68862	3.09e-14	1.04e-12
AT4G25110	-1.10498	1.98e-06	1.84e-05
AT4G25140	2.81908	0.000168238	0.000968478
AT4G25220	-1.41832	1.51e-07	1.82e-06
AT4G25250	-1.20487	4.66e-07	5.06e-06
AT4G25310	1.32763	0.000751173	0.0035608
AT4G25400	1.32615	0.00258537	0.0102883
AT4G25790	-1.54971	6.06e-11	1.31e-09
AT4G25810	-1.16119	4.38e-20	2.82e-18
AT4G25820	-1.11729	3.85e-07	4.25e-06
AT4G25850	1.40642	0.00219618	0.00897239
AT4G25885	1.56087	0.00748192	0.0251992
AT4G26010	-1.06758	2.22e-05	0.000161114
AT4G26288	1.48046	9.45e-11	1.98e-09
AT4G26530	1.44325	8.04e-09	1.24e-07
AT4G26740	2.82913	1.91e-05	0.000141026
AT4G27150	1.80232	0.0151296	0.0451275
AT4G27260	-1.12114	4.58e-24	5.03e-22
AT4G27460	1.02137	0.00113351	0.00508664
AT4G27530	2.11278	1.73e-06	1.63e-05
AT4G27950	1.21818	2.69e-15	1.03e-13
AT4G28240	-1.10266	7.84e-39	2.96e-36
AT4G28530	-3.49269	0.0056467	0.0199241
AT4G28850	-1.96512	1.42e-10	2.88e-09
AT4G28890	-1.21328	3.27e-12	8.45e-11
AT4G29020	-1.1641	1.9e-28	3.28e-26
AT4G29180	-1.20522	1.06e-09	1.88e-08
AT4G29270	-1.38835	4.21e-33	1.13e-30
AT4G29340	-1.79291	5.37e-08	7.1e-07
AT4G29390	1.31596	8.19e-13	2.28e-11
AT4G29450	-3.01139	0.00902141	0.029449
AT4G30280	-1.59548	3.6e-33	9.81e-31
AT4G30290	-2.02738	1.6e-45	7.69e-43
AT4G31250	-1.20561	8.14e-05	0.000511263
AT4G31330	-1.03065	3.08e-06	2.75e-05
AT4G31370	-3.90943	0.00231293	0.00937054
AT4G31380	-2.90151	9.38e-18	4.81e-16
AT4G31500	-1.64945	2.19e-60	2.06e-57
AT4G31610	2.99665	0.00688177	0.0234946
AT4G31830	2.27524	1.52e-06	1.45e-05
AT4G32208	-3.62025	1.65e-18	9.16e-17
AT4G32210	4.1757	2.93e-20	1.92e-18
AT4G32340	1.49638	4.89e-25	5.98e-23
AT4G32460	-1.55935	4.07e-65	7.09e-62
AT4G32800	1.24188	1.01e-05	7.95e-05
AT4G32810	-1.73259	9.12e-13	2.53e-11
AT4G32860	-1.11174	0.000108965	0.000659647
AT4G32950	1.08737	0.000663802	0.00320366
AT4G33040	-1.03121	1.46e-07	1.77e-06
AT4G33070	-1.30678	4.16e-07	4.56e-06
AT4G33467	4.24911	3.34e-09	5.45e-08
AT4G33610	-2.11661	1.46e-05	0.000111607
AT4G33730	-1.23471	2.5e-06	2.27e-05
AT4G33790	-2.36167	3.76e-13	1.11e-11
AT4G33800	1.40564	0.000816052	0.00383302
AT4G33880	-1.36061	1.3e-06	1.27e-05
AT4G33980	1.16753	2.32e-11	5.35e-10
AT4G34138	1.2069	9.84e-109	5.57e-105
AT4G34380	-1.25311	0.000319065	0.0016977
AT4G34550	1.2197	1.02e-06	1.03e-05
AT4G34770	-2.50981	4.54e-30	9.01e-28
AT4G35160	-2.12335	2.92e-51	1.89e-48
AT4G35720	-1.8802	1.42e-10	2.88e-09
AT4G36430	-3.52886	7e-05	0.000447857
AT4G36450	1.22409	5.99e-06	4.98e-05
AT4G36600	2.22403	1.82e-08	2.65e-07
AT4G36700	2.14856	1.18e-10	2.43e-09
AT4G36820	3.18882	0.000243349	0.00133922
AT4G36880	-2.52168	2.47e-22	2.18e-20
AT4G37340	-1.09811	0.00659366	0.0226854
AT4G37390	-1.32601	2.27e-05	0.00016373
AT4G37730	1.1157	0.00241637	0.00972695
AT4G37850	-2.65662	0.000889384	0.00412525
AT4G37870	-1.31412	6.44e-48	3.55e-45
AT4G38210	-1.77965	2.46e-05	0.00017617
AT4G38550	-1.66862	0.00108866	0.00491659
AT4G38825	-2.5443	0.0035516	0.0134567
AT4G38830	-1.55066	4.09e-05	0.000278271
AT4G39030	-1.29767	1.43e-11	3.4e-10
AT4G39190	1.18405	8.9e-05	0.000552521
AT4G39480	-1.11694	2.23e-07	2.6e-06
AT4G39500	-1.70493	6.74e-12	1.67e-10
AT4G39720	-1.26546	0.000647406	0.00313368
AT4G39830	-1.05628	0.000142245	0.000835205
AT4G39940	-1.08588	3.56e-07	3.96e-06
AT4G39950	-1.4118	2.09e-32	5.2e-30
AT4G40010	-1.30726	6.85e-10	1.25e-08
AT4G40020	-3.34802	0.00404138	0.0150134
AT4G40090	-1.20323	3.4e-06	2.99e-05
AT5G00790	3.82308	0.00751282	0.0252829
AT5G01050	-1.09961	1.54e-06	1.47e-05
AT5G01190	-1.08889	0.00181994	0.00761309
AT5G01210	-2.53978	1.51e-06	1.44e-05
AT5G01280	-1.4116	0.000293725	0.00157472
AT5G01300	3.20064	2.19e-30	4.5e-28
AT5G01330	-1.75108	1.18e-13	3.69e-12
AT5G01380	-1.29319	0.00417117	0.0154196
AT5G01445	1.52411	0.000143999	0.000843751
AT5G01490	-1.00519	0.00490432	0.0176907
AT5G01550	-2.12019	2.35e-06	2.15e-05
AT5G01640	-1.19898	9.38e-05	0.000576523
AT5G02110	2.23859	0.00962656	0.031066
AT5G02170	-1.26717	3.85e-07	4.25e-06
AT5G02180	1.03416	2.99e-14	1.01e-12
AT5G02200	-1.41586	1.27e-06	1.24e-05
AT5G02580	-2.42218	6.84e-61	6.73e-58
AT5G02760	-1.75314	1.96e-38	7.15e-36
AT5G02810	1.21988	3.38e-48	2.01e-45
AT5G02890	-1.32209	9.47e-15	3.4e-13
AT5G03085	3.29299	2.19e-05	0.000159119
AT5G03210	1.20909	0.00157872	0.00673978
AT5G03350	-1.57397	0.00238012	0.00961007
AT5G03555	-1.06133	2.26e-28	3.87e-26
AT5G03570	-1.17721	5.82e-07	6.21e-06
AT5G03615	1.7651	4.65e-24	5.09e-22
AT5G03640	-1.17926	9.7e-11	2.02e-09
AT5G03860	-2.16988	1.52e-25	1.94e-23
AT5G03890	-3.71408	5.73e-33	1.53e-30
AT5G03985	-2.20224	0.0077891	0.0260876
AT5G04010	2.13376	0.00979198	0.0314698
AT5G04330	-1.34063	4.03e-22	3.42e-20
AT5G04370	-1.15819	1.16e-07	1.43e-06
AT5G04500	3.4292	4.36e-09	7.02e-08
AT5G04730	-3.55863	9.05e-12	2.22e-10
AT5G04950	-1.58126	0.000331101	0.001749
AT5G04960	-1.27105	4.28e-06	3.68e-05
AT5G05220	3.12542	0.00161963	0.00688071
AT5G05250	-1.07629	1.9e-08	2.75e-07
AT5G05290	-2.24233	5.14e-13	1.49e-11
AT5G05330	1.02404	0.00155035	0.00664246
AT5G05340	-3.09646	0.0105458	0.0334976
AT5G05410	1.05335	5.26e-18	2.8e-16
AT5G05430	-1.27173	2.77e-08	3.87e-07
AT5G05500	-1.23051	1.36e-07	1.66e-06
AT5G05640	1.40377	2.55e-08	3.6e-07
AT5G05840	-1.58221	2.77e-05	0.000196067
AT5G05860	-1.15464	1.65e-22	1.49e-20
AT5G05965	-1.31344	2.08e-14	7.14e-13
AT5G06090	-3.88636	0.0035311	0.013388
AT5G06200	-1.19698	1.51e-15	5.94e-14
AT5G06330	-1.00562	6.33e-07	6.7e-06
AT5G06630	-3.21208	5.23e-21	3.9e-19
AT5G06640	-3.22751	5.4e-30	1.06e-27
AT5G06690	1.66892	5.02e-64	7.58e-61
AT5G06730	-1.91091	0.00597972	0.0209069
AT5G06760	2.53146	3.86e-15	1.46e-13
AT5G06839	-1.20818	2.6e-11	5.93e-10
AT5G06990	-1.06027	3.46e-06	3.04e-05
AT5G07200	-1.04833	0.013221	0.0404895
AT5G07330	2.95967	1.73e-35	5.15e-33
AT5G07390	-1.09986	0.00179083	0.00751493
AT5G07460	-1.02564	1.98e-10	3.93e-09
AT5G07475	-1.96767	0.0042565	0.0156787
AT5G09220	-1.01493	6.68e-08	8.67e-07
AT5G09290	-1.87261	0.0115143	0.036078
AT5G09295	4.83509	0.000663129	0.00320109
AT5G09440	-1.03318	5.6e-13	1.6e-11
AT5G09480	-1.77012	1.74e-05	0.000129761
AT5G09530	-1.75225	4.26e-05	0.000288989
AT5G09600	3.18844	2.13e-21	1.67e-19
AT5G09640	2.68767	0.00307936	0.0119209
AT5G09750	-4.21169	0.000138078	0.000813695
AT5G09970	-1.02577	9.33e-07	9.48e-06
AT5G09978	-2.64331	1.51e-05	0.000114786
AT5G10000	3.10203	0.0100687	0.0322333
AT5G10170	-1.63587	1.71e-18	9.5e-17
AT5G10210	-2.41227	0.00287566	0.0112867
AT5G10340	-4.50302	3.47e-08	4.78e-07
AT5G10430	-1.44768	1.77e-24	2.01e-22
AT5G10510	1.00111	4.52e-14	1.48e-12
AT5G10695	-1.04474	0.00586518	0.0205827
AT5G11180	-2.24511	1.77e-08	2.58e-07
AT5G11210	-1.49347	6.32e-06	5.23e-05
AT5G11290	-2.29239	0.0101364	0.0323789
AT5G11460	1.00647	1.31e-15	5.19e-14
AT5G11920	-1.80694	0.00635752	0.0220236
AT5G12280	1.00659	0.00576991	0.0203082
AT5G13130	-1.16299	8.84e-07	9.06e-06
AT5G13170	-2.80512	2.64e-17	1.28e-15
AT5G13320	-2.97841	0.00777533	0.0260501
AT5G13580	-1.35598	0.00672615	0.0230711
AT5G14230	-1.24932	1.01e-09	1.8e-08
AT5G14330	-1.48085	3.33e-16	1.44e-14
AT5G14730	1.0195	7.66e-15	2.79e-13
AT5G14760	-1.16029	1.76e-25	2.21e-23
AT5G14870	1.43763	0.000504032	0.00252016
AT5G15120	-1.80103	9.98e-25	1.18e-22
AT5G15160	1.45564	0.00349246	0.0132682
AT5G15290	-1.05775	4.1e-13	1.2e-11
AT5G15830	-1.1479	1.43e-10	2.89e-09
AT5G15940	1.19705	0.00021678	0.0012062
AT5G15970	1.03132	6e-16	2.49e-14
AT5G16023	-1.32627	1.81e-07	2.15e-06
AT5G16460	4.03148	1.43e-07	1.74e-06
AT5G16920	4.9305	0.000402668	0.00207428
AT5G16960	2.04923	5.28e-07	5.68e-06
AT5G16980	1.11979	4.15e-13	1.21e-11
AT5G17040	1.33352	1.86e-11	4.33e-10
AT5G17800	-1.07507	0.00161867	0.00687903
AT5G18010	-3.38058	5.14e-13	1.49e-11
AT5G18020	-1.31004	3.81e-13	1.12e-11
AT5G18030	-1.28628	2.73e-12	7.13e-11
AT5G18050	-4.48771	5.33e-21	3.96e-19
AT5G18060	-2.14097	5.52e-16	2.31e-14
AT5G18080	-1.73982	4.4e-10	8.23e-09
AT5G18350	-2.02807	0.00515355	0.0184457
AT5G18450	4.76608	1.28e-06	1.25e-05
AT5G18636	2.00815	0.0044003	0.0161375
AT5G18910	-1.54263	0.0120283	0.0374599
AT5G19440	1.02906	5.83e-33	1.53e-30
AT5G19790	-1.17065	4.71e-07	5.1e-06
AT5G19800	-1.83641	3.45e-14	1.16e-12
AT5G20240	-1.65418	4.06e-20	2.62e-18
AT5G20790	-1.77696	2.4e-15	9.31e-14
AT5G20940	-2.24549	1.01e-06	1.01e-05
AT5G21100	-1.17255	1.63e-20	1.11e-18
AT5G22355	-1.15663	1.34e-05	0.000103305
AT5G22460	-2.4839	1.19e-13	3.72e-12
AT5G22470	2.94817	1.5e-05	0.000114239
AT5G22500	-1.34828	1.16e-34	3.36e-32
AT5G22560	-2.74814	0.0021728	0.0088855
AT5G23030	-1.31506	0.000280804	0.00151731
AT5G23160	-1.56632	0.00767982	0.0257797
AT5G23220	-1.39262	7.28e-21	5.3e-19
AT5G23820	-1.01239	1.77e-26	2.58e-24
AT5G23840	-1.09258	0.00140822	0.00612983
AT5G23950	-1.14507	0.00912411	0.0297157
AT5G23980	-2.83438	1.25e-07	1.54e-06
AT5G24100	-1.06641	3.51e-10	6.65e-09
AT5G24110	-2.32056	0.0112256	0.0353397
AT5G24130	2.40587	6.3e-11	1.35e-09
AT5G24240	-1.19061	2.85e-06	2.56e-05
AT5G24410	-1.95504	1.12e-13	3.52e-12
AT5G24470	1.51507	2.6e-39	1.01e-36
AT5G24490	1.07054	1.34e-18	7.53e-17
AT5G24655	-2.18956	0.000744288	0.00353186
AT5G24940	-1.28209	5.5e-09	8.69e-08
AT5G25110	-1.23651	6.41e-11	1.37e-09
AT5G25190	-1.81015	8.93e-21	6.36e-19
AT5G25250	-2.56074	7.82e-07	8.1e-06
AT5G25260	-3.54739	8.26e-05	0.000517237
AT5G25340	-1.83004	0.00104479	0.00474208
AT5G25440	-1.02976	5.66e-05	0.000370846
AT5G25470	-3.73774	0.00392182	0.0146389
AT5G25820	-1.0366	2.26e-11	5.23e-10
AT5G25980	1.79963	5.84e-15	2.16e-13
AT5G26080	-2.74122	0.0063024	0.0218695
AT5G26140	-1.45491	0.000380189	0.0019733
AT5G26190	-2.00359	0.0129315	0.0397644
AT5G26320	-1.05916	2.69e-05	0.000190833
AT5G26920	-2.00761	2.63e-06	2.38e-05
AT5G27280	1.16023	1.06e-17	5.41e-16
AT5G28010	1.04258	1.81e-05	0.00013447
AT5G28030	2.09198	1.14e-05	8.9e-05
AT5G28300	-1.31259	8.37e-32	2.04e-29
AT5G28380	-1.89406	0.000552906	0.00273179
AT5G28450	-2.93889	3.41e-07	3.81e-06
AT5G28490	1.68166	0.0016342	0.00693088
AT5G28610	-2.377	7.73e-05	0.000488321
AT5G28630	-1.39482	3.28e-09	5.37e-08
AT5G33330	-3.76043	0.00712505	0.024172
AT5G33355	-1.93504	4.64e-08	6.2e-07
AT5G35190	-2.88288	2.76e-16	1.2e-14
AT5G35390	-3.9707	0.00380427	0.0142684
AT5G35660	2.49697	0.000332889	0.0017564
AT5G35770	1.20148	0.014881	0.0445604
AT5G36110	-2.32861	7.55e-07	7.86e-06
AT5G36925	-2.1233	0.00108032	0.0048867
AT5G37440	1.42195	0.000937812	0.00432506
AT5G37485	1.64861	0.00015697	0.000910561
AT5G37600	-1.33156	9.08e-29	1.61e-26
AT5G37690	-2.92795	0.00252321	0.0100782
AT5G38010	-1.26373	1.56e-07	1.88e-06
AT5G38540	-1.18797	0.000121724	0.00072851
AT5G38550	-1.09623	2.04e-09	3.47e-08
AT5G38865	-1.12038	2.53e-11	5.81e-10
AT5G38900	-2.98909	0.000214156	0.00119424
AT5G39000	-2.81239	0.00248097	0.00994453
AT5G39020	-1.13433	0.0101773	0.032496
AT5G39100	-2.90871	0.000171443	0.000985428
AT5G39110	-3.36089	0.000555675	0.00274383
AT5G39190	2.08822	3.86e-05	0.000264723
AT5G39580	-1.01369	2.16e-07	2.53e-06
AT5G39720	1.71284	0.00620069	0.0215629
AT5G39760	-1.23892	1.03e-17	5.25e-16
AT5G39860	1.26195	0.000631501	0.0030687
AT5G40180	2.00716	0.00505997	0.0181855
AT5G40420	3.13918	4.66e-05	0.000312276
AT5G40570	1.01425	0.00530508	0.0189133
AT5G40590	-2.65348	0.000184432	0.00104943
AT5G41290	-1.80544	0.0110901	0.0349763
AT5G41300	-2.88864	0.00267207	0.0105738
AT5G41320	-1.04076	0.0166444	0.0487886
AT5G41590	1.01981	0.00130407	0.00572711
AT5G41685	1.15772	9.98e-11	2.08e-09
AT5G41730	-1.21841	0.00196688	0.00814049
AT5G42510	-1.16777	1.47e-05	0.000111773
AT5G42590	-1.08884	0.00288814	0.0113278
AT5G42600	-2.33682	0.0153299	0.0456627
AT5G42720	-1.05277	5.64e-23	5.45e-21
AT5G42800	-1.92905	2.81e-10	5.42e-09
AT5G42830	-1.62917	0.000111491	0.000672957
AT5G42900	2.60423	1.56e-31	3.67e-29
AT5G43200	1.7637	0.0015897	0.00678025
AT5G43290	-1.13636	1.63e-12	4.39e-11
AT5G43440	1.85737	3.41e-27	5.4e-25
AT5G43520	-3.82609	1.81e-11	4.23e-10
AT5G43770	2.53533	8.73e-07	8.96e-06
AT5G43860	1.26924	9.74e-14	3.1e-12
AT5G44005	1.5568	1.3e-07	1.6e-06
AT5G44310	2.78456	3.1e-07	3.5e-06
AT5G44360	3.2555	0.00244371	0.00982128
AT5G44578	1.39748	0.00620919	0.0215825
AT5G44610	-1.38891	1.29e-25	1.66e-23
AT5G44900	-1.08285	0.0136947	0.0416304
AT5G45030	3.56823	0.0158174	0.0468498
AT5G45095	-1.15353	0.000176709	0.00101082
AT5G45240	-4.14482	2.14e-07	2.51e-06
AT5G45310	1.83816	3.11e-18	1.68e-16
AT5G45380	-1.31497	2.67e-15	1.03e-13
AT5G45650	-2.66941	5.85e-60	5.29e-57
AT5G45690	3.54481	4.79e-08	6.39e-07
AT5G45860	2.37199	2.2e-08	3.14e-07
AT5G46220	1.16096	0.00830775	0.027472
AT5G46260	-3.85746	0.00284891	0.0111992
AT5G46710	1.08009	7.05e-10	1.28e-08
AT5G46890	-2.14395	1.08e-16	4.92e-15
AT5G46900	-2.26234	1.71e-39	6.89e-37
AT5G46940	-2.61758	0.00125752	0.00555502
AT5G46950	-3.03574	3.14e-16	1.36e-14
AT5G46960	-3.10022	6.2e-32	1.52e-29
AT5G47450	-1.1714	6.6e-07	6.96e-06
AT5G47740	-2.89904	0.00111719	0.00502636
AT5G47950	-1.69484	4.94e-11	1.09e-09
AT5G47980	-1.20783	0.0011922	0.00531
AT5G48100	1.11411	0.000147919	0.000863593
AT5G48390	2.92707	0.0056718	0.0199971
AT5G48400	-1.06319	0.00179014	0.00751341
AT5G48657	-1.75652	4.99e-11	1.09e-09
AT5G48740	-1.15642	0.00762744	0.0256343
AT5G48770	-2.84135	0.0127504	0.0392927
AT5G48890	-3.04893	0.000576758	0.00283741
AT5G48920	-1.11827	1.15e-08	1.73e-07
AT5G49015	1.52939	1.86e-13	5.71e-12
AT5G49630	-1.7288	3.49e-05	0.000241469
AT5G49640	1.45648	0.00010523	0.000638918
AT5G49690	-1.0687	4.45e-16	1.9e-14
AT5G49700	-1.01735	6.31e-28	1.05e-25
AT5G49730	1.03518	3.62e-12	9.24e-11
AT5G49770	-1.37893	1.19e-10	2.43e-09
AT5G49780	-1.48116	4.87e-05	0.000324533
AT5G49850	-1.33819	1.71e-16	7.58e-15
AT5G49870	-1.03815	8.58e-05	0.000534544
AT5G50130	1.25288	1.27e-09	2.23e-08
AT5G50160	1.31315	1.91e-09	3.27e-08
AT5G50335	-2.76889	1.72e-27	2.8e-25
AT5G50360	2.86819	2.68e-09	4.46e-08
AT5G50770	1.21038	0.00331045	0.0126874
AT5G51310	-1.33752	0.00587088	0.0205933
AT5G51500	1.49288	2.9e-06	2.61e-05
AT5G51670	-1.16391	9.17e-27	1.39e-24
AT5G51760	2.33077	3.02e-05	0.000211653
AT5G51810	-1.57853	3.45e-13	1.03e-11
AT5G52300	1.85584	1.19e-22	1.09e-20
AT5G52547	1.57975	0.0127327	0.0392703
AT5G52750	-1.96002	0.00567025	0.0199947
AT5G53250	-1.56707	3.52e-17	1.68e-15
AT5G53270	2.8705	0.00204953	0.00843935
AT5G53486	1.71433	0.00225157	0.00916127
AT5G53660	-2.82138	9.72e-11	2.02e-09
AT5G53830	-1.02676	5.61e-07	6.01e-06
AT5G53980	-1.70215	1.16e-26	1.74e-24
AT5G53990	-1.55261	6.09e-07	6.47e-06
AT5G54060	-1.78248	1.81e-12	4.83e-11
AT5G54070	3.54126	4.17e-06	3.6e-05
AT5G54190	-1.22693	3.28e-05	0.000228052
AT5G54710	-1.24095	0.00551315	0.019532
AT5G54740	3.10633	0.000527475	0.00262405
AT5G55020	-4.54316	0.0011381	0.00510216
AT5G55050	-1.93697	3.71e-14	1.24e-12
AT5G55135	2.47766	0.000150495	0.0008775
AT5G55150	-3.9352	0.0141831	0.0428273
AT5G55240	3.47401	2.54e-06	2.31e-05
AT5G55250	-1.44123	0.000248943	0.00136568
AT5G55370	-1.11573	4e-05	0.000273104
AT5G55450	1.62112	0.0103097	0.0328675
AT5G55460	1.43554	7.43e-05	0.000471781
AT5G55730	-1.06786	2.49e-22	2.19e-20
AT5G55750	2.539	0.00156246	0.00668425
AT5G55780	-1.62609	0.000537235	0.00266668
AT5G55930	-1.67258	1.9e-32	4.79e-30
AT5G56230	-1.34746	5.04e-05	0.000335168
AT5G57180	1.05613	2.49e-18	1.36e-16
AT5G57200	-1.39773	0.011582	0.0362699
AT5G57220	-1.01887	0.00051111	0.00254992
AT5G57530	-1.4285	0.000229606	0.001271
AT5G57540	-1.38173	0.000275203	0.0014906
AT5G57550	2.85384	3.14e-12	8.15e-11
AT5G57625	-1.50876	4.33e-08	5.84e-07
AT5G57770	-1.46294	2.58e-23	2.64e-21
AT5G57820	-1.48781	0.0089157	0.0291628
AT5G59260	-1.69031	0.000279904	0.00151317
AT5G59270	-3.68782	0.0126418	0.039043
AT5G59570	1.1787	8.07e-19	4.65e-17
AT5G59590	-1.11134	1.81e-42	7.89e-40
AT5G60060	-1.92538	4.11e-08	5.57e-07
AT5G60100	1.0002	5.13e-16	2.16e-14
AT5G60350	-4.02358	0.00211807	0.00868567
AT5G60490	-1.31588	2.72e-06	2.46e-05
AT5G60660	-1.65113	3.95e-21	3e-19
AT5G60760	1.04863	9.12e-12	2.24e-10
AT5G61430	-1.1556	9.62e-05	0.000589085
AT5G61890	-4.62745	0.000848818	0.00396799
AT5G62170	-1.42532	5.47e-16	2.29e-14
AT5G62240	1.0828	8.95e-25	1.07e-22
AT5G62330	-1.72705	0.0152389	0.0454038
AT5G62360	1.9544	2.51e-16	1.1e-14
AT5G62490	2.83008	3.31e-24	3.66e-22
AT5G62670	-1.00614	5.89e-18	3.12e-16
AT5G62720	1.01918	4.32e-26	5.88e-24
AT5G62800	2.65792	0.000824464	0.00387012
AT5G63270	-1.42948	5.54e-06	4.64e-05
AT5G63300	-1.35994	0.000434714	0.00221716
AT5G63350	1.73552	1.39e-06	1.34e-05
AT5G63530	-1.16333	1.51e-20	1.03e-18
AT5G63625	1.68936	0.00325966	0.0125182
AT5G63650	-1.02869	5.61e-17	2.62e-15
AT5G63790	1.13242	8.65e-39	3.21e-36
AT5G64210	3.89872	6.25e-07	6.63e-06
AT5G64770	1.223	1.66e-14	5.76e-13
AT5G64870	1.68809	2.57e-06	2.33e-05
AT5G64905	-3.08635	0.00121681	0.0054026
AT5G65140	-1.09128	0.00254803	0.0101629
AT5G65165	1.89755	2.08e-07	2.44e-06
AT5G65390	-1.4111	3.09e-33	8.64e-31
AT5G65550	3.85474	0.00929517	0.0301643
AT5G65800	-1.25024	0.0106325	0.0337208
AT5G66260	-1.64207	7.65e-14	2.45e-12
AT5G66390	-1.15773	1.94e-18	1.07e-16
AT5G66400	2.31467	2.9e-07	3.29e-06
AT5G66630	-1.21466	1.07e-05	8.4e-05
AT5G66740	1.06356	0.017028	0.0497136
AT5G66780	3.08781	2.41e-09	4.06e-08
AT5G67060	-1.24288	2.32e-16	1.02e-14
AT5G67400	-1.37738	3.9e-06	3.39e-05
AT5G67430	-1.52276	0.000550611	0.00272258
AT5G67450	-1.23234	5.5e-08	7.27e-07
AT5G67620	-1.27301	1.09e-07	1.36e-06
ENSRNA049493741	1.42138	7.91e-05	0.000498387
ENSRNA049493835	-1.82862	8.32e-10	1.5e-08
ENSRNA049494364	1.63813	0.000109754	0.000663889

## Sheet: phyB FL RD
List of differential expressed genes in phyB full length (FL) Red/Dark
Locus	log2FoldChange phyB Fl R/D	pvalue	padj
AT1G01060	2.03485	1.14e-81	5.46e-79
AT1G01260	-0.810936	1.23e-17	7.74e-16
AT1G01520	2.64769	4.63e-29	5.28e-27
AT1G02620	-1.09421	0.000243936	0.00346502
AT1G02640	-1.14441	4.38e-42	8.44e-40
AT1G02800	-0.77138	9.27e-14	4.46e-12
AT1G02880	0.693909	7.35e-11	2.76e-09
AT1G03130	0.786762	3.81e-05	0.00066151
AT1G03800	-0.789217	0.00212396	0.0229466
AT1G04310	-0.647723	1.29e-09	4.31e-08
AT1G04350	0.74886	1.66e-07	4.34e-06
AT1G05020	-1.00853	9.19e-05	0.00146368
AT1G05100	1.05716	0.000571025	0.00733762
AT1G05207	2.3126	3.23e-18	2.1e-16
AT1G05213	1.04217	6.94e-06	0.000137337
AT1G05835	-0.725939	1.44e-06	3.25e-05
AT1G05870	0.945163	8.41e-23	7.32e-21
AT1G06040	3.04014	0	0
AT1G06050	0.618084	1.17e-06	2.66e-05
AT1G06180	1.7417	6.96e-28	7.78e-26
AT1G06320	-2.89108	0.000672071	0.00844984
AT1G06330	-1.12627	0.0041867	0.0407433
AT1G06340	-2.2074	0.00143832	0.0165063
AT1G06430	0.983979	2.86e-14	1.44e-12
AT1G06690	0.798822	6.56e-13	2.94e-11
AT1G06717	2.08401	0.000159749	0.00237696
AT1G06850	-0.88693	2.08e-17	1.28e-15
AT1G07010	1.25908	8.68e-17	5.19e-15
AT1G07050	0.884063	0.000516863	0.00670958
AT1G07150	2.18727	3.35e-82	1.64e-79
AT1G07180	2.14879	9.5e-06	0.000184537
AT1G07430	0.918814	0.00258338	0.027162
AT1G07477	4.09943	0.00522622	0.0490029
AT1G07570	0.603984	2.73e-13	1.27e-11
AT1G07607	2.1076	5.24e-10	1.81e-08
AT1G07700	0.719363	1.15e-08	3.46e-07
AT1G09103	-2.15443	7.55e-14	3.65e-12
AT1G09240	0.610685	0.00445972	0.0429739
AT1G09297	-0.868334	0.00476131	0.0453533
AT1G09350	2.38397	1.56e-21	1.26e-19
AT1G09570	-1.10257	3.45e-29	3.96e-27
AT1G09575	-0.70091	5.23e-13	2.37e-11
AT1G10360	0.586322	4.89e-05	0.000833598
AT1G10370	1.66351	3.36e-27	3.6e-25
AT1G10470	0.58732	2.04e-21	1.63e-19
AT1G10560	-1.12943	1.89e-09	6.14e-08
AT1G10640	0.975307	4.65e-11	1.8e-09
AT1G10657	1.60774	3.61e-10	1.27e-08
AT1G10960	0.626052	4.8e-05	0.000821059
AT1G11330	0.629479	0.000168709	0.00249478
AT1G11700	0.989608	2.81e-10	9.98e-09
AT1G12240	1.24119	8.38e-78	3.93e-75
AT1G12370	1.82033	3.25e-25	3.25e-23
AT1G13080	0.921776	9.54e-27	1e-24
AT1G13250	-0.762255	4.51e-13	2.06e-11
AT1G13260	-1.51389	2.05e-62	6.72e-60
AT1G13600	0.723316	0.00374944	0.0370394
AT1G13650	2.98676	0.00336106	0.0338223
AT1G13670	1.80586	2.05e-45	4.47e-43
AT1G13740	1.44883	4.85e-35	7.07e-33
AT1G13930	1.7631	1.47e-32	1.9e-30
AT1G14345	1.0345	9.65e-12	3.92e-10
AT1G14430	0.973336	7.05e-07	1.67e-05
AT1G14600	-1.1981	1.84e-10	6.64e-09
AT1G14890	-0.759307	9.94e-19	6.66e-17
AT1G14920	-0.934366	5.59e-33	7.45e-31
AT1G15080	0.644572	0.000438357	0.00581646
AT1G15100	1.23939	1.23e-41	2.3e-39
AT1G15290	0.764983	2.27e-07	5.81e-06
AT1G15580	0.791787	0.00464789	0.0444541
AT1G15670	-0.699119	6.48e-09	1.99e-07
AT1G15760	-1.7365	1.54e-17	9.68e-16
AT1G15800	-0.634283	3.44e-07	8.49e-06
AT1G15820	0.674026	0.00033263	0.0045594
AT1G15830	1.48127	2.51e-08	7.27e-07
AT1G15840	-1.41434	2.08e-16	1.21e-14
AT1G16320	0.84248	7.61e-19	5.2e-17
AT1G16515	0.892227	0.00344176	0.0345216
AT1G16720	1.5934	3.49e-47	8.09e-45
AT1G16730	0.784089	0.000268939	0.00377758
AT1G16850	-0.898509	1.28e-12	5.63e-11
AT1G17050	1.45823	2.92e-41	5.38e-39
AT1G17100	1.98075	5.84e-42	1.12e-39
AT1G17345	-0.743215	0.00369474	0.0366564
AT1G18060	0.67395	3.88e-06	8.11e-05
AT1G18330	2.76683	7.54e-146	9.03e-143
AT1G18400	-1.1029	6.38e-21	4.95e-19
AT1G18710	2.09329	2.03e-07	5.23e-06
AT1G18810	1.56721	1.43e-10	5.22e-09
AT1G19050	1.59846	4.62e-12	1.95e-10
AT1G19394	-0.647241	0.00213797	0.0230865
AT1G19490	1.14826	1.01e-17	6.41e-16
AT1G19510	-0.698314	0.000799308	0.00987125
AT1G19670	1.02246	2.01e-19	1.41e-17
AT1G19840	-0.671826	3.59e-05	0.000627483
AT1G20030	0.642036	0.000243009	0.00345612
AT1G20790	-2.01005	4.48e-47	1.03e-44
AT1G20900	-0.821911	1.51e-16	8.83e-15
AT1G21110	0.892868	0.00137537	0.0158917
AT1G21460	0.871243	9.79e-08	2.64e-06
AT1G21500	0.778476	6.32e-06	0.000126119
AT1G21830	-0.598366	3.51e-10	1.23e-08
AT1G22220	1.18998	0.00124806	0.0146103
AT1G22250	0.742595	4.12e-05	0.000712084
AT1G22360	-0.743156	1.13e-20	8.69e-19
AT1G22630	0.782794	2.02e-05	0.000368212
AT1G22640	0.585319	2.43e-12	1.05e-10
AT1G22650	0.890307	6.55e-12	2.73e-10
AT1G22680	1.82961	0.000581418	0.00745785
AT1G22750	0.767723	9.2e-10	3.11e-08
AT1G22770	2.52255	8.58e-132	8.41e-129
AT1G23010	1.30861	5.73e-10	1.97e-08
AT1G23310	0.614011	1.97e-06	4.34e-05
AT1G23740	0.685614	2.1e-08	6.13e-07
AT1G24580	2.34116	1.33e-06	3e-05
AT1G25440	0.982465	1.15e-10	4.22e-09
AT1G25560	-1.01334	7.22e-22	5.95e-20
AT1G26270	-0.951818	3.99e-31	4.89e-29
AT1G26761	2.24742	2.2e-20	1.65e-18
AT1G26770	1.43606	4.02e-39	6.88e-37
AT1G26780	-1.05209	3.37e-07	8.34e-06
AT1G26790	2.34455	7.44e-13	3.32e-11
AT1G26945	-1.71934	4.68e-67	1.74e-64
AT1G27210	-0.607668	6.08e-20	4.37e-18
AT1G27360	0.698925	0.000139879	0.00211189
AT1G27480	0.74121	1.1e-08	3.32e-07
AT1G28010	1.11714	2.68e-14	1.35e-12
AT1G28330	-1.16396	2.28e-33	3.12e-31
AT1G28360	-1.07069	7.48e-05	0.00122704
AT1G28450	-1.05442	0.00275142	0.0285668
AT1G28600	0.773918	4.52e-10	1.57e-08
AT1G29530	0.736343	9.13e-07	2.11e-05
AT1G29640	1.60542	4.33e-33	5.8e-31
AT1G29910	2.55059	5.65e-34	7.87e-32
AT1G29920	4.94794	8.79e-97	5.75e-94
AT1G29980	-0.627108	5.75e-12	2.4e-10
AT1G30040	0.709949	3.81e-07	9.34e-06
AT1G30260	0.636338	0.00360796	0.0359887
AT1G30280	0.903112	5.85e-15	3.07e-13
AT1G30530	1.22148	8.97e-18	5.72e-16
AT1G31040	-0.927483	1.02e-09	3.45e-08
AT1G31173	-0.638418	0.00266854	0.0278808
AT1G31290	-0.812111	4.85e-06	9.92e-05
AT1G31350	0.711779	1.55e-10	5.65e-09
AT1G31580	0.945406	4.95e-05	0.000843595
AT1G31820	0.597929	6.67e-05	0.00110844
AT1G32560	0.895895	1.37e-07	3.63e-06
AT1G32690	0.859323	6.91e-10	2.35e-08
AT1G32780	2.17012	9.46e-07	2.18e-05
AT1G32870	0.681647	3.83e-08	1.09e-06
AT1G32900	0.853718	1.96e-06	4.31e-05
AT1G33110	0.769955	3.17e-13	1.47e-11
AT1G33170	-0.706597	3.43e-11	1.34e-09
AT1G34000	0.595154	2.21e-05	0.000401055
AT1G34110	-0.751305	4.94e-15	2.62e-13
AT1G34630	-0.710051	1.13e-32	1.47e-30
AT1G35560	0.696195	5.99e-06	0.000120425
AT1G36940	-0.841175	2.55e-07	6.48e-06
AT1G42550	0.861532	1.51e-11	6.06e-10
AT1G43160	1.21271	4.28e-09	1.34e-07
AT1G44000	0.953143	8.56e-12	3.51e-10
AT1G44446	1.87373	1.3e-59	3.73e-57
AT1G44575	0.768954	3.68e-08	1.05e-06
AT1G44830	-1.32175	3.18e-09	1.01e-07
AT1G45010	0.852444	6.49e-10	2.21e-08
AT1G46264	0.605323	0.00101678	0.0122485
AT1G48100	2.86825	2.26e-18	1.49e-16
AT1G48820	-2.31064	0.000237851	0.00339394
AT1G49130	-1.38527	1.5e-16	8.79e-15
AT1G49430	0.631778	1.02e-18	6.83e-17
AT1G49450	1.09855	0.000476195	0.00625314
AT1G49660	0.627402	1.29e-15	7.16e-14
AT1G50020	1.08237	8.78e-38	1.41e-35
AT1G50250	0.829519	2.22e-11	8.78e-10
AT1G50290	0.65091	2.06e-06	4.52e-05
AT1G50732	0.684489	0.00339257	0.0340599
AT1G50930	1.5882	0.00106605	0.0127708
AT1G51700	0.593292	0.000151513	0.0022748
AT1G51805	1.12644	1.41e-14	7.25e-13
AT1G51940	-0.615703	2.05e-20	1.55e-18
AT1G52230	0.717336	7.68e-05	0.00125404
AT1G52870	0.735404	3.02e-07	7.56e-06
AT1G53090	1.18849	3.86e-35	5.7e-33
AT1G53450	-0.589495	8.08e-07	1.88e-05
AT1G53670	0.651001	5.01e-13	2.27e-11
AT1G53680	0.773343	1.19e-05	0.000227617
AT1G53700	-1.00277	1.42e-13	6.74e-12
AT1G53920	0.612611	0.000492063	0.00643409
AT1G54120	-0.868749	3.28e-13	1.52e-11
AT1G54740	0.729987	1.51e-08	4.5e-07
AT1G55960	0.685723	2.96e-14	1.48e-12
AT1G56210	-0.615708	5.24e-09	1.63e-07
AT1G56510	1.40571	1.17e-12	5.14e-11
AT1G56600	1.47966	7.93e-05	0.00129071
AT1G56650	1.56099	3.25e-07	8.06e-06
AT1G56670	0.929242	4.45e-06	9.19e-05
AT1G57560	0.772385	0.00265743	0.0278186
AT1G58290	0.76698	1.08e-11	4.35e-10
AT1G58340	1.07062	2.59e-14	1.31e-12
AT1G58460	1.86611	6.2e-08	1.7e-06
AT1G58520	0.808724	2.96e-19	2.05e-17
AT1G59700	0.839423	5.14e-14	2.54e-12
AT1G59740	0.788729	1.8e-05	0.000330516
AT1G60000	0.602509	2.31e-05	0.000417256
AT1G60060	-1.19169	7.31e-39	1.21e-36
AT1G60260	0.764539	3.11e-05	0.000550494
AT1G60270	2.68591	2.35e-60	7.05e-58
AT1G60590	3.17477	5.74e-40	1.03e-37
AT1G60630	-0.627238	9.46e-05	0.00149981
AT1G61215	0.83187	4.97e-06	0.000101446
AT1G61520	0.715338	2.5e-07	6.36e-06
AT1G61890	1.16283	4.83e-48	1.13e-45
AT1G62030	0.93718	1.9e-06	4.2e-05
AT1G62180	0.998895	5.68e-21	4.46e-19
AT1G62420	-2.42923	0.000159429	0.00237696
AT1G62760	-1.14384	2.81e-08	8.08e-07
AT1G62975	1.02508	6.41e-23	5.65e-21
AT1G63140	-0.79778	1.92e-05	0.000350242
AT1G63880	0.867019	1.14e-06	2.59e-05
AT1G64500	2.06562	4.06e-61	1.28e-58
AT1G64590	1.59763	0.000177963	0.00261016
AT1G64640	-0.608565	4.89e-11	1.88e-09
AT1G64660	-0.944746	3.86e-33	5.24e-31
AT1G64780	0.730074	0.00193036	0.0211195
AT1G64900	1.14378	1.72e-10	6.25e-09
AT1G64970	0.698106	1.6e-05	0.000298074
AT1G65060	1.8605	3.83e-23	3.44e-21
AT1G65560	0.650968	0.000220677	0.00318043
AT1G65620	1.25779	1.02e-06	2.35e-05
AT1G66130	0.879447	5.47e-11	2.1e-09
AT1G66330	1.38228	4.91e-39	8.34e-37
AT1G66540	1.79673	3.65e-05	0.000634982
AT1G66725	4.87596	9.36e-37	1.4e-34
AT1G66760	1.24261	1.12e-66	4.09e-64
AT1G66780	-0.818978	0.000831668	0.0102241
AT1G66840	1.14846	5e-15	2.64e-13
AT1G66970	0.637466	0.000719198	0.00897438
AT1G67030	1.28317	1.49e-14	7.64e-13
AT1G67070	1.0736	2.11e-26	2.17e-24
AT1G67265	-2.88559	1.81e-59	5.12e-57
AT1G67270	-2.34451	0.000436631	0.00579712
AT1G67360	0.915016	8.71e-14	4.2e-12
AT1G67400	0.655861	0.00397663	0.0390158
AT1G67590	-0.916576	1.36e-26	1.43e-24
AT1G67910	-0.989638	7.38e-14	3.58e-12
AT1G68190	-0.670508	6.45e-06	0.000128338
AT1G68560	-0.652694	2.67e-18	1.75e-16
AT1G68830	0.901951	2.47e-14	1.25e-12
AT1G69260	1.01098	7.19e-17	4.33e-15
AT1G69310	0.705528	8.45e-06	0.000165648
AT1G69480	0.990705	9.2e-05	0.00146368
AT1G69523	0.64567	0.00451687	0.0434082
AT1G69530	0.885382	5.96e-23	5.29e-21
AT1G69570	0.672737	2.73e-07	6.91e-06
AT1G69610	1.27147	4.35e-09	1.36e-07
AT1G69690	-0.665467	1.28e-07	3.41e-06
AT1G69730	2.34154	0.000169291	0.00250168
AT1G69870	0.624415	1.02e-06	2.35e-05
AT1G69890	-0.795402	2.37e-06	5.14e-05
AT1G70000	1.14889	7.79e-22	6.39e-20
AT1G70270	-1.60233	7.95e-19	5.39e-17
AT1G70420	0.887902	6.85e-11	2.6e-09
AT1G70550	0.633582	3.76e-07	9.23e-06
AT1G70700	0.757028	5.75e-23	5.13e-21
AT1G70710	-0.808247	2.18e-43	4.35e-41
AT1G70985	0.920055	0.000483318	0.00633511
AT1G71810	0.631705	2.21e-06	4.82e-05
AT1G71970	-1.03604	3.77e-24	3.57e-22
AT1G72030	1.28345	5.59e-15	2.94e-13
AT1G72180	-1.04398	3e-31	3.69e-29
AT1G72290	-1.204	8.51e-13	3.78e-11
AT1G72416	-0.712251	0.000633727	0.00804275
AT1G72490	-1.40741	8e-15	4.15e-13
AT1G72500	0.948336	6.25e-45	1.34e-42
AT1G72610	0.895882	0.000110465	0.00171954
AT1G72645	0.591053	0.000462391	0.00608298
AT1G72770	0.765422	1.8e-16	1.05e-14
AT1G73360	0.65396	2.45e-05	0.000439729
AT1G73480	2.09075	1.41e-87	8.24e-85
AT1G73650	0.865778	8.54e-12	3.51e-10
AT1G73830	-1.86163	1.02e-32	1.34e-30
AT1G73870	6.3202	2.87e-07	7.22e-06
AT1G74300	0.761808	0.00230297	0.0245934
AT1G74490	-0.784548	1.61e-07	4.21e-06
AT1G75100	1.68322	2.01e-69	7.75e-67
AT1G75450	-1.15498	1.15e-22	9.94e-21
AT1G75460	0.991744	1.63e-12	7.12e-11
AT1G75500	-0.588597	9.37e-11	3.48e-09
AT1G75540	-0.59473	2.44e-15	1.33e-13
AT1G75580	0.872954	1.81e-05	0.000332871
AT1G75960	-0.75179	0.00113282	0.0134215
AT1G76080	1.08565	3.16e-07	7.87e-06
AT1G76110	0.99348	5.56e-08	1.55e-06
AT1G76570	1.35806	1.12e-19	7.95e-18
AT1G77200	-2.10177	4.74e-26	4.83e-24
AT1G77210	-0.903486	6.71e-11	2.55e-09
AT1G77280	0.598394	3.58e-08	1.02e-06
AT1G77450	0.618936	4.61e-13	2.09e-11
AT1G77640	-0.962086	0.000113865	0.00176609
AT1G77870	-0.63393	0.000134207	0.00203245
AT1G78070	1.26712	9.62e-28	1.07e-25
AT1G78100	0.674335	1.07e-13	5.14e-12
AT1G78290	0.747502	7.03e-10	2.38e-08
AT1G78440	4.50114	1.03e-56	2.79e-54
AT1G78510	1.2892	8.8e-30	1.04e-27
AT1G78600	0.887894	6.61e-15	3.45e-13
AT1G78700	-0.660746	3.68e-12	1.58e-10
AT1G78820	1.71521	8.07e-59	2.26e-56
AT1G78995	0.794585	0.000364311	0.00494963
AT1G79270	0.913071	1.64e-34	2.36e-32
AT1G80120	0.891225	6.59e-05	0.0010967
AT1G80130	1.42148	6.45e-13	2.9e-11
AT1G80340	2.20149	1.25e-06	2.83e-05
AT1G80440	-0.757362	8.32e-12	3.43e-10
AT1G80760	1.11667	1.16e-07	3.12e-06
AT2G01290	0.701647	9.46e-08	2.56e-06
AT2G01450	-0.592977	6.12e-21	4.77e-19
AT2G01610	-1.21421	7.6e-11	2.85e-09
AT2G01890	0.679028	6.42e-15	3.35e-13
AT2G02170	-0.760328	2.63e-13	1.23e-11
AT2G02950	2.15898	1.32e-108	1.06e-105
AT2G02955	0.650977	5.03e-05	0.000855636
AT2G03090	0.590843	6.22e-07	1.48e-05
AT2G03730	0.590225	1.23e-09	4.11e-08
AT2G03750	1.312	2.36e-16	1.36e-14
AT2G04050	0.592335	0.00497805	0.047044
AT2G04100	0.877485	2.96e-07	7.43e-06
AT2G04500	-0.667501	2.88e-06	6.13e-05
AT2G05070	3.78609	9.41e-76	4.06e-73
AT2G05100	3.27067	2.87e-61	9.26e-59
AT2G05620	0.747807	4.58e-06	9.43e-05
AT2G07687	-1.0527	0.00424641	0.0412501
AT2G07698	-0.96456	0.000174811	0.00257444
AT2G07715	-0.88002	0.000414789	0.00554809
AT2G07725	-0.920088	0.00256157	0.0269589
AT2G07732	-1.0356	0.000125122	0.00191727
AT2G07734	-1.00374	0.00164865	0.0184778
AT2G07741	-0.913746	0.00161817	0.0182118
AT2G08100	0.71534	0.000455419	0.00600958
AT2G08650	2.78796	0.000471763	0.00619871
AT2G14060	0.661823	1.91e-06	4.21e-05
AT2G15970	1.34417	3.4e-39	5.86e-37
AT2G16050	-0.699226	0.000458508	0.00604294
AT2G16365	1.41308	8.62e-57	2.35e-54
AT2G16430	0.769928	1.82e-13	8.57e-12
AT2G17220	0.610036	3.6e-12	1.55e-10
AT2G17880	-0.971362	1.92e-20	1.46e-18
AT2G18300	-0.724595	1.22e-16	7.19e-15
AT2G18520	-0.679715	0.00523659	0.0490734
AT2G18540	0.792189	0.00376743	0.0371831
AT2G19650	2.79701	4.02e-14	1.99e-12
AT2G21220	1.34395	8.74e-06	0.000170728
AT2G21320	2.85866	8.97e-65	3.17e-62
AT2G21330	0.836527	8.5e-08	2.31e-06
AT2G21560	0.773019	2.2e-08	6.4e-07
AT2G21910	-2.47117	1.9e-75	8.03e-73
AT2G21970	1.09999	2.45e-27	2.67e-25
AT2G22190	0.880149	0.000148476	0.00223076
AT2G22240	0.714953	2e-13	9.4e-12
AT2G23000	3.46975	2.82e-09	9.02e-08
AT2G23130	0.956585	6.31e-11	2.4e-09
AT2G23910	0.715872	7.44e-07	1.75e-05
AT2G25130	-0.908131	2.45e-06	5.28e-05
AT2G25530	2.01571	1.05e-39	1.86e-37
AT2G25680	0.754611	0.00299182	0.0306789
AT2G25770	-0.732842	0.0028977	0.02987
AT2G25900	-0.768216	1.37e-19	9.68e-18
AT2G26170	0.812782	3.09e-11	1.21e-09
AT2G26440	-1.42182	1.57e-26	1.64e-24
AT2G26975	0.625978	1.12e-07	3.02e-06
AT2G28050	-0.59694	0.0020521	0.0222819
AT2G28305	0.82008	1.25e-10	4.6e-09
AT2G28320	0.593019	8.04e-11	3e-09
AT2G28550	1.48979	4.94e-205	1.33e-201
AT2G29360	1.43261	2.81e-08	8.08e-07
AT2G29440	-0.832004	2.27e-08	6.57e-07
AT2G29450	0.757788	1.61e-11	6.41e-10
AT2G29650	1.64701	7.59e-35	1.1e-32
AT2G30040	2.36582	1.23e-89	7.35e-87
AT2G30424	0.921635	1.44e-05	0.000270545
AT2G30520	3.18184	0	0
AT2G30540	1.2415	0.00042049	0.00561043
AT2G31010	-0.644874	4.82e-09	1.5e-07
AT2G31070	1.0513	1.13e-18	7.51e-17
AT2G31085	-0.867765	0.000337894	0.00462567
AT2G31380	4.08842	5.41e-99	3.76e-96
AT2G31560	1.47339	1.29e-39	2.27e-37
AT2G31980	-0.953795	8.28e-17	4.97e-15
AT2G32280	-0.620881	7.21e-06	0.000142109
AT2G32430	-1.25721	1.43e-37	2.29e-35
AT2G32530	1.2401	5.3e-14	2.61e-12
AT2G32540	1.44778	2.4e-31	3e-29
AT2G32610	-0.634334	0.000638216	0.00809019
AT2G32640	0.662475	1.54e-07	4.05e-06
AT2G33205	-0.871875	0.000177497	0.0026051
AT2G33250	0.62009	7.83e-07	1.83e-05
AT2G33585	0.648678	7.51e-05	0.00123076
AT2G34020	-1.1151	5.77e-27	6.13e-25
AT2G34185	-1.52951	0.000279034	0.00390666
AT2G34190	-0.743096	8.71e-12	3.56e-10
AT2G34430	2.73147	3.9e-20	2.86e-18
AT2G34460	0.9276	3.7e-10	1.29e-08
AT2G34620	1.03317	3.64e-09	1.15e-07
AT2G34630	0.604873	7.06e-17	4.26e-15
AT2G34650	-0.638342	5.56e-07	1.33e-05
AT2G34720	0.959068	2.6e-18	1.71e-16
AT2G35140	-0.777018	6.42e-06	0.000127945
AT2G35170	-0.635281	1.05e-08	3.19e-07
AT2G35260	1.00717	5.16e-16	2.92e-14
AT2G35290	1.03203	0.00413457	0.0403264
AT2G35660	1.13976	4.45e-12	1.89e-10
AT2G35940	1.07406	2.77e-17	1.69e-15
AT2G35960	0.913913	8.99e-06	0.000175436
AT2G36080	1.00853	4.07e-33	5.49e-31
AT2G36145	0.616496	0.000240762	0.00342641
AT2G36590	3.2721	2.46e-31	3.05e-29
AT2G36630	0.809086	5.79e-14	2.83e-12
AT2G36750	4.00668	0.000158516	0.0023684
AT2G36800	1.23159	3.37e-21	2.67e-19
AT2G36870	0.686491	2.37e-09	7.64e-08
AT2G37100	0.907408	2.45e-06	5.28e-05
AT2G37240	0.660359	1.88e-07	4.87e-06
AT2G37380	0.657747	8.63e-05	0.00138709
AT2G37670	-0.986299	1.57e-17	9.86e-16
AT2G37678	-1.541	1.86e-65	6.69e-63
AT2G37770	1.38559	4.33e-05	0.000746427
AT2G37930	-0.853145	6.22e-09	1.92e-07
AT2G37970	1.74827	4.76e-34	6.72e-32
AT2G38210	2.21211	1.04e-27	1.15e-25
AT2G38230	1.57448	6.76e-39	1.13e-36
AT2G38510	-2.01236	0.00040153	0.00538745
AT2G38640	0.8932	2.19e-08	6.39e-07
AT2G39250	2.54481	1.51e-129	1.41e-126
AT2G39350	-0.793214	1.03e-09	3.46e-08
AT2G39560	2.77471	4.32e-20	3.15e-18
AT2G39705	-1.13893	1.38e-24	1.34e-22
AT2G39710	0.629481	0.00239833	0.025508
AT2G39800	0.93218	8.17e-16	4.58e-14
AT2G40000	-0.786843	1.65e-15	9.1e-14
AT2G40020	0.64444	0.00104703	0.0125637
AT2G40080	2.23622	4.22e-54	1.1e-51
AT2G40100	0.868435	6.97e-12	2.89e-10
AT2G40130	1.73186	0.00401565	0.0393271
AT2G40400	0.987197	9.75e-25	9.56e-23
AT2G40520	0.913723	0.0021172	0.0228965
AT2G40670	1.75081	1.55e-07	4.09e-06
AT2G40900	1.33605	1.46e-20	1.11e-18
AT2G41000	0.919289	1.77e-07	4.61e-06
AT2G41040	1.16273	3.23e-17	1.97e-15
AT2G41380	0.630499	0.000568154	0.00730507
AT2G41660	0.659805	0.00013424	0.00203245
AT2G41870	0.589767	9.19e-05	0.00146368
AT2G42350	0.778346	0.000159439	0.00237696
AT2G42690	0.65755	6e-05	0.00101098
AT2G42800	-0.978287	1.2e-07	3.23e-06
AT2G42870	-1.66432	9.97e-39	1.64e-36
AT2G42975	1.28097	2.69e-15	1.45e-13
AT2G42980	1.13064	0.00073054	0.00911064
AT2G43010	1.35654	1.38e-30	1.66e-28
AT2G43060	-1.15164	9.67e-19	6.5e-17
AT2G43340	0.75791	8.08e-12	3.33e-10
AT2G43910	1.13663	3.5e-32	4.46e-30
AT2G44080	-1.3282	2.66e-29	3.09e-27
AT2G44280	0.743087	3.71e-10	1.3e-08
AT2G44290	0.913143	1.64e-06	3.66e-05
AT2G44910	-1.96416	3.63e-27	3.88e-25
AT2G45050	-1.11181	5.79e-31	7.06e-29
AT2G46160	0.693545	4.75e-05	0.000814044
AT2G46270	0.92391	1.9e-37	2.98e-35
AT2G46340	2.46894	2.19e-232	7.87e-229
AT2G46420	1.58403	5.46e-61	1.68e-58
AT2G46450	1.42122	1.41e-24	1.36e-22
AT2G46530	-0.606821	1.26e-07	3.35e-06
AT2G46640	1.41368	0.000202434	0.00294704
AT2G46660	-0.983221	1.79e-07	4.66e-06
AT2G46680	0.85661	1.68e-06	3.74e-05
AT2G46790	5.18395	4.09e-61	1.28e-58
AT2G46830	2.57292	6.33e-128	5.46e-125
AT2G46970	-4.36577	1.52e-201	3.64e-198
AT2G46990	-1.14445	1.22e-13	5.79e-12
AT2G47490	0.835004	1.85e-21	1.48e-19
AT2G47770	0.651347	0.00154977	0.0175961
AT3G01060	0.985763	9.95e-11	3.67e-09
AT3G02030	-0.715111	0.000317828	0.00437876
AT3G02140	0.747929	7.39e-20	5.3e-18
AT3G02150	1.29135	5.73e-12	2.4e-10
AT3G02380	2.38342	1.57e-55	4.19e-53
AT3G02550	-0.681377	5.19e-06	0.000105701
AT3G02830	1.3557	2.03e-26	2.1e-24
AT3G03341	0.873386	0.000264998	0.00372707
AT3G04140	0.75849	7.2e-14	3.5e-12
AT3G04485	0.843081	0.000200649	0.002925
AT3G04860	-0.60983	4.86e-06	9.93e-05
AT3G05180	0.621082	1.03e-06	2.36e-05
AT3G05600	0.863237	3.06e-06	6.45e-05
AT3G05660	-0.946642	0.000107161	0.00167415
AT3G05690	0.94004	5.65e-14	2.76e-12
AT3G05800	2.08763	1.14e-106	8.78e-104
AT3G05830	0.666145	1.67e-08	4.93e-07
AT3G05932	1.12853	4.41e-06	9.13e-05
AT3G05936	1.42545	1.46e-05	0.000273931
AT3G07360	0.658163	3.82e-20	2.82e-18
AT3G07700	0.606148	3.84e-10	1.34e-08
AT3G08730	1.0677	1.02e-53	2.58e-51
AT3G08795	2.71133	6.58e-05	0.00109584
AT3G08940	0.935507	2.6e-10	9.3e-09
AT3G09520	0.872347	0.000102562	0.00160695
AT3G09600	1.60869	1.17e-49	2.86e-47
AT3G10060	0.698123	3.01e-07	7.53e-06
AT3G10290	-1.03911	1.12e-13	5.33e-12
AT3G10815	1.044	0.0044864	0.0431539
AT3G10910	0.759287	1.4e-11	5.65e-10
AT3G10985	-0.800962	8.48e-18	5.43e-16
AT3G11410	0.941879	9.33e-08	2.53e-06
AT3G11900	1.11894	1.11e-42	2.19e-40
AT3G12220	1.00231	0.00140299	0.016161
AT3G12320	3.93372	0	0
AT3G12820	-1.50855	1.27e-23	1.16e-21
AT3G12920	-1.04414	2.04e-37	3.16e-35
AT3G14420	0.615501	9.45e-07	2.18e-05
AT3G14440	0.622795	0.00426728	0.0413836
AT3G14690	0.875893	5.98e-29	6.8e-27
AT3G14770	1.52196	9.32e-44	1.88e-41
AT3G14810	0.912364	5.93e-06	0.000119486
AT3G15090	0.89476	1.21e-16	7.17e-15
AT3G15354	2.0002	1.38e-86	7.85e-84
AT3G15530	-0.629314	5.5e-14	2.7e-12
AT3G15540	-0.963757	3.4e-22	2.88e-20
AT3G15850	1.1315	5.38e-16	3.04e-14
AT3G15990	0.730352	0.00183186	0.0202678
AT3G16330	0.703709	0.000305953	0.00422087
AT3G16350	1.18859	1.75e-19	1.23e-17
AT3G16490	-0.731031	1.83e-06	4.06e-05
AT3G16500	-0.777431	5.12e-15	2.7e-13
AT3G16520	1.01367	4.28e-18	2.77e-16
AT3G16800	1.15161	7.72e-19	5.25e-17
AT3G16860	0.779839	0.00184629	0.0203649
AT3G17040	1.35283	1.39e-29	1.63e-27
AT3G17609	2.02759	5.84e-30	6.96e-28
AT3G17611	0.588511	1.79e-06	3.97e-05
AT3G17790	0.862888	4.44e-07	1.07e-05
AT3G17800	0.829796	2.88e-22	2.47e-20
AT3G18530	-1.47171	2.27e-17	1.4e-15
AT3G18535	-1.05834	3.63e-37	5.51e-35
AT3G19450	0.887884	1.83e-37	2.89e-35
AT3G19480	0.897332	1.08e-08	3.28e-07
AT3G20180	-1.69023	0.00140656	0.0161904
AT3G20395	-1.084	5.87e-12	2.45e-10
AT3G21090	-0.618108	3.6e-12	1.55e-10
AT3G21150	6.70137	5.37e-20	3.88e-18
AT3G21330	-2.21703	9.13e-77	4.1e-74
AT3G21390	0.843195	4.17e-13	1.91e-11
AT3G21560	1.29673	6.15e-39	1.04e-36
AT3G21670	1.87047	2.13e-48	5.11e-46
AT3G21690	0.729549	3.15e-19	2.18e-17
AT3G21750	1.03923	7.67e-27	8.11e-25
AT3G21870	0.884531	4.43e-06	9.16e-05
AT3G21890	4.54716	1.69e-17	1.05e-15
AT3G22830	1.3118	4.44e-08	1.25e-06
AT3G22840	4.25587	2.41e-101	1.74e-98
AT3G23150	-0.595142	1.8e-07	4.68e-06
AT3G23170	0.618405	5.09e-06	0.000103729
AT3G23210	1.63217	2.15e-23	1.94e-21
AT3G23410	0.980601	1.46e-07	3.85e-06
AT3G23530	0.892459	2.15e-15	1.17e-13
AT3G23635	-0.963447	0.000284633	0.00396703
AT3G23880	-0.697032	4.12e-10	1.43e-08
AT3G23920	0.767461	6.13e-23	5.42e-21
AT3G24190	1.1913	2.33e-25	2.35e-23
AT3G24420	0.902037	5.27e-10	1.81e-08
AT3G24520	0.917583	6.68e-05	0.00110999
AT3G24840	0.964262	1.2e-24	1.17e-22
AT3G25590	0.591317	0.00162981	0.0183108
AT3G25700	0.623584	1.61e-07	4.21e-06
AT3G25717	-0.766485	1.99e-08	5.81e-07
AT3G25730	-2.30098	3.15e-77	1.44e-74
AT3G25740	-0.61153	4.82e-05	0.000822551
AT3G25760	0.606968	0.00229094	0.0245053
AT3G25880	-1.51301	0.000145999	0.00219534
AT3G26080	0.818523	8.89e-07	2.07e-05
AT3G26230	1.30083	0.00444054	0.0428095
AT3G26330	1.00137	4.77e-15	2.53e-13
AT3G26510	-1.08227	3.38e-60	9.85e-58
AT3G26570	0.826957	5.83e-13	2.63e-11
AT3G27170	1.28225	3.29e-40	5.97e-38
AT3G27270	0.615386	0.00215214	0.0232278
AT3G27400	0.643026	0.000151813	0.00227772
AT3G27690	1.92941	9.42e-16	5.25e-14
AT3G28070	0.91576	3.98e-06	8.3e-05
AT3G28340	-0.662857	3.32e-10	1.17e-08
AT3G28540	1.19524	0.00130517	0.0151556
AT3G28857	-0.86417	5.9e-10	2.02e-08
AT3G29200	0.621962	3.03e-24	2.89e-22
AT3G29370	-0.942438	3.41e-14	1.7e-12
AT3G30460	3.10002	2e-10	7.18e-09
AT3G30720	1.57773	0.00108698	0.0129854
AT3G43850	-1.02573	7.23e-11	2.72e-09
AT3G44020	0.661858	2.81e-05	0.000500865
AT3G44320	0.695499	3.33e-15	1.78e-13
AT3G44450	2.97933	7.81e-11	2.92e-09
AT3G44630	0.77633	1.28e-09	4.27e-08
AT3G44735	0.881962	3.33e-16	1.91e-14
AT3G44770	0.972467	0.00206122	0.0223471
AT3G45210	0.98093	7.66e-13	3.41e-11
AT3G45780	-0.753997	1.28e-29	1.5e-27
AT3G45960	0.823594	0.00283723	0.0293729
AT3G46630	0.672906	4.31e-06	8.94e-05
AT3G46640	0.64231	4.86e-19	3.33e-17
AT3G46780	0.616993	1.71e-05	0.000316675
AT3G47430	1.05189	1.33e-09	4.4e-08
AT3G47470	1.51355	1.78e-24	1.71e-22
AT3G47500	3.0948	5.1e-157	7.86e-154
AT3G47820	0.704303	6.12e-08	1.68e-06
AT3G47960	1.02367	5.34e-37	8.05e-35
AT3G48260	-0.822046	5.82e-24	5.46e-22
AT3G48350	0.936112	5.31e-18	3.42e-16
AT3G48360	-0.595975	8.34e-16	4.66e-14
AT3G48460	-0.774383	1.36e-11	5.48e-10
AT3G48700	1.72649	3.48e-24	3.31e-22
AT3G49660	-0.712874	0.000107808	0.0016806
AT3G50300	1.14204	5.33e-07	1.28e-05
AT3G50800	-1.28616	2.67e-17	1.64e-15
AT3G50820	0.672702	0.000500984	0.00652702
AT3G50970	0.845558	1.93e-08	5.66e-07
AT3G50980	0.6886	0.00115421	0.0136375
AT3G51240	3.31279	3.08e-07	7.69e-06
AT3G51400	-1.33905	2.15e-09	6.93e-08
AT3G51750	1.56565	7.22e-05	0.00118811
AT3G52290	-0.768973	2.57e-19	1.79e-17
AT3G52360	0.80159	2.71e-21	2.16e-19
AT3G52430	0.992018	1.13e-15	6.3e-14
AT3G52540	0.908649	1.71e-07	4.46e-06
AT3G52561	-0.73841	0.000207424	0.00300907
AT3G52740	3.92241	8.51e-25	8.43e-23
AT3G53200	-0.79037	1.01e-05	0.000195715
AT3G53250	-0.933772	0.00126497	0.0147602
AT3G53530	0.61646	0.000415533	0.0055546
AT3G53830	2.06756	1.62e-10	5.91e-09
AT3G53840	-0.771463	0.00266121	0.0278446
AT3G54000	-0.714793	1.08e-06	2.47e-05
AT3G54500	1.46231	3.61e-48	8.55e-46
AT3G54770	-0.743911	5.36e-13	2.42e-11
AT3G54890	2.0238	2.09e-30	2.5e-28
AT3G54900	0.749976	1.17e-08	3.53e-07
AT3G54980	0.662944	5.51e-12	2.32e-10
AT3G54990	2.16772	2.81e-92	1.73e-89
AT3G55110	2.40384	5.9e-21	4.61e-19
AT3G55120	1.39749	1.03e-19	7.34e-18
AT3G55130	0.989469	1.54e-23	1.41e-21
AT3G55940	-0.630415	0.000171257	0.002529
AT3G55970	1.17313	0.00136875	0.0158257
AT3G56080	1.13358	2.89e-11	1.14e-09
AT3G56260	1.22708	8.73e-12	3.56e-10
AT3G56290	3.3035	2.03e-64	7.05e-62
AT3G57010	0.870515	1.61e-11	6.41e-10
AT3G57020	1.45382	4.37e-26	4.46e-24
AT3G57040	0.70705	4.01e-12	1.71e-10
AT3G57062	1.09006	4.11e-19	2.83e-17
AT3G57540	0.659839	0.00291807	0.0300369
AT3G57720	-0.842017	4.17e-06	8.69e-05
AT3G57800	-0.765744	5.35e-34	7.49e-32
AT3G57830	0.851873	3.68e-12	1.58e-10
AT3G58070	2.36635	5.03e-09	1.57e-07
AT3G59060	2.39526	9.44e-129	8.49e-126
AT3G59250	0.969733	0.00317933	0.0322492
AT3G59400	1.35069	3.47e-10	1.22e-08
AT3G59900	-0.912894	8.44e-19	5.71e-17
AT3G60390	-1.62483	2.59e-50	6.42e-48
AT3G60520	-0.797226	9.33e-06	0.000181566
AT3G60530	-0.903085	3.29e-34	4.67e-32
AT3G60550	-0.628441	0.000218514	0.00315348
AT3G60650	-1.00115	0.00227972	0.0244095
AT3G60870	-1.28347	0.00184365	0.0203461
AT3G61220	2.09314	6.57e-22	5.43e-20
AT3G61250	0.981713	9.24e-05	0.00146976
AT3G61750	1.78564	4.11e-63	1.36e-60
AT3G61830	-1.37194	3.15e-40	5.76e-38
AT3G61890	1.72165	5.51e-32	7e-30
AT3G62090	-1.7843	1.12e-08	3.37e-07
AT3G62410	1.35565	1.84e-10	6.65e-09
AT3G62590	0.605869	0.00180276	0.019987
AT3G62610	2.36384	0.00125272	0.0146569
AT3G62950	-1.00202	0.000160777	0.0023906
AT3G63060	1.61291	0.000304056	0.00420513
AT3G63350	-0.942387	6.89e-05	0.00114003
AT4G00050	0.959677	1.59e-17	9.96e-16
AT4G00165	0.863242	0.000143172	0.00215707
AT4G00480	0.76595	5.24e-08	1.46e-06
AT4G00940	0.932228	0.00180459	0.0199969
AT4G01250	-1.19961	3.14e-13	1.45e-11
AT4G01335	-1.08171	1.91e-05	0.000348794
AT4G01460	0.682625	2.16e-06	4.71e-05
AT4G02420	2.43659	1.55e-07	4.09e-06
AT4G03210	-0.673355	8.37e-06	0.000164243
AT4G03330	-0.605085	0.0023532	0.0250841
AT4G03400	1.46324	9.76e-40	1.74e-37
AT4G04570	-0.86536	8.57e-05	0.00137907
AT4G04750	0.917044	0.0032384	0.0327406
AT4G04840	2.15277	9.12e-54	2.34e-51
AT4G04850	1.26279	2.19e-20	1.64e-18
AT4G05010	0.799845	5.01e-11	1.93e-09
AT4G05100	0.863508	7.21e-06	0.000142138
AT4G05110	2.57352	2.78e-07	7.03e-06
AT4G08785	1.28128	0.000117932	0.00182002
AT4G08870	0.633044	6.41e-05	0.00107209
AT4G08930	0.595347	2.01e-09	6.52e-08
AT4G08950	-1.8932	2.09e-98	1.41e-95
AT4G09350	1.47278	1.06e-14	5.5e-13
AT4G09500	1.06415	3.53e-07	8.69e-06
AT4G09530	-1.80257	4.1e-22	3.44e-20
AT4G09750	1.82566	1.36e-38	2.22e-36
AT4G10020	-1.59847	1.21e-16	7.16e-15
AT4G10040	1.06017	1.34e-21	1.08e-19
AT4G10240	-2.43925	1.15e-42	2.23e-40
AT4G10250	-0.810772	0.00360804	0.0359887
AT4G11050	-1.87257	6.52e-24	6.09e-22
AT4G11360	1.18921	5.86e-31	7.1e-29
AT4G11570	0.998287	1.56e-39	2.71e-37
AT4G11600	0.715762	2.27e-14	1.16e-12
AT4G11610	-1.97171	6.79e-84	3.49e-81
AT4G12000	1.035	6.64e-16	3.74e-14
AT4G12310	1.25333	6.72e-25	6.68e-23
AT4G12410	0.749019	0.00158443	0.0179069
AT4G12830	0.82396	1.58e-07	4.14e-06
AT4G13010	1.02868	2.38e-37	3.67e-35
AT4G13220	0.653787	8.16e-05	0.00132169
AT4G13395	-2.03423	5.18e-09	1.61e-07
AT4G13540	-0.592443	5.38e-06	0.000109323
AT4G13680	2.20513	0.00163706	0.0183669
AT4G13790	-1.12682	3.43e-11	1.34e-09
AT4G13830	-1.07122	5.41e-26	5.48e-24
AT4G14130	-1.93315	1.01e-171	1.99e-168
AT4G14270	-0.605705	7.03e-11	2.65e-09
AT4G14465	-1.7011	2.57e-29	3e-27
AT4G14690	3.01526	1.18e-35	1.76e-33
AT4G15248	5.68632	4.22e-08	1.19e-06
AT4G15350	3.83539	0.00464836	0.0444541
AT4G15430	1.30666	4.81e-20	3.5e-18
AT4G15480	1.59151	1.51e-07	3.98e-06
AT4G15490	0.803577	1.22e-05	0.00023194
AT4G15620	0.630533	0.000300928	0.00417257
AT4G15660	1.15954	0.000778507	0.0096475
AT4G15680	0.680869	0.00104041	0.0124982
AT4G16140	0.830263	5e-16	2.85e-14
AT4G16146	0.642827	0.0024555	0.0260331
AT4G16270	-1.22075	0.000483949	0.00633568
AT4G16370	0.598901	1.4e-12	6.11e-11
AT4G16500	-0.587831	2.3e-11	9.08e-10
AT4G16670	-1.93773	5.34e-72	2.17e-69
AT4G16690	0.919224	2.95e-09	9.4e-08
AT4G16780	-2.99581	1.64e-169	2.96e-166
AT4G16860	0.988138	7.23e-05	0.0011885
AT4G16880	1.68868	0.00114764	0.0135747
AT4G16950	0.650949	1.95e-08	5.72e-07
AT4G16980	0.599972	1.65e-09	5.41e-08
AT4G17090	1.41364	9.13e-19	6.16e-17
AT4G17098	1.04396	0.00279137	0.0289677
AT4G17500	-0.789075	2.69e-10	9.58e-09
AT4G17615	-0.624289	1.72e-11	6.85e-10
AT4G17670	0.872897	2.99e-07	7.5e-06
AT4G17840	0.871121	2.59e-15	1.4e-13
AT4G17970	1.14912	0.00218871	0.0235753
AT4G18010	0.908095	4.2e-20	3.08e-18
AT4G18020	0.622338	3.17e-22	2.7e-20
AT4G18220	1.05112	1.16e-05	0.000221366
AT4G18422	3.9954	0.00270737	0.0281773
AT4G19450	0.682795	7.42e-13	3.32e-11
AT4G21200	1.25135	1.32e-07	3.5e-06
AT4G21440	1.58875	1e-05	0.000194283
AT4G21865	0.649994	0.00172496	0.019243
AT4G21870	0.990011	7.55e-16	4.24e-14
AT4G22810	-0.591822	9.22e-07	2.13e-05
AT4G22880	3.00628	0.000154595	0.00231764
AT4G23060	-0.798384	9.1e-12	3.7e-10
AT4G23990	1.89417	6.73e-73	2.79e-70
AT4G24415	1.05418	0.000161666	0.00240216
AT4G24700	2.54843	6.63e-23	5.82e-21
AT4G24790	0.749348	1.72e-07	4.47e-06
AT4G24960	0.765791	2.15e-16	1.25e-14
AT4G25250	-0.606165	0.000423693	0.00563922
AT4G25260	-0.970332	2.28e-33	3.12e-31
AT4G25270	-1.12104	1.46e-13	6.89e-12
AT4G25290	0.937274	9.31e-13	4.13e-11
AT4G25380	-2.00897	0.00114007	0.0135001
AT4G25390	-0.762704	1.65e-09	5.41e-08
AT4G25470	1.46404	1.48e-06	3.33e-05
AT4G25480	4.74012	1.22e-05	0.00023194
AT4G25850	1.36982	0.00195031	0.0212945
AT4G26150	4.56214	6.64e-70	2.6e-67
AT4G26200	0.992703	0.00319022	0.0323292
AT4G26390	-0.939524	0.000393418	0.00529542
AT4G26850	1.58959	2.51e-45	5.41e-43
AT4G27030	2.26626	2.01e-41	3.74e-39
AT4G27300	0.86865	0.000643625	0.00814918
AT4G27410	0.940689	9.67e-12	3.92e-10
AT4G27460	-0.893774	2.99e-14	1.49e-12
AT4G27520	0.982912	1.05e-21	8.52e-20
AT4G27560	1.45023	3.58e-05	0.000625165
AT4G27657	1.24064	2.36e-07	6.04e-06
AT4G27700	1.03982	7.66e-12	3.17e-10
AT4G27820	0.919731	9.74e-13	4.31e-11
AT4G27940	0.601294	1.82e-06	4.04e-05
AT4G27950	1.04085	2.06e-07	5.29e-06
AT4G28110	4.46863	0.00110135	0.0131207
AT4G28180	-1.21392	8.17e-05	0.00132169
AT4G28240	-0.857481	8.6e-25	8.47e-23
AT4G28280	1.24312	0.000235065	0.00336085
AT4G28560	-1.29239	0.000115123	0.00178102
AT4G28660	0.70288	0.000234988	0.00336085
AT4G28740	0.686182	3.57e-07	8.78e-06
AT4G29590	0.63259	1.9e-08	5.6e-07
AT4G29930	1.87697	2.71e-16	1.56e-14
AT4G30470	0.838633	1.1e-18	7.35e-17
AT4G31370	-1.47472	0.000136101	0.00205629
AT4G31380	-1.9957	4.05e-63	1.36e-60
AT4G31610	-0.947035	1.08e-09	3.63e-08
AT4G31760	1.17032	0.000239317	0.00340809
AT4G31870	2.69339	2.65e-05	0.000473572
AT4G32280	-2.72013	2.66e-60	7.85e-58
AT4G32500	-0.636522	0.00029806	0.00413547
AT4G32770	0.93135	7.09e-11	2.68e-09
AT4G32980	0.832194	1.45e-12	6.31e-11
AT4G33010	0.856854	1.8e-10	6.5e-09
AT4G33660	1.3153	2.26e-13	1.06e-11
AT4G33905	1.42565	0.00193591	0.0211694
AT4G34000	0.660793	2.6e-20	1.94e-18
AT4G34419	-1.15038	0.000129877	0.00197888
AT4G34420	-0.640358	0.00127489	0.0148599
AT4G34540	-0.732683	2.28e-06	4.97e-05
AT4G34550	4.455	0.000477724	0.00626558
AT4G34610	1.36429	9.59e-32	1.21e-29
AT4G34740	0.870656	1.49e-24	1.44e-22
AT4G34770	-0.811677	1.9e-10	6.83e-09
AT4G35070	-1.01841	4.62e-15	2.46e-13
AT4G35250	0.667268	5.96e-08	1.65e-06
AT4G35560	0.70462	5.05e-16	2.87e-14
AT4G35640	1.48778	0.000331551	0.0045475
AT4G35660	2.88527	8.65e-12	3.54e-10
AT4G35680	-2.14494	0.00194245	0.0212194
AT4G35720	-1.79663	4.79e-46	1.05e-43
AT4G35770	-0.636881	1.51e-11	6.06e-10
AT4G36010	-1.91489	2.52e-27	2.73e-25
AT4G36110	-0.683303	1.62e-05	0.000301748
AT4G36470	0.681448	0.00013471	0.00203813
AT4G36530	0.68875	1.84e-11	7.3e-10
AT4G37150	2.9071	1.57e-11	6.28e-10
AT4G37470	1.26822	1.13e-41	2.13e-39
AT4G37580	-1.65201	1.29e-27	1.42e-25
AT4G37740	-1.59275	1.39e-46	3.1e-44
AT4G37760	1.72569	1.69e-82	8.5e-80
AT4G37770	-1.53529	5.77e-10	1.98e-08
AT4G38580	-0.890537	3.34e-27	3.6e-25
AT4G38840	1.72147	4.09e-35	6e-33
AT4G38960	1.92192	3.97e-55	1.04e-52
AT4G39510	1.94361	1.09e-32	1.42e-30
AT4G39720	-0.858239	0.00456907	0.0438318
AT5G01330	-1.06542	6.57e-24	6.11e-22
AT5G01410	0.743085	1.98e-15	1.08e-13
AT5G01790	-1.40966	1.06e-16	6.32e-15
AT5G01820	0.598881	4.79e-08	1.34e-06
AT5G01840	1.04332	0.00080579	0.00993919
AT5G02120	0.710309	2.33e-06	5.05e-05
AT5G02190	-1.39202	1.58e-20	1.21e-18
AT5G02200	-1.14524	3.32e-15	1.78e-13
AT5G02260	-1.06107	3.19e-20	2.36e-18
AT5G02270	2.58008	1.06e-242	4.58e-239
AT5G02280	0.765141	7.57e-08	2.06e-06
AT5G02515	1.86644	1.1e-17	6.95e-16
AT5G02540	-1.72858	6.77e-47	1.52e-44
AT5G02550	-0.646385	1.39e-05	0.000262476
AT5G02580	-2.54672	1.31e-95	8.31e-93
AT5G02760	-0.681515	6.99e-10	2.38e-08
AT5G02810	1.79842	7.33e-76	3.23e-73
AT5G02830	1.01721	5.5e-17	3.34e-15
AT5G02865	-0.958825	0.00179509	0.0199121
AT5G02950	1.11439	1.34e-06	3.02e-05
AT5G03210	0.956841	0.000650831	0.0082115
AT5G03555	1.21602	1.55e-28	1.74e-26
AT5G03890	-0.909188	2.93e-07	7.36e-06
AT5G03960	0.604683	4.55e-13	2.07e-11
AT5G04000	0.853334	0.00299018	0.0306767
AT5G04340	0.783871	3.02e-06	6.39e-05
AT5G04380	1.6869	0.00314474	0.0319594
AT5G04490	0.619368	3.29e-07	8.14e-06
AT5G04830	0.652076	4.4e-14	2.18e-12
AT5G05270	1.63808	7.61e-24	7.01e-22
AT5G05410	0.913998	3.96e-12	1.69e-10
AT5G05965	-1.52883	4.51e-22	3.77e-20
AT5G06220	0.587991	3.27e-09	1.04e-07
AT5G06400	-0.590851	0.00317694	0.0322401
AT5G06530	1.33713	7.38e-34	1.02e-31
AT5G06760	0.988474	0.00187688	0.0206502
AT5G06790	1.20499	0.000529471	0.00683622
AT5G06980	2.67326	8.62e-160	1.43e-156
AT5G07000	-1.18972	1.48e-37	2.35e-35
AT5G07010	-2.47259	3.82e-127	3.17e-124
AT5G07240	1.19887	5.02e-09	1.57e-07
AT5G08030	3.40316	0.000255657	0.00360745
AT5G08050	0.767212	5.01e-07	1.21e-05
AT5G08640	1.2375	4.77e-19	3.28e-17
AT5G08720	0.690744	2.15e-08	6.27e-07
AT5G10470	0.839489	6.72e-15	3.49e-13
AT5G11110	1.45599	6.1e-18	3.92e-16
AT5G11260	2.22921	2.7e-142	3.06e-139
AT5G12050	-0.613047	2.97e-05	0.000527459
AT5G12270	-0.977079	0.000495712	0.00647005
AT5G12360	0.74481	0.00369692	0.0366564
AT5G13150	-0.952193	3.48e-16	1.99e-14
AT5G13630	1.1706	6.09e-15	3.19e-13
AT5G13930	1.32827	6.34e-22	5.26e-20
AT5G14230	-0.792191	1.03e-08	3.14e-07
AT5G14360	-1.17114	5.07e-18	3.27e-16
AT5G14700	0.635848	0.00298126	0.0305997
AT5G14760	0.605602	8.33e-06	0.000163692
AT5G15190	0.660783	0.000328665	0.00451078
AT5G15265	-0.793951	7.61e-11	2.85e-09
AT5G15310	1.45639	9.27e-23	8.04e-21
AT5G15830	-0.660076	8.63e-07	2.01e-05
AT5G15910	0.86879	1.18e-20	9.08e-19
AT5G15950	2.09163	2.19e-155	3.15e-152
AT5G15960	1.22332	4.67e-08	1.31e-06
AT5G15970	0.86388	5.69e-11	2.18e-09
AT5G16010	0.726871	1.56e-08	4.64e-07
AT5G16023	-5.90494	1.75e-08	5.17e-07
AT5G16030	0.690407	1.79e-05	0.000329308
AT5G16460	1.37254	0.0052782	0.049383
AT5G16540	0.836348	2.46e-14	1.25e-12
AT5G17040	1.17026	0.00164174	0.0184098
AT5G17050	2.40535	7.41e-85	3.9e-82
AT5G17170	0.599525	0.000132366	0.00201113
AT5G17220	3.6068	0.000837427	0.0102714
AT5G17230	0.974101	4.25e-16	2.42e-14
AT5G17300	2.21841	8.62e-154	1.16e-150
AT5G17350	0.968235	0.000231257	0.00331631
AT5G17430	-1.04096	4.7e-06	9.65e-05
AT5G17460	0.891553	8.21e-09	2.51e-07
AT5G18010	-0.88245	2.45e-10	8.77e-09
AT5G18030	-0.665186	7.86e-09	2.4e-07
AT5G18050	-1.359	2.86e-25	2.87e-23
AT5G18060	-1.1352	6.68e-13	2.99e-11
AT5G19120	-0.831538	3.6e-22	3.03e-20
AT5G19160	-0.699933	0.000303246	0.00419662
AT5G19240	0.657013	5.51e-05	0.000932575
AT5G19500	0.727356	0.00463253	0.044342
AT5G19810	-2.21994	4.27e-06	8.88e-05
AT5G19850	1.34272	1.12e-17	7.08e-16
AT5G19970	0.603413	9.65e-06	0.000187152
AT5G20070	1.33399	1.41e-60	4.27e-58
AT5G20150	0.686158	1.7e-06	3.78e-05
AT5G21130	-2.13055	0.000697009	0.00873285
AT5G21482	0.760708	0.000552	0.00711434
AT5G22090	0.796114	1.91e-15	1.05e-13
AT5G22920	-0.643619	2.84e-14	1.43e-12
AT5G23060	0.685077	6.74e-07	1.6e-05
AT5G23350	-1.22669	2.73e-20	2.02e-18
AT5G23360	-1.16433	1.78e-08	5.23e-07
AT5G23730	2.92137	4.5e-86	2.49e-83
AT5G23760	0.681745	1.44e-09	4.77e-08
AT5G23790	-0.988812	0.0002815	0.00393721
AT5G24120	3.75324	4.51e-148	5.73e-145
AT5G24150	1.70524	6.26e-05	0.00105045
AT5G24380	0.615869	7.39e-07	1.74e-05
AT5G24460	0.715481	6.05e-14	2.95e-12
AT5G24470	2.4657	6.81e-58	1.88e-55
AT5G24850	2.21998	3.63e-71	1.45e-68
AT5G25110	-0.796922	7.74e-09	2.37e-07
AT5G25120	1.31146	2.65e-15	1.43e-13
AT5G25190	-1.72657	2.25e-18	1.49e-16
AT5G25210	-0.600335	0.000296215	0.00411516
AT5G25350	-0.904497	4.32e-21	3.41e-19
AT5G25810	0.869341	3.16e-10	1.12e-08
AT5G25890	0.728605	3.11e-09	9.89e-08
AT5G28300	-1.06002	7.97e-23	6.96e-21
AT5G35735	0.586229	0.000427223	0.00567919
AT5G35970	1.46725	1.37e-31	1.72e-29
AT5G36220	0.677853	0.00252927	0.0266759
AT5G36910	5.0886	3.73e-64	1.28e-61
AT5G37260	1.30159	3.62e-85	1.95e-82
AT5G37300	1.1263	2.38e-13	1.11e-11
AT5G37550	0.795305	0.00104191	0.0125093
AT5G37970	-0.768274	0.000903084	0.0109893
AT5G38040	-0.614243	0.00433756	0.0419654
AT5G38140	0.585018	0.000616285	0.00784908
AT5G38320	-1.66206	0.000863781	0.0105587
AT5G38430	0.814579	1.45e-05	0.000271917
AT5G38710	-0.844564	1.03e-06	2.36e-05
AT5G38980	0.653351	0.000364611	0.00495059
AT5G39240	-1.41403	4.68e-21	3.69e-19
AT5G39520	1.40433	0.000772495	0.009584
AT5G39530	0.876357	5.19e-08	1.45e-06
AT5G39650	-0.8711	0.000555582	0.00715195
AT5G39660	1.15816	2.89e-34	4.13e-32
AT5G39860	-0.806651	1.29e-07	3.44e-06
AT5G39865	-0.747426	9.01e-08	2.45e-06
AT5G40380	0.756623	3.2e-07	7.95e-06
AT5G40390	0.619141	1.25e-08	3.74e-07
AT5G40500	1.00262	3e-05	0.00053207
AT5G41050	0.976412	9.8e-11	3.63e-09
AT5G41315	1.6169	4.15e-11	1.61e-09
AT5G41590	2.35856	1.16e-05	0.000221366
AT5G41761	-0.884132	0.000852788	0.0104421
AT5G42760	2.03581	5.21e-20	3.77e-18
AT5G42900	-0.624977	0.00516443	0.0485713
AT5G43230	-0.883879	0.00318437	0.0322852
AT5G43260	0.753377	4.96e-12	2.09e-10
AT5G43290	-0.671528	5.79e-05	0.000976913
AT5G43450	1.22162	1.46e-15	8.06e-14
AT5G43630	2.5224	7.64e-136	8.24e-133
AT5G43740	1.0366	6.33e-08	1.73e-06
AT5G44110	2.83845	2.09e-215	6.43e-212
AT5G44190	2.88994	9.52e-134	9.78e-131
AT5G44260	-2.61268	5.71e-192	1.23e-188
AT5G44460	-0.831783	4.47e-12	1.89e-10
AT5G44530	0.943375	2.7e-20	2.01e-18
AT5G45210	-0.965891	1.25e-09	4.2e-08
AT5G45920	0.621914	4.86e-07	1.17e-05
AT5G45950	0.969262	1.97e-44	4.13e-42
AT5G46080	-0.649282	0.000789928	0.00977219
AT5G46240	-0.658039	4.7e-09	1.47e-07
AT5G46330	-0.885537	3.88e-12	1.66e-10
AT5G46690	-0.62731	0.00274831	0.0285483
AT5G46710	-0.796572	8.89e-06	0.000173549
AT5G47330	1.31355	6.16e-08	1.69e-06
AT5G47610	1.9878	2.16e-44	4.41e-42
AT5G47910	0.61757	2.82e-11	1.11e-09
AT5G48490	1.37077	1.31e-09	4.36e-08
AT5G48880	0.795777	5.86e-08	1.62e-06
AT5G48890	-1.31077	2.99e-10	1.06e-08
AT5G49330	1.13385	2.2e-08	6.4e-07
AT5G49450	-0.622017	1.3e-10	4.77e-09
AT5G49480	0.761929	3.16e-18	2.06e-16
AT5G49740	1.59687	1.67e-17	1.04e-15
AT5G50100	2.10101	3.29e-22	2.8e-20
AT5G50175	-0.885471	3.38e-06	7.11e-05
AT5G50335	-1.77958	1.59e-19	1.12e-17
AT5G51040	0.784428	2.17e-22	1.87e-20
AT5G51670	-0.609476	5.61e-12	2.36e-10
AT5G51720	0.63894	0.00131885	0.0152979
AT5G51810	-1.04175	5.02e-07	1.21e-05
AT5G52020	1.93512	0.00183279	0.0202678
AT5G52250	1.94078	1.29e-68	4.88e-66
AT5G52300	0.740362	5.25e-05	0.000891954
AT5G52310	0.903731	4.65e-11	1.8e-09
AT5G52420	0.729963	1.16e-12	5.09e-11
AT5G52570	1.85311	1.78e-23	1.61e-21
AT5G53210	0.749173	2.84e-05	0.000505607
AT5G53420	-0.634925	6.21e-09	1.92e-07
AT5G53660	-2.31187	2.06e-44	4.27e-42
AT5G53710	1.75369	1.09e-05	0.000208336
AT5G53970	1.40734	1.18e-44	2.49e-42
AT5G53980	-1.90877	3.99e-49	9.67e-47
AT5G53990	-0.696785	0.00195872	0.0213647
AT5G54230	1.10889	6.76e-09	2.08e-07
AT5G54270	1.87341	8.15e-24	7.48e-22
AT5G54470	1.33333	2.22e-16	1.28e-14
AT5G54585	-0.633761	0.000438919	0.00582033
AT5G54960	1.03152	7.54e-24	6.98e-22
AT5G55120	0.706975	4.66e-10	1.62e-08
AT5G55340	0.652783	0.000666417	0.00838854
AT5G55590	-1.13483	2.95e-29	3.41e-27
AT5G55620	1.39164	8.72e-22	7.13e-20
AT5G56850	0.886467	2.6e-09	8.34e-08
AT5G56860	1.15812	2e-27	2.19e-25
AT5G57345	0.956747	8.28e-09	2.53e-07
AT5G57670	-1.07197	1.62e-09	5.33e-08
AT5G57760	-1.83457	2.3e-13	1.08e-11
AT5G58750	1.0559	4.53e-09	1.42e-07
AT5G58760	1.92029	2e-50	5.03e-48
AT5G58770	3.35167	1.09e-20	8.4e-19
AT5G59010	-0.706152	2.34e-18	1.54e-16
AT5G59040	-3.84334	9.27e-09	2.82e-07
AT5G59220	1.16206	8.42e-08	2.29e-06
AT5G59400	0.602632	5.34e-07	1.28e-05
AT5G59750	0.708405	3.58e-07	8.81e-06
AT5G59770	0.689064	4.1e-07	9.97e-06
AT5G59920	0.916337	1.19e-15	6.58e-14
AT5G60680	-1.17435	5.71e-38	9.26e-36
AT5G60760	-0.823417	2.43e-10	8.72e-09
AT5G61270	1.41236	0.000385962	0.00520771
AT5G61420	0.721326	0.00515124	0.0485107
AT5G61440	-0.598556	4.81e-10	1.66e-08
AT5G61670	0.73864	1.15e-21	9.34e-20
AT5G62130	1.02428	1.16e-28	1.31e-26
AT5G62140	0.695408	0.000101858	0.00159825
AT5G62280	-1.65874	5.6e-47	1.27e-44
AT5G62430	2.04944	1.67e-10	6.05e-09
AT5G62470	0.603274	7.07e-07	1.67e-05
AT5G63380	0.791691	4.17e-24	3.92e-22
AT5G63650	-1.57582	1.37e-102	1.02e-99
AT5G64170	3.29886	2.04e-272	1.1e-268
AT5G64300	-0.671129	2.51e-37	3.84e-35
AT5G64770	0.664062	0.000174303	0.00256871
AT5G64780	0.653497	8.63e-05	0.00138709
AT5G64840	1.43757	2.16e-44	4.41e-42
AT5G64850	1.40492	1.08e-32	1.42e-30
AT5G64940	0.948485	1.08e-14	5.59e-13
AT5G65030	2.35872	1.62e-13	7.66e-12
AT5G65310	0.7563	9.76e-43	1.93e-40
AT5G65340	2.07964	1.3e-05	0.000246629
AT5G65683	0.777582	3.97e-23	3.56e-21
AT5G65730	0.918894	9.67e-05	0.00152706
AT5G65800	-0.875765	2e-14	1.02e-12
AT5G65850	2.59604	0.003057	0.0312223
AT5G65870	0.767361	3.51e-05	0.000614565
AT5G65890	0.813848	0.00106922	0.0128015
AT5G66270	1.1555	4.1e-09	1.29e-07
AT5G66330	-0.696419	2.33e-06	5.05e-05
AT5G66460	0.670205	9.25e-12	3.76e-10
AT5G66580	-0.596572	5.12e-06	0.000104378
AT5G66590	-0.849655	4.83e-22	4.02e-20
AT5G66620	0.597373	0.000103697	0.0016212
AT5G66700	-1.84568	7.47e-05	0.0012268
AT5G67020	-1.26382	1.34e-14	6.9e-13
AT5G67030	1.1524	3.19e-32	4.1e-30
AT5G67140	1.09553	1.11e-13	5.29e-12
AT5G67300	0.609365	1.92e-07	4.95e-06
AT5G67370	0.747677	1.02e-05	0.000195997

## Sheet: phyB dC RD
List of differential expressed genes in phyB ΔC mutant Red/Dark
Locus	log2FoldChange	pvalue	padj
AT1G01060	1.11598	7.64e-27	1.52e-24
AT1G01260	-0.677365	1.17e-13	9.69e-12
AT1G01520	1.93962	4.86e-14	4.3e-12
AT1G02350	-1.26094	0.00144778	0.024519
AT1G02620	-0.944812	0.000125066	0.00292204
AT1G02640	-0.709174	1.48e-17	1.68e-15
AT1G03800	-0.862393	0.000436008	0.00877477
AT1G03880	-2.92842	0.000349112	0.00719799
AT1G04310	-0.6197	3.34e-09	1.72e-07
AT1G05100	1.20801	6.56e-05	0.00164737
AT1G05207	1.56955	1.93e-10	1.19e-08
AT1G05213	0.81046	0.000155169	0.00350856
AT1G06040	2.50696	7.02e-265	4.93e-261
AT1G06180	0.833444	4.16e-08	1.89e-06
AT1G06850	-0.876696	7.21e-18	8.47e-16
AT1G07017	-2.10468	4.67e-09	2.36e-07
AT1G07150	1.39412	6.76e-36	2.15e-33
AT1G07607	1.58675	9.95e-09	4.76e-07
AT1G09103	-1.88202	2.39e-12	1.82e-10
AT1G09350	2.68685	1.79e-31	4.5e-29
AT1G09570	-0.758733	2.21e-15	2.2e-13
AT1G10370	1.09884	2.67e-14	2.43e-12
AT1G10560	-0.668387	0.000155124	0.00350856
AT1G10640	0.663125	2.88e-06	9.46e-05
AT1G10657	1.10333	1.62e-06	5.65e-05
AT1G11185	-0.77484	0.00188643	0.0305002
AT1G11700	0.587027	3.98e-05	0.00104759
AT1G12240	0.894918	8.57e-42	3.47e-39
AT1G12370	1.15661	8.2e-15	7.77e-13
AT1G13250	-0.666333	2.85e-11	1.92e-09
AT1G13260	-1.32847	8.55e-50	4.28e-47
AT1G13600	0.957434	5.55e-05	0.00142596
AT1G13670	1.48461	1.9e-31	4.69e-29
AT1G13740	1.18111	5.39e-25	9.79e-23
AT1G13930	0.827374	2.4e-08	1.11e-06
AT1G14430	0.724985	9.49e-05	0.0022938
AT1G14600	-1.20933	3.1e-12	2.32e-10
AT1G14890	-0.627781	6.85e-14	5.98e-12
AT1G14920	-0.655494	3.51e-18	4.25e-16
AT1G15100	0.987326	3.87e-28	8.31e-26
AT1G15670	-0.620958	2.18e-07	8.77e-06
AT1G15760	-1.54721	1.6e-16	1.65e-14
AT1G15840	-1.09751	1.79e-11	1.23e-09
AT1G16720	0.736386	1.01e-11	7.27e-10
AT1G16850	-0.873891	3.12e-12	2.33e-10
AT1G17050	0.72261	4.1e-12	3.04e-10
AT1G17100	0.683761	2.1e-06	7.11e-05
AT1G17345	-0.794535	0.00161971	0.02689
AT1G18330	2.02735	7.89e-96	1.28e-92
AT1G18400	-1.28419	1.27e-27	2.65e-25
AT1G18710	1.84017	2.44e-05	0.000675558
AT1G18810	0.857363	2.23e-05	0.000621362
AT1G19050	1.3011	1.08e-09	5.83e-08
AT1G19490	0.607433	1.4e-06	4.91e-05
AT1G20790	-1.38757	1.49e-27	3.07e-25
AT1G20900	-0.756255	1.18e-14	1.1e-12
AT1G21120	0.751986	0.00308773	0.0458715
AT1G22360	-0.687754	4.72e-18	5.64e-16
AT1G22640	0.610611	1e-13	8.49e-12
AT1G22650	0.888763	3.01e-14	2.71e-12
AT1G22770	1.91674	1.85e-78	1.69e-75
AT1G23010	0.82249	1.34e-05	0.000394506
AT1G24580	1.30937	0.00137668	0.023466
AT1G25440	0.774907	2.52e-07	1e-05
AT1G25560	-1.03235	5.94e-23	9.62e-21
AT1G26270	-0.860889	2.81e-26	5.48e-24
AT1G26761	1.04825	7.06e-07	2.64e-05
AT1G26770	0.934367	5.36e-18	6.34e-16
AT1G26780	-0.653731	0.000644968	0.0122926
AT1G26790	1.46073	2.2e-06	7.39e-05
AT1G26945	-1.56333	1.85e-58	1.11e-55
AT1G27360	0.616152	0.000405296	0.00821955
AT1G28010	0.785705	6.69e-08	2.95e-06
AT1G28330	-0.93177	5.21e-22	8.07e-20
AT1G28360	-0.746102	0.00336224	0.0490751
AT1G29640	1.19134	6.7e-20	9.04e-18
AT1G29910	1.84779	9.17e-19	1.16e-16
AT1G29920	2.74577	3.78e-32	9.82e-30
AT1G30260	0.61075	0.00292861	0.0440358
AT1G30280	0.693019	3.57e-10	2.09e-08
AT1G31310	-0.601447	0.000130779	0.0030253
AT1G32900	0.652844	8.97e-05	0.00218144
AT1G35290	1.5131	0.00296714	0.044488
AT1G36060	-0.910317	4.41e-09	2.24e-07
AT1G43160	0.965529	8.36e-06	0.000256768
AT1G44446	1.34382	3.66e-32	9.76e-30
AT1G44830	-1.36467	5.04e-10	2.84e-08
AT1G48100	1.94046	2.66e-11	1.8e-09
AT1G49130	-0.757502	4.44e-06	0.000142435
AT1G49450	1.11461	0.000192627	0.00421785
AT1G51805	0.706874	1.39e-07	5.82e-06
AT1G53090	0.73317	1.36e-15	1.36e-13
AT1G53700	-1.40614	1.32e-24	2.31e-22
AT1G53720	-0.784519	1.04e-14	9.77e-13
AT1G54120	-0.639974	1.27e-08	6e-07
AT1G54540	1.11629	0.00189446	0.0305831
AT1G56650	1.40673	1.7e-06	5.88e-05
AT1G58460	1.25215	0.000280684	0.00587929
AT1G58520	0.616153	1.2e-12	9.35e-11
AT1G60060	-0.830717	4.56e-21	6.45e-19
AT1G60260	0.593219	0.00147698	0.0248735
AT1G60270	1.89726	1.07e-34	3.16e-32
AT1G60590	1.49702	7.67e-13	6.12e-11
AT1G60630	-0.634027	1.72e-05	0.000492495
AT1G61170	0.591687	1.05e-09	5.72e-08
AT1G61890	0.902662	6.33e-30	1.46e-27
AT1G62030	0.815178	2.31e-06	7.74e-05
AT1G62180	0.827464	4.96e-17	5.32e-15
AT1G62760	-0.846976	2.5e-05	0.000690966
AT1G62975	0.763205	1.11e-13	9.27e-12
AT1G64380	0.73916	2.42e-06	8.09e-05
AT1G64480	-1.51402	0.00279554	0.0424795
AT1G64500	1.03294	3.34e-17	3.68e-15
AT1G64660	-0.782651	2.1e-23	3.49e-21
AT1G65060	0.744196	1.64e-05	0.000470035
AT1G66330	0.671779	1.22e-10	7.7e-09
AT1G66725	2.72419	9.78e-26	1.89e-23
AT1G66760	0.964353	5.42e-38	1.9e-35
AT1G66970	0.60299	0.000411627	0.00831589
AT1G67030	0.936718	6.46e-09	3.19e-07
AT1G67100	-0.837101	3.91e-05	0.00103317
AT1G67265	-2.41418	5.75e-45	2.52e-42
AT1G67270	-2.04625	0.00264352	0.0405307
AT1G67360	0.695313	1.9e-09	9.94e-08
AT1G67590	-0.644511	5.15e-15	5.04e-13
AT1G67910	-0.75223	8.19e-09	3.97e-07
AT1G68840	-0.861241	5.17e-24	8.84e-22
AT1G69260	0.966874	1.52e-16	1.57e-14
AT1G69480	0.684419	0.0028833	0.0435099
AT1G69530	0.647121	2.95e-13	2.43e-11
AT1G69610	0.893491	1.61e-05	0.000464416
AT1G69690	-0.615779	7.84e-07	2.88e-05
AT1G69890	-0.881303	1.22e-07	5.21e-06
AT1G70270	-1.07367	1.61e-12	1.25e-10
AT1G70420	0.775968	4.18e-09	2.14e-07
AT1G70710	-0.592954	7.4e-25	1.32e-22
AT1G71970	-0.754561	4.36e-15	4.31e-13
AT1G72030	0.720851	5.91e-06	0.000186916
AT1G72290	-0.705545	1.17e-05	0.0003515
AT1G72490	-0.839227	7.27e-07	2.71e-05
AT1G72500	0.81316	1.14e-36	3.82e-34
AT1G72770	0.704229	1.29e-14	1.19e-12
AT1G73480	1.6802	5.19e-54	2.87e-51
AT1G73830	-2.25744	1.95e-45	8.92e-43
AT1G73870	3.92255	0.000351713	0.00723746
AT1G74490	-0.777063	8.93e-08	3.89e-06
AT1G75100	1.21311	3.97e-41	1.55e-38
AT1G75450	-1.08011	3.24e-21	4.71e-19
AT1G75490	-0.993123	7.41e-07	2.74e-05
AT1G75580	0.734007	0.000173701	0.00385308
AT1G75960	-0.890091	4.82e-05	0.00124776
AT1G76410	-0.675327	6.99e-08	3.08e-06
AT1G77200	-1.76918	6.5e-22	9.84e-20
AT1G77640	-0.84948	0.000681	0.012813
AT1G77760	0.635086	1.38e-07	5.82e-06
AT1G78070	0.891874	6.58e-15	6.3e-13
AT1G78440	3.39613	9.62e-42	3.82e-39
AT1G78700	-0.623434	1.55e-11	1.08e-09
AT1G78820	0.990823	6.47e-22	9.84e-20
AT1G79270	0.665277	1.51e-19	2.02e-17
AT1G80130	1.08865	1.06e-08	5.05e-07
AT1G80760	1.01928	2.16e-07	8.72e-06
AT1G80820	0.845542	0.000284247	0.00594208
AT2G01021	-1.84098	2.91e-08	1.34e-06
AT2G01610	-0.603337	0.000599611	0.011559
AT2G02630	0.596906	9.85e-05	0.00237314
AT2G02950	1.55512	9.04e-60	5.76e-57
AT2G03750	0.758005	9.62e-07	3.48e-05
AT2G03760	0.61942	4.9e-11	3.2e-09
AT2G05070	2.85544	4.77e-45	2.14e-42
AT2G05100	2.56729	6.48e-39	2.31e-36
AT2G07641	-0.826567	0.00132419	0.0227555
AT2G07687	-1.65628	5.71e-06	0.000181057
AT2G07689	-1.70347	2.38e-07	9.54e-06
AT2G07698	-1.60846	4.01e-10	2.31e-08
AT2G07708	-1.26351	0.000746387	0.0138555
AT2G07715	-0.775566	0.000947283	0.0169881
AT2G07725	-1.49286	1.01e-06	3.64e-05
AT2G07727	-1.76542	1.78e-06	6.16e-05
AT2G07732	-1.74072	9.56e-11	6.08e-09
AT2G07734	-0.905221	0.0030732	0.0457524
AT2G07741	-1.48315	3.07e-07	1.2e-05
AT2G07835	-2.05668	0.000144485	0.00330604
AT2G15970	0.913881	4.15e-19	5.39e-17
AT2G16050	-0.774003	3.53e-05	0.000941631
AT2G16365	0.905532	3.93e-25	7.32e-23
AT2G17590	1.03726	0.00164408	0.0271875
AT2G17880	-0.810115	1.16e-14	1.08e-12
AT2G18300	-0.593468	6.56e-12	4.81e-10
AT2G18540	0.848678	0.00219851	0.0346154
AT2G18620	0.669102	0.00220505	0.0346925
AT2G19650	1.56401	7.72e-07	2.84e-05
AT2G21320	2.21075	4.1e-41	1.57e-38
AT2G21560	0.694421	1.44e-07	6.02e-06
AT2G21910	-1.79242	1.38e-53	7.46e-51
AT2G21970	0.74877	4.59e-14	4.07e-12
AT2G22460	1.5825	0.00339524	0.0494625
AT2G22930	0.605017	0.00131254	0.0226107
AT2G23000	2.11149	7.24e-05	0.00180361
AT2G23130	0.727556	7.35e-08	3.22e-06
AT2G25130	-0.608176	0.00107843	0.0189657
AT2G25150	0.857403	0.00119536	0.0208136
AT2G25160	0.587694	7.04e-05	0.00176106
AT2G25530	0.908314	4.61e-12	3.4e-10
AT2G26170	0.721285	1.21e-09	6.49e-08
AT2G26440	-0.9544	2.43e-14	2.22e-12
AT2G28050	-0.66321	0.000224212	0.00481621
AT2G28550	0.951842	5.21e-90	7.83e-87
AT2G28690	-1.27835	0.00012294	0.00287878
AT2G29440	-0.762811	2.61e-07	1.04e-05
AT2G29650	1.111	1.4e-17	1.62e-15
AT2G30040	1.65819	8.91e-46	4.17e-43
AT2G30424	0.724008	0.00034848	0.00719201
AT2G30520	2.23414	1.75e-285	3.69e-281
AT2G31010	-0.668772	2.6e-10	1.56e-08
AT2G31070	0.660872	5.23e-09	2.63e-07
AT2G31380	2.6366	7.99e-48	3.91e-45
AT2G31560	0.814336	8.3e-14	7.1e-12
AT2G31980	-0.656445	6.93e-09	3.4e-07
AT2G32510	0.898692	1.15e-07	4.92e-06
AT2G32530	1.10386	1.6e-11	1.11e-09
AT2G32540	0.899091	1.04e-14	9.73e-13
AT2G33205	-1.05123	7.26e-07	2.71e-05
AT2G34020	-0.666445	9.49e-11	6.06e-09
AT2G34430	1.42942	9.81e-07	3.54e-05
AT2G34650	-0.768998	4.78e-10	2.71e-08
AT2G34720	0.607897	9.72e-09	4.66e-07
AT2G35140	-0.620666	0.000130168	0.00301448
AT2G35940	0.809352	9.18e-11	5.87e-09
AT2G36050	-0.589179	1.38e-05	0.000405467
AT2G36590	2.4327	6.78e-22	1.02e-19
AT2G36800	0.611609	2.57e-06	8.56e-05
AT2G37670	-0.634822	2.26e-09	1.18e-07
AT2G37678	-1.11534	1.86e-37	6.32e-35
AT2G37970	0.68512	8.72e-07	3.18e-05
AT2G38210	1.19567	1.33e-09	7.07e-08
AT2G38230	0.827216	7.73e-12	5.63e-10
AT2G39250	2.10134	8.02e-90	1.13e-86
AT2G39560	1.65194	5.18e-11	3.37e-09
AT2G39705	-1.13246	4.83e-25	8.85e-23
AT2G39800	0.82917	7.89e-13	6.27e-11
AT2G39980	-0.813011	1.79e-12	1.37e-10
AT2G40080	1.05893	8.83e-14	7.53e-12
AT2G40330	-0.695675	0.000667639	0.0126275
AT2G40670	1.35061	4.01e-05	0.00105505
AT2G40900	0.986575	2.54e-13	2.1e-11
AT2G41070	-0.760829	1.41e-13	1.17e-11
AT2G41660	0.592165	0.000503854	0.0099645
AT2G41870	0.787534	4.27e-08	1.93e-06
AT2G42870	-1.34449	8.27e-27	1.63e-24
AT2G43010	1.38326	2.5e-35	7.84e-33
AT2G43060	-1.11219	2.3e-18	2.84e-16
AT2G43340	0.618672	1.37e-08	6.47e-07
AT2G44080	-1.60078	3.52e-42	1.48e-39
AT2G44290	0.712166	8.29e-05	0.0020266
AT2G44460	1.17594	0.000485585	0.00965256
AT2G44570	-0.763884	2.92e-07	1.15e-05
AT2G44798	-0.729463	0.00336399	0.0490751
AT2G44910	-1.85836	2.17e-27	4.43e-25
AT2G45050	-0.949443	4.75e-24	8.2e-22
AT2G46270	0.675999	3.38e-21	4.88e-19
AT2G46340	1.6874	3.15e-119	6.03e-116
AT2G46420	0.884574	6.37e-22	9.78e-20
AT2G46450	0.629219	2.42e-06	8.09e-05
AT2G46640	2.10317	3.32e-07	1.29e-05
AT2G46680	0.882311	4.53e-07	1.72e-05
AT2G46790	4.04427	2.66e-40	9.83e-38
AT2G46830	1.97672	1.94e-80	1.86e-77
AT2G46970	-4.14771	2.33e-230	1.23e-226
AT2G46990	-0.957575	1.66e-10	1.03e-08
AT3G01516	-0.744137	7.28e-07	2.71e-05
AT3G02380	1.64397	3.26e-28	7.08e-26
AT3G02550	-0.792921	5.11e-08	2.28e-06
AT3G02830	0.749666	1.76e-09	9.33e-08
AT3G04860	-0.5923	2.7e-06	8.97e-05
AT3G05690	0.651064	9.78e-08	4.24e-06
AT3G05800	1.43505	9.15e-56	5.35e-53
AT3G07360	0.604985	2.94e-19	3.85e-17
AT3G08570	-0.802481	2.66e-06	8.85e-05
AT3G08730	0.605061	8.29e-19	1.06e-16
AT3G08940	0.63873	1.56e-05	0.00045192
AT3G09600	0.969875	3.9e-20	5.33e-18
AT3G10190	0.618673	2.18e-07	8.77e-06
AT3G10290	-0.689476	4.62e-08	2.08e-06
AT3G10910	0.635516	7.21e-09	3.53e-07
AT3G11410	1.08586	3.58e-10	2.09e-08
AT3G11430	1.20204	0.000665681	0.0126018
AT3G11900	0.85595	1.25e-28	2.73e-26
AT3G12320	3.22076	3.3e-280	3.47e-276
AT3G12820	-1.20811	1.9e-16	1.95e-14
AT3G12920	-0.890719	5.34e-30	1.25e-27
AT3G14440	0.647295	0.0022155	0.0348048
AT3G14770	0.983958	3.95e-21	5.65e-19
AT3G14810	0.716064	0.000623853	0.0119497
AT3G15354	1.11576	1.21e-29	2.78e-27
AT3G15534	2.63	2.65e-06	8.84e-05
AT3G15540	-0.738068	7.15e-14	6.22e-12
AT3G15990	0.811191	0.000192458	0.00421785
AT3G16500	-0.649832	2.27e-11	1.55e-09
AT3G16800	0.967893	2.88e-14	2.6e-12
AT3G17040	0.779228	4.54e-11	2.98e-09
AT3G17609	0.870721	4.12e-07	1.57e-05
AT3G17790	0.844473	2.73e-07	1.08e-05
AT3G18530	-1.07133	3.44e-10	2.02e-08
AT3G18535	-0.641085	7.31e-17	7.73e-15
AT3G20100	0.597216	5.29e-07	1.99e-05
AT3G20395	-1.35836	3.39e-18	4.13e-16
AT3G21150	2.38999	1.52e-10	9.47e-09
AT3G21330	-1.79996	2.1e-61	1.43e-58
AT3G21560	0.661379	1.28e-11	8.99e-10
AT3G21670	1.45255	1.15e-30	2.79e-28
AT3G21750	0.635531	1.98e-11	1.35e-09
AT3G21890	3.82523	5.65e-15	5.48e-13
AT3G22830	1.21889	1.45e-07	6.03e-06
AT3G22840	1.92211	3.13e-23	5.15e-21
AT3G22910	0.655746	0.00318968	0.0469224
AT3G23150	-0.720639	2.03e-10	1.24e-08
AT3G23210	0.996397	2.32e-10	1.4e-08
AT3G23410	0.843536	7.33e-07	2.72e-05
AT3G23635	-0.860773	0.000740779	0.0137757
AT3G23880	-0.689311	3.14e-10	1.87e-08
AT3G24190	0.714345	2.03e-10	1.24e-08
AT3G24420	0.91065	3.34e-10	1.96e-08
AT3G24520	0.912088	1.97e-05	0.000556058
AT3G24840	0.829962	2.35e-19	3.1e-17
AT3G25717	-0.652667	1.49e-06	5.21e-05
AT3G25730	-2.00149	8.09e-65	6.08e-62
AT3G25740	-0.846526	6.31e-09	3.12e-07
AT3G25770	1.10192	0.0015875	0.0264851
AT3G26330	0.746101	1.9e-09	9.94e-08
AT3G26490	0.782764	0.000875742	0.0159337
AT3G26510	-0.994951	2.82e-52	1.48e-49
AT3G27170	0.839278	1.43e-18	1.78e-16
AT3G27250	0.715184	0.00145757	0.0246058
AT3G27690	0.828317	0.000558205	0.0108904
AT3G28857	-1.00164	3.92e-14	3.5e-12
AT3G30460	2.75754	1.05e-08	4.99e-07
AT3G43850	-0.840104	4.39e-08	1.98e-06
AT3G44260	-0.688588	5.25e-06	0.000167094
AT3G44450	2.34348	0.00132084	0.022735
AT3G44735	0.648062	1.01e-09	5.48e-08
AT3G45210	0.974278	9.05e-14	7.68e-12
AT3G45960	0.795766	0.00290182	0.0437267
AT3G46640	0.600557	3.94e-17	4.28e-15
AT3G47470	1.25195	2.9e-17	3.21e-15
AT3G47500	2.74649	3.78e-149	8.84e-146
AT3G47960	0.893051	4.68e-31	1.15e-28
AT3G48240	1.08773	0.000177289	0.00391616
AT3G48260	-0.629502	1.09e-15	1.1e-13
AT3G48350	0.631847	2.52e-09	1.31e-07
AT3G48700	1.0921	5.61e-12	4.13e-10
AT3G50330	-0.723661	1.12e-09	6.02e-08
AT3G50800	-1.09393	2.27e-16	2.32e-14
AT3G50970	0.892955	7.18e-10	3.95e-08
AT3G51400	-1.57176	3.87e-13	3.17e-11
AT3G51660	0.667187	7.9e-05	0.00194187
AT3G52540	0.775833	3.46e-06	0.000112458
AT3G52561	-0.799121	1.19e-05	0.000356211
AT3G52740	2.06571	1.97e-12	1.51e-10
AT3G53200	-0.704363	8.06e-05	0.00197537
AT3G53800	-0.791341	5.41e-09	2.71e-07
AT3G53830	2.23905	1.15e-11	8.15e-10
AT3G54500	1.05647	7.64e-27	1.52e-24
AT3G54770	-0.686338	1.03e-11	7.37e-10
AT3G54890	1.36504	1.01e-14	9.49e-13
AT3G54990	1.24402	3.86e-35	1.18e-32
AT3G55090	0.972171	0.00211258	0.0335891
AT3G55120	0.676326	1.58e-06	5.51e-05
AT3G55130	0.908231	1.8e-20	2.49e-18
AT3G56080	1.06972	8.87e-12	6.4e-10
AT3G56260	0.729669	2.23e-05	0.000621885
AT3G56290	1.15949	2.34e-10	1.41e-08
AT3G57010	0.738419	7.92e-09	3.85e-07
AT3G57020	0.995591	1.55e-17	1.76e-15
AT3G57040	0.62933	4.38e-10	2.49e-08
AT3G57062	0.757238	7.65e-11	4.96e-09
AT3G57540	1.09011	1.88e-08	8.75e-07
AT3G58070	1.51281	0.000131153	0.00302739
AT3G59060	2.05817	1.01e-103	1.77e-100
AT3G59400	0.595024	0.00305797	0.0455579
AT3G59900	-1.06065	2.2e-25	4.17e-23
AT3G60390	-1.01218	7.23e-23	1.16e-20
AT3G60520	-1.02334	1.02e-09	5.53e-08
AT3G60530	-0.892962	5.68e-34	1.66e-31
AT3G60550	-0.816409	2.14e-06	7.24e-05
AT3G61220	1.07133	1.18e-10	7.46e-09
AT3G61750	1.1147	7.91e-32	2.01e-29
AT3G61830	-0.921466	1.78e-20	2.49e-18
AT3G61890	1.61025	2.42e-29	5.41e-27
AT3G62090	-1.77017	1.62e-08	7.6e-07
AT3G62950	-1.49001	7.31e-07	2.71e-05
AT3G63060	1.34523	0.000885936	0.0160913
AT3G63350	-0.84158	0.000327704	0.00678317
AT4G00050	0.699382	4.39e-11	2.91e-09
AT4G01250	-1.39688	1.04e-17	1.21e-15
AT4G01335	-1.11177	8.1e-06	0.000249642
AT4G03210	-0.69441	3.26e-06	0.000106215
AT4G03400	0.903434	4.25e-18	5.12e-16
AT4G04750	0.854477	0.00171715	0.0281524
AT4G04840	1.18167	2.85e-17	3.17e-15
AT4G05010	0.723895	6.75e-10	3.73e-08
AT4G05100	0.921372	4.11e-07	1.57e-05
AT4G08950	-1.7523	4.91e-86	5.44e-83
AT4G09350	0.626616	0.000460314	0.00920509
AT4G09500	0.843392	4.19e-06	0.000135212
AT4G09530	-1.32493	7.21e-14	6.24e-12
AT4G09600	-2.15728	0.00342944	0.049754
AT4G09750	1.03661	2.86e-14	2.59e-12
AT4G10020	-1.6953	1.17e-18	1.46e-16
AT4G10240	-1.68213	1.14e-27	2.4e-25
AT4G11050	-1.57541	1.71e-19	2.27e-17
AT4G11350	0.693365	0.000148091	0.00338119
AT4G11360	0.739476	4.2e-13	3.43e-11
AT4G11570	0.615004	4.02e-17	4.34e-15
AT4G11610	-1.34652	6.68e-42	2.76e-39
AT4G12310	0.708989	7.11e-10	3.92e-08
AT4G13010	0.642634	1.63e-17	1.84e-15
AT4G13395	-2.038	2.16e-10	1.31e-08
AT4G13540	-0.664523	1.8e-07	7.37e-06
AT4G13790	-1.07469	1.78e-11	1.23e-09
AT4G13830	-0.74933	5.82e-15	5.62e-13
AT4G14130	-1.62221	2.46e-123	5.18e-120
AT4G14465	-1.36581	2.14e-20	2.94e-18
AT4G14690	0.939222	8.48e-05	0.00206755
AT4G15248	5.36521	3.21e-10	1.9e-08
AT4G15430	0.722342	1.03e-07	4.45e-06
AT4G15480	0.965651	0.000195846	0.00427548
AT4G15550	-0.759195	1.36e-30	3.25e-28
AT4G15620	0.587172	0.00019275	0.00421785
AT4G16670	-1.85978	5.95e-70	5.01e-67
AT4G16780	-2.77051	1.17e-166	3.5e-163
AT4G16790	-0.637534	1.67e-08	7.8e-07
AT4G16860	0.847547	3e-05	0.000814268
AT4G17090	0.798632	1.38e-07	5.81e-06
AT4G17245	-0.664109	2.17e-06	7.33e-05
AT4G17500	-0.881021	1.41e-12	1.1e-10
AT4G17615	-0.614562	8.01e-12	5.81e-10
AT4G18220	0.796903	0.000160107	0.00359702
AT4G21200	0.867488	0.000101783	0.00243759
AT4G21400	-0.601934	7.79e-09	3.8e-07
AT4G23060	-0.712474	9.1e-11	5.84e-09
AT4G23240	1.26207	0.0029754	0.0445293
AT4G23990	1.23274	3.2e-35	9.92e-33
AT4G24700	1.26725	2.24e-08	1.04e-06
AT4G24790	0.731305	1.93e-07	7.84e-06
AT4G24960	0.63669	1.79e-12	1.37e-10
AT4G25260	-0.787546	7.44e-23	1.19e-20
AT4G25270	-0.850389	2.47e-09	1.28e-07
AT4G25380	-2.42295	9.39e-05	0.00227497
AT4G25390	-0.777982	1.69e-10	1.05e-08
AT4G25470	1.45422	1.73e-07	7.1e-06
AT4G25480	3.88546	1.33e-07	5.62e-06
AT4G26150	2.83145	8.91e-38	3.08e-35
AT4G26390	-0.773238	0.00211123	0.0335891
AT4G26850	0.708823	2.65e-10	1.58e-08
AT4G27030	0.954743	8.81e-11	5.67e-09
AT4G27150	-2.22167	0.0034164	0.049608
AT4G27410	0.648639	3.05e-06	9.99e-05
AT4G27657	0.707619	0.00281636	0.0427141
AT4G27840	0.654955	7.88e-07	2.89e-05
AT4G28240	-0.797533	2.08e-22	3.3e-20
AT4G29920	0.71461	1.39e-05	0.000408957
AT4G29930	2.10422	1.07e-23	1.8e-21
AT4G30250	0.808102	0.00330829	0.0484303
AT4G30370	-0.669488	0.000113802	0.00268871
AT4G30460	0.601927	0.000865313	0.0157712
AT4G30470	0.646691	6.85e-12	5e-10
AT4G31380	-1.86894	2.29e-64	1.66e-61
AT4G31390	-0.733864	2.67e-11	1.8e-09
AT4G31610	-0.67045	3.17e-06	0.000103767
AT4G32280	-2.36897	8.96e-52	4.6e-49
AT4G32770	0.749539	9.41e-09	4.53e-07
AT4G34000	0.600451	2.02e-17	2.26e-15
AT4G34540	-0.811242	1.32e-07	5.58e-06
AT4G34550	4.00216	0.00237521	0.03701
AT4G34610	0.794092	1.09e-13	9.15e-12
AT4G34770	-0.902366	1.02e-12	8.04e-11
AT4G35070	-0.780636	3.3e-10	1.95e-08
AT4G35660	1.29728	7.2e-05	0.00179535
AT4G35720	-1.47744	1.59e-32	4.36e-30
AT4G36010	-1.62033	2.95e-21	4.32e-19
AT4G37150	1.24934	2.14e-05	0.00059774
AT4G37410	0.841617	0.000114934	0.00271243
AT4G37470	0.873419	4.84e-22	7.54e-20
AT4G37580	-1.18549	6.02e-17	6.43e-15
AT4G37740	-1.31427	1.02e-34	3.07e-32
AT4G37760	0.867029	4.33e-25	8e-23
AT4G37770	-0.734595	0.000722408	0.0134698
AT4G38580	-0.692251	3.36e-18	4.11e-16
AT4G38840	1.22941	1.43e-19	1.92e-17
AT4G38960	1.17939	6.68e-25	1.2e-22
AT4G39510	1.45622	4.75e-20	6.45e-18
AT5G01330	-0.912346	9.18e-19	1.16e-16
AT5G01740	-0.805927	8.98e-08	3.91e-06
AT5G01790	-1.04579	5.77e-11	3.75e-09
AT5G02190	-1.14605	1.04e-16	1.09e-14
AT5G02200	-1.06403	3.53e-14	3.16e-12
AT5G02260	-0.966766	3.85e-17	4.2e-15
AT5G02270	1.50367	2.04e-89	2.68e-86
AT5G02515	0.691012	0.000507529	0.0100225
AT5G02540	-1.54499	9.84e-41	3.7e-38
AT5G02580	-2.08233	1.21e-75	1.06e-72
AT5G02760	-0.653258	6.62e-10	3.67e-08
AT5G02810	1.37977	5.01e-47	2.39e-44
AT5G02865	-1.46651	3.23e-06	0.000105337
AT5G02950	0.907535	2.25e-05	0.000627799
AT5G03210	1.14836	5.98e-06	0.00018881
AT5G03555	0.933968	1.29e-18	1.61e-16
AT5G03890	-1.06199	6.38e-10	3.55e-08
AT5G03960	0.729633	6.95e-19	8.93e-17
AT5G04340	0.816444	5.67e-07	2.13e-05
AT5G04380	1.42009	0.00127516	0.022057
AT5G05270	0.63602	1.29e-05	0.00038331
AT5G05410	0.589948	9.75e-06	0.000296629
AT5G05440	-0.729588	5.32e-15	5.18e-13
AT5G05965	-1.18521	5.84e-14	5.12e-12
AT5G06090	1.57554	0.00269449	0.0412112
AT5G06530	1.06086	8.31e-24	1.41e-21
AT5G06760	1.01502	0.00132364	0.0227555
AT5G06980	2.61332	2.55e-150	6.71e-147
AT5G07000	-1.07965	8.68e-34	2.47e-31
AT5G07010	-2.0142	1.2e-88	1.41e-85
AT5G07240	0.710408	0.000167377	0.00372852
AT5G07475	1.41579	0.00303144	0.0451946
AT5G08150	-1.21162	0.000132664	0.00305883
AT5G11110	1.37833	7.82e-17	8.23e-15
AT5G11260	1.41094	5.01e-60	3.3e-57
AT5G13580	0.920481	0.00266739	0.040867
AT5G13630	0.667969	8.33e-06	0.000256247
AT5G13910	-0.790003	2.73e-05	0.000750142
AT5G14360	-0.842585	1.86e-10	1.15e-08
AT5G14700	1.04193	2.98e-07	1.17e-05
AT5G15120	-0.626522	0.000106391	0.00253066
AT5G15190	0.7052	4.47e-05	0.00116143
AT5G15265	-0.883866	1.16e-13	9.69e-12
AT5G15310	0.864398	1.85e-09	9.75e-08
AT5G15950	1.06174	7.85e-44	3.37e-41
AT5G15960	0.815677	3.18e-05	0.000858062
AT5G16023	-4.91516	7.4e-13	5.93e-11
AT5G17050	1.32882	2.43e-33	6.82e-31
AT5G17300	1.61345	7.95e-89	9.85e-86
AT5G17460	0.932075	3.63e-10	2.11e-08
AT5G18010	-0.78116	1.05e-08	4.99e-07
AT5G18030	-0.678514	1.32e-09	7.07e-08
AT5G18050	-1.21797	3.5e-22	5.5e-20
AT5G18060	-1.04766	1.19e-11	8.44e-10
AT5G19810	-1.44926	0.000553091	0.0108107
AT5G19970	0.781028	1.9e-09	9.94e-08
AT5G20070	0.904034	3.05e-30	7.21e-28
AT5G20150	0.710632	2.48e-07	9.92e-06
AT5G20820	-1.38915	0.000103177	0.00246535
AT5G21482	0.77055	0.000201285	0.00437281
AT5G23350	-1.10108	6.42e-17	6.82e-15
AT5G23360	-0.861776	3.04e-05	0.000822427
AT5G23730	1.67307	7.08e-34	2.04e-31
AT5G23790	-0.833166	0.00229957	0.0359378
AT5G24080	1.45868	0.00133846	0.0229633
AT5G24120	2.20684	6.29e-69	5.09e-66
AT5G24470	1.90888	4.11e-36	1.33e-33
AT5G24850	1.12785	1.35e-21	1.99e-19
AT5G25120	0.938639	9.58e-09	4.6e-07
AT5G25190	-1.41011	7.9e-14	6.82e-12
AT5G25350	-0.665911	3.07e-12	2.3e-10
AT5G27400	-0.591778	0.000995362	0.0177571
AT5G28300	-1.06929	1.51e-23	2.52e-21
AT5G35970	0.771683	3.7e-10	2.15e-08
AT5G36910	2.87735	1.56e-32	4.32e-30
AT5G37260	1.02463	1.93e-54	1.1e-51
AT5G37300	1.22245	2.69e-15	2.67e-13
AT5G37550	0.81473	0.000227706	0.00488131
AT5G38000	1.28526	0.00263859	0.0404846
AT5G39240	-1.38826	9.8e-22	1.46e-19
AT5G39660	1.09824	1.9e-32	5.12e-30
AT5G39860	-0.647198	2.18e-05	0.00060975
AT5G40380	0.790014	1.62e-08	7.61e-07
AT5G41315	0.956161	6.38e-05	0.00161115
AT5G41590	2.81091	6.91e-06	0.000215861
AT5G41761	-0.906325	0.000225852	0.0048465
AT5G42040	1.20197	0.00283783	0.0430088
AT5G43630	1.48929	2.43e-59	1.51e-56
AT5G43740	0.655112	0.000407594	0.00824232
AT5G44110	1.71881	2.96e-83	2.97e-80
AT5G44190	2.03347	1.7e-68	1.32e-65
AT5G44210	-0.653103	0.00170207	0.0280142
AT5G44260	-2.54832	4.12e-216	1.45e-212
AT5G44460	-0.633353	3.7e-08	1.68e-06
AT5G44530	0.681198	6.72e-13	5.42e-11
AT5G45210	-1.01064	3.51e-11	2.34e-09
AT5G45820	3.99691	0.0021492	0.034036
AT5G45920	0.747217	5.05e-10	2.84e-08
AT5G45950	0.700994	1.31e-24	2.31e-22
AT5G45990	-1.37586	0.00285965	0.0433083
AT5G46080	-0.690198	9.18e-05	0.00222998
AT5G46330	-0.78096	3.79e-10	2.19e-08
AT5G46710	-0.813255	3.03e-06	9.97e-05
AT5G47060	-0.635334	1.51e-07	6.27e-06
AT5G47220	-1.47827	3.23e-05	0.000868558
AT5G47330	1.15327	2.06e-06	6.99e-05
AT5G47610	0.855448	4.35e-10	2.48e-08
AT5G48490	0.651945	0.00313765	0.0463514
AT5G48890	-1.37596	1.51e-11	1.06e-09
AT5G49330	0.642179	0.000660354	0.0125235
AT5G49700	-0.620248	8.37e-11	5.4e-09
AT5G50100	0.961432	3.66e-07	1.42e-05
AT5G50175	-0.738614	2.35e-05	0.000652529
AT5G50335	-2.08085	1.14e-25	2.18e-23
AT5G52250	1.32952	7.61e-32	1.95e-29
AT5G52300	0.91543	4.11e-07	1.57e-05
AT5G52310	1.06075	8.2e-15	7.77e-13
AT5G52570	1.07245	4.8e-09	2.42e-07
AT5G53660	-1.66569	1.73e-24	3.01e-22
AT5G53710	1.79925	1.4e-06	4.91e-05
AT5G53750	-0.596943	0.000159897	0.00359702
AT5G53970	1.09769	1.12e-28	2.49e-26
AT5G53980	-2.19918	7.48e-64	5.25e-61
AT5G53990	-0.989128	7.23e-06	0.000225441
AT5G54040	-0.651596	0.000895039	0.0162287
AT5G54230	1.00948	3.37e-08	1.54e-06
AT5G54270	1.34716	4.48e-13	3.64e-11
AT5G54490	-0.924459	2.8e-07	1.11e-05
AT5G54960	0.669459	1.2e-11	8.44e-10
AT5G55590	-0.827754	8.73e-17	9.15e-15
AT5G55620	0.630988	5.65e-06	0.000179471
AT5G57670	-0.737397	1.38e-05	0.000405467
AT5G57760	-1.71174	2.97e-12	2.24e-10
AT5G58750	0.822099	8.09e-06	0.000249632
AT5G58760	1.04299	5.04e-18	5.99e-16
AT5G58770	1.26917	1.08e-05	0.000323981
AT5G59040	-2.12407	1.48e-05	0.000432432
AT5G59220	1.43291	3.46e-12	2.58e-10
AT5G60680	-1.0658	3.74e-32	9.82e-30
AT5G61270	1.035	0.00241096	0.0375115
AT5G61420	0.796934	0.000574446	0.0111556
AT5G62130	1.13701	6.28e-40	2.28e-37
AT5G62280	-1.42434	3.4e-36	1.12e-33
AT5G62430	1.86931	8.18e-12	5.92e-10
AT5G62470	0.587139	9.7e-07	3.5e-05
AT5G63380	0.765835	2.39e-25	4.48e-23
AT5G63650	-1.4099	2.07e-85	2.18e-82
AT5G64170	2.6315	3.21e-222	1.35e-218
AT5G64770	0.833311	1.25e-06	4.44e-05
AT5G64840	0.872853	1.39e-17	1.61e-15
AT5G64850	0.79411	2.84e-12	2.16e-10
AT5G65030	1.29624	5.9e-06	0.000186626
AT5G65340	2.58742	2.94e-07	1.16e-05
AT5G65683	0.67429	5.66e-19	7.31e-17
AT5G65800	-0.630593	1.9e-08	8.81e-07
AT5G66110	-1.05022	0.00224679	0.0352175
AT5G66590	-0.734444	8.42e-18	9.84e-16
AT5G66700	-2.81154	3.01e-07	1.18e-05
AT5G67020	-1.75191	2.35e-27	4.76e-25
AT5G67030	0.607844	2.51e-10	1.51e-08
