# Supplementary material for: A phyB-PIF1-SPA1 kinase regulatory complex promotes photomorphogenesis in Arabidopsis
Source: Nat Commun. 2019 Sep 16;10:4216. doi: 10.1038/s41467-019-12110-y (PMC6746701; doi:10.1038/s41467-019-12110-y)
Supplement: Supplementary file 5 — Supplementary Data 2 [file 41467_2019_12110_MOESM5_ESM.xlsx]

## Sheet: Sheet1
List of 1861 genes that are no longer response to red light in cop1-4 and spaQ mutants ( Genes are only differential expressed in wild type in the red)
Locus	log2FoldChange (Col-0 R/D)	padj	Gene.Model.Description	Gene.Model.Type
AT1G01320	1.00832	7.26e-11	Encodes REDUCED CHLOROPLAST COVERAGE 1 (REC1). Located in the nucleus and cytosol. Contributes to establishing the size of the chloroplast compartment.	protein_coding
AT1G01420	1.33233	1.38e-15	UDP-glucosyl transferase 72B3;(source:Araport11)	protein_coding
AT1G01580	1.16935	0.00250157	Encodes the low-iron-inducible ferric chelate reductase responsible for reduction of iron at the root surface. It is likely to be the major Fe(III) chelate reductase in Arabidopsis iron metabolism. Coordinately regulated with IRT1, the major transporter responsible for high-affinity iron uptake from the soil, at both transcriptional and posttranscriptional levels. Steady state mRNA levels are reg…	protein_coding
AT1G02475	1.15759	2.99e-17	Polyketide cyclase/dehydrase and lipid transport superfamily protein;(source:Araport11)	protein_coding
AT1G02705	1.13085	0.0121205	hypothetical protein;(source:Araport11)	protein_coding
AT1G02770	-1.25786	2.48e-05	hypothetical protein;(source:Araport11)	protein_coding
AT1G02850	1.2386	1.26e-52	beta glucosidase 11;(source:Araport11)	protein_coding
AT1G02880	1.38325	7.06e-41	Encodes a thiamine pyrophosphokinase capable of producing thiamine pyrophosphate from free thiamine.	protein_coding
AT1G02900	-1.02546	1.03e-22	Member of a diversely expressed predicted peptide family showing sequence similarity to tobacco Rapid Alkalinization Factor (RALF), and is believed to play an essential role in the physiology of Arabidopsis. Consists of a single exon and is characterized by a conserved C-terminal motif and N-terminal signal peptide. Mediates Ca2+-dependent signaling.	protein_coding
AT1G03055	2.1736	0.000453523	Encodes the ortholog of rice D27. It is plastid-localized and is required for the inhibition of secondary bud outgrowth and operates on a nonmobile precursor upstream of MAX1 in the SL biosynthesis pathway.	protein_coding
AT1G03060	-1.00787	7.35e-06	Encodes a WD/BEACH domain protein involved in cell morphogenesis and ribonucleoprotein particle formation. It interacts with the P-body core component DCP2, associates to mRNA processing bodies (P-bodies), and regulates their assembly upon salt stress.	protein_coding
AT1G03130	1.44543	4.64e-13	Encodes a protein predicted by sequence similarity with spinach PsaD to be photosystem I reaction center subunit II (PsaD2)	protein_coding
AT1G03170	2.13473	6.89e-18	A member of the FAF family proteins encoded by the FANTASTIC FOUR (FAF) genes: AT4G02810 (FAF1), AT1G03170 (FAF2), AT5G19260 (FAF3) and AT3G06020 (FAF4). FAFs have the potential to regulate shoot meristem size in Arabidopsis thaliana. FAFs can repress WUS, which ultimately leads to an arrest of meristem activity in FAF overexpressing lines.	protein_coding
AT1G03320	1.17112	0.00112309	hypothetical protein;(source:Araport11)	protein_coding
AT1G03410	-1.13411	9.28e-09	2-oxoglutarate (2OG) and Fe(II)-dependent oxygenase superfamily protein;(source:Araport11)	protein_coding
AT1G03590	1.03163	6.84e-37	Protein phosphatase 2C family protein;(source:Araport11)	protein_coding
AT1G03600	1.25796	4.19e-19	PSB27 is a chloroplast lumen localized protein that is involved in adaptation to changes in light intensity.	protein_coding
AT1G03630	1.43478	2.7e-31	Encodes for a protein with protochlorophyllide oxidoreductase activity. The enzyme is NADPH- and light-dependent.	protein_coding
AT1G03790	-1.16038	1.5e-15	Encodes SOMNUS (SOM), a nucleus-localized CCCH-type zinc finger protein. SOM negatively regulates light-dependent seed germination downstream of PIL5 (AT2G20180).	protein_coding
AT1G04187	-1.95519	0.0254691	None;(source:Araport11)	small_nucleolar_rna
AT1G04247	1.13088	4.97e-09	Natural antisense transcript overlaps with AT1G04220;(source:Araport11)	antisense_long_noncoding_rna
AT1G04310	-1.58572	4.84e-49	encodes an ethylene receptor related to bacterial two-component histidine kinases.	protein_coding
AT1G04350	1.96462	5.71e-47	encodes a protein whose sequence is similar to 2-oxoglutarate-dependent dioxygenase	protein_coding
AT1G04433	2.28242	0.0241994	Natural antisense transcript overlaps with AT1G05835;(source:Araport11)	antisense_long_noncoding_rna
AT1G04445	-1.53198	0.0156296	C2H2-like zinc finger protein;(source:Araport11)	protein_coding
AT1G04640	1.17598	1.63e-13	Lipoyltransferase, located in mitochondria but not found in chloroplasts	protein_coding
AT1G04700	-1.44153	4.57e-16	PB1 domain-containing protein tyrosine kinase;(source:Araport11)	protein_coding
AT1G04770	1.09052	1.95e-14	SDI2 is a member of a small family of TPR proteins in Arabidopsis. Like SDI1 it is induced by low sulfer and appears to play a role in negative regulation of glucosinolate biosynthesis.	protein_coding
AT1G05010	-1.481	4.06e-52	Encodes 1-aminocyclopropane-1-carboxylate oxidase	protein_coding
AT1G05060	-1.32121	1.6e-28	coiled-coil protein;(source:Araport11)	protein_coding
AT1G05100	1.48199	5.79e-07	member of MEKK subfamily	protein_coding
AT1G05140	1.04428	1.3e-20	Peptidase M50 family protein;(source:Araport11)	protein_coding
AT1G05190	1.03828	3.16e-15	Encodes the plastid 50S ribosomal protein L6.	protein_coding
AT1G05213	1.67999	4.01e-14	Natural antisense transcript overlaps with AT1G15950;(source:Araport11)	antisense_long_noncoding_rna
AT1G05777	5.0808	0.00204482	Natural antisense transcript overlaps with AT1G22850;(source:Araport11)	antisense_long_noncoding_rna
AT1G05870	2.21367	5.6e-119	hypothetical protein (DUF1685);(source:Araport11)	protein_coding
AT1G05937	-2.1047	0.0129535	None;(source:Araport11)	long_noncoding_rna
AT1G05990	-4.10037	0.00168232	EF hand calcium-binding protein family;(source:Araport11)	protein_coding
AT1G06040	3.4354	0	Encodes salt tolerance protein (STO) which confers salt tolerance to yeast cells. Fully complements calcineurin deficient yeast but does not encode a phosphoprotein phosphatase. Sequence has similarities to CONSTANS. STO co-localizes with COP1 and plays a role in light signaling.STO transcript levels are regulated by photoperiod and phtyohormones. STO competes with FLC in the regulation of floral…	protein_coding
AT1G06417	-2.2466	0.00143612	None;(source:Araport11)	long_noncoding_rna
AT1G06430	2.2772	4.57e-70	encodes a FtsH protease that is localized to the chloroplast	protein_coding
AT1G06537	-1.74786	0.00419311	None;(source:Araport11)	long_noncoding_rna
AT1G06540	1.38968	0.0129567	hypothetical protein;(source:Araport11)	protein_coding
AT1G06650	1.09783	2.32e-24	encodes a protein whose sequence is similar to 2-oxoglutarate-dependent dioxygenase The mRNA is cell-to-cell mobile.	protein_coding
AT1G06680	1.11637	2.92e-14	Encodes a 23 kD extrinsic protein that is part of photosystem II and participates in the regulation of oxygen evolution. Phosphorylation of this protein is dependent on calcium. In plsp1-1 mutant plastids, the nonmature form of the protein localizes in the stroma. The mRNA is cell-to-cell mobile.	protein_coding
AT1G06690	2.25099	1.78e-92	NAD(P)-linked oxidoreductase superfamily protein;(source:Araport11)	protein_coding
AT1G06717	4.12823	3.38e-09	Natural antisense transcript overlaps with AT1G34000;(source:Araport11)	antisense_long_noncoding_rna
AT1G06923	-1.66171	3.37e-05	transcription repressor OFP17-like protein;(source:Araport11)	protein_coding
AT1G06970	1.61854	0.0404263	member of Putative Na+/H+ antiporter family	protein_coding
AT1G07010	2.85654	2.89e-78	Calcineurin-like metallo-phosphoesterase superfamily protein;(source:Araport11)	protein_coding
AT1G07150	3.19399	7.74e-245	member of MEKK subfamily	protein_coding
AT1G07167	-1.51804	0.0413103	None;(source:Araport11)	long_noncoding_rna
AT1G07180	3.59281	2.19e-27	Internal NAD(P)H dehydrogenase in mitochondria. The predicted protein sequence has high homology with other designated NAD(P)H DHs from microorganisms; the capacity for matrix NAD(P)H oxidation via the rotenone-insensitive pathway is significantly reduced in the Atndi1 mutant plant line; the in vitro translation product of AtNDI1 is imported into isolated mitochondria and located on the inside of…	protein_coding
AT1G07400	1.2426	0.000175771	HSP20-like chaperones superfamily protein;(source:Araport11)	protein_coding
AT1G07440	1.14254	1.19e-13	NAD(P)-binding Rossmann-fold superfamily protein;(source:Araport11)	protein_coding
AT1G07450	2.31138	0.0353604	NAD(P)-binding Rossmann-fold superfamily protein;(source:Araport11)	protein_coding
AT1G07477	2.61966	0.0191146	Natural antisense transcript overlaps with AT1G48100;(source:Araport11)	antisense_long_noncoding_rna
AT1G07490	1.78606	0.00235554	ROTUNDIFOLIA like 3;(source:Araport11)	protein_coding
AT1G07540	2.76389	0.0165152	Arabidopsis thaliana telomere-binding protein, putative (At1g07540)	protein_coding
AT1G07607	3.54428	2.17e-32	Natural antisense transcript overlaps with AT1G50020;(source:Araport11)	antisense_long_noncoding_rna
AT1G07700	1.41597	7.61e-29	Thioredoxin superfamily protein;(source:Araport11)	protein_coding
AT1G07985	1.47962	2.91e-28	Expressed protein;(source:Araport11)	protein_coding
AT1G07993	3.65497	0.0227159	Natural antisense transcript overlaps with AT1G54780;(source:Araport11)	antisense_long_noncoding_rna
AT1G08380	1.08824	1.33e-08	Encodes subunit O of photosystem I.	protein_coding
AT1G08430	-1.67572	8.96e-07	Encodes a Al-activated malate efflux transporter. It is essential for aluminum tolerance but does not represent the major Al tolerance QTL. Staurosporine and calyculin A both block all changes in AtALMT1 gene expression (as a result malate release is totally inhibited). AtALMT1 transcription was clearly induced by indole-3-acetic acid, abscisic acid, low pH, hydrogen peroxide and flg22. STOP1 and…	protein_coding
AT1G08570	1.60868	5.29e-113	Encodes a member of the thioredoxin family protein. Located in the chloroplast. Shows high activity towards the chloroplast 2-Cys peroxiredoxin A, and poor activity towards the chloroplast NADP-malate dehydrogenase. The mRNA is cell-to-cell mobile.	protein_coding
AT1G08630	-1.06689	4.98e-16	Encodes a threonine aldolase, involved in threonine degradation to glycine. Primarily expressed in seeds and seedlings.	protein_coding
AT1G08733	2.83076	0.00173506	Natural antisense transcript overlaps with AT1G64970;(source:Araport11)	antisense_long_noncoding_rna
AT1G08847	1.1425	6.06e-09	None;(source:Araport11)	long_noncoding_rna
AT1G09023	1.03604	3.8e-05	Natural antisense transcript overlaps with AT1G68940;(source:Araport11)	antisense_long_noncoding_rna
AT1G09103	-1.56936	2.57e-07	None;(source:Araport11)	long_noncoding_rna
AT1G09170	-1.4084	1.75e-07	P-loop nucleoside triphosphate hydrolases superfamily protein with CH (Calponin Homology) domain-containing protein;(source:Araport11)	protein_coding
AT1G09240	1.63212	7.14e-18	Encodes a nicotianamine synthase.	protein_coding
AT1G09263	5.08737	0.0270402	None;(source:Araport11)	long_noncoding_rna
AT1G09287	1.40224	0.0488267	Natural antisense transcript overlaps with AT1G71950;(source:Araport11)	antisense_long_noncoding_rna
AT1G09340	1.61934	1.22e-25	Encodes CHLOROPLAST RNA BINDING (CRB), a putative RNA-binding protein. CRB is important for the proper functioning of the chloroplast. Mutations in CRB also affects the circadian system, altering the expression of both oscillator and output genes. The mRNA is cell-to-cell mobile.	protein_coding
AT1G09350	3.5969	8.65e-67	Predicted to encode a galactinol synthase	protein_coding
AT1G09367	1.77282	0.0156342	Natural antisense transcript overlaps with AT1G73100;(source:Araport11)	antisense_long_noncoding_rna
AT1G09513	3.35207	2.9e-06	Natural antisense transcript overlaps with AT1G74730;(source:Araport11)	antisense_long_noncoding_rna
AT1G09897	1.29698	0.0371205	Natural antisense transcript overlaps with AT1G79660;(source:Araport11)	antisense_long_noncoding_rna
AT1G09950	2.01454	4.39e-14	RESPONSE TO ABA AND SALT 1;(source:Araport11)	protein_coding
AT1G10270	-1.00355	1.18e-11	glutamine-rich protein 23;(source:Araport11)	protein_coding
AT1G10360	1.54782	4.25e-26	Encodes glutathione transferase belonging to the tau class of GSTs. Naming convention according to Wagner et al. (2002).	protein_coding
AT1G10370	3.74694	9.23e-137	Encodes GSTU17 (Glutathione S-Transferase U17). Functions as a negative component of stress-mediated signal transduction pathways in drought and salt stress responses.	protein_coding
AT1G10460	-1.05926	0.000415668	germin-like protein (GLP7)	protein_coding
AT1G10657	4.15965	3.69e-43	transmembrane protein;(source:Araport11)	protein_coding
AT1G10960	1.72884	5.93e-28	ferredoxin 1;(source:Araport11)	protein_coding
AT1G11040	-4.94795	0.0096506	HSP40/DnaJ peptide-binding protein;(source:Araport11)	protein_coding
AT1G11125	-1.06859	0.00147887	hypothetical protein;(source:Araport11)	protein_coding
AT1G11185	-2.24752	2.93e-21	Has been identified as a translated small open reading frame by ribosome profiling.	other_rna
AT1G11210	-1.25224	2.69e-10	cotton fiber protein, putative (DUF761);(source:Araport11)	protein_coding
AT1G11260	-1.05294	1.88e-20	Encodes a H+/hexose cotransporter. The mRNA is cell-to-cell mobile.	protein_coding
AT1G11700	1.49805	1.97e-26	senescence regulator (Protein of unknown function, DUF584);(source:Araport11)	protein_coding
AT1G11790	1.00046	6.74e-29	Encodes a plastid-localized arogenate dehydratase involved in phenylalanine biosynthesis. Not less than six genes encoding ADT were identi&#64257;ed in the Arabidopsis genome: ADT1 [At1g11790]; ADT2 [At3g07630]; ADT3 [At2g27820]; ADT4 [At3g44720]; ADT5 [At5g22630]; and ADT6 [At1g08250].	protein_coding
AT1G11850	1.09608	2.23e-07	transmembrane protein;(source:Araport11)	protein_coding
AT1G11860	1.00259	5.5e-15	Glycine cleavage T-protein family;(source:Araport11)	protein_coding
AT1G12240	2.32171	8.28e-274	Encodes a vacuolar invertase betaFruct4. betaFruct4 is transported from the endoplasmic reticulum through the intermediate compartments as a membrane protein. The N-terminal cytoplasmic domain contains multiple sequence motifs that are involved at various stages in the trafficking of betaFruct4 from the ER to the central vacuole. The mRNA is cell-to-cell mobile.	protein_coding
AT1G12250	1.42502	9.07e-22	Pentapeptide repeat-containing protein;(source:Araport11)	protein_coding
AT1G12370	3.37172	1.83e-83	encodes an amino acid sequence with significant homology to the recently characterized type II photolyases. The uvr2-1 mutant is unable to remove CPDs in vivo, and plant extracts lack detectable photolyase activity , is sensitive to UV-B and is an allele	protein_coding
AT1G12610	3.95994	0.00117067	Encodes a member of the DREB subfamily A-1 of ERF/AP2 transcription factor family (DDF1). The protein contains one AP2 domain. There are six members in this subfamily, including CBF1, CBF2, and CBF3. Overexpression of this gene results in delayed flowering and dwarfism, reduction of gibberellic acid biosynthesis, and increased tolerance to high levels of salt. This gene is expressed in all tissue…	protein_coding
AT1G12672	-2.06302	0.00332025	thionin-like protein;(source:Araport11)	protein_coding
AT1G12740	-1.66067	3.23e-17	encodes a protein with cytochrome P450 domain	protein_coding
AT1G12855	2.0094	0.0454658	F-box family protein;(source:Araport11)	protein_coding
AT1G12860	1.16789	4.75e-23	Encodes ICE2 (Inducer of CBF Expression 2), a transcription factor of the bHLH family that participates in the response to deep freezing through the cold acclimation-dependent pathway. Overexpression of ICE2 results in increased tolerance to deep freezing stress after cold acclimation.	protein_coding
AT1G12900	1.55553	7.86e-28	glyceraldehyde 3-phosphate dehydrogenase A subunit 2;(source:Araport11)	protein_coding
AT1G13080	1.3853	3.01e-59	cytochrome P450 monooxygenase	protein_coding
AT1G13250	-1.01988	7.62e-21	Encodes a protein with putative galacturonosyltransferase activity.	protein_coding
AT1G13260	-1.95611	3.92e-100	Encodes an AP2/B3 domain transcription factor which is upregulated in response to low temperature. It contains a B3 DNA binding domain. It has circadian regulation and may function as a negative growth regulator. The mRNA is cell-to-cell mobile.	protein_coding
AT1G13310	-3.11551	4.79e-05	Endosomal targeting BRO1-like domain-containing protein;(source:Araport11)	protein_coding
AT1G13360	1.0458	1.83e-24	hypothetical protein;(source:Araport11)	protein_coding
AT1G13610	1.72476	0.000641389	alpha/beta-Hydrolases superfamily protein;(source:Araport11)	protein_coding
AT1G13650	3.73907	4.33e-07	hypothetical protein;(source:Araport11)	protein_coding
AT1G13670	2.36519	3.4e-91	hypothetical protein;(source:Araport11)	protein_coding
AT1G13740	2.18044	1.1e-92	Encodes a member of a small plant-specific gene family whose members interact with ABI5 and appear to be involved in mediating stress responses. AFP2 mutants affect a number of ABA mediated processes such as germination and response to osmotic and sugar stress. AFP2 nuclear localization is stress dependent.	protein_coding
AT1G13930	3.00256	1.46e-89	Involved in response to salt stress. Knockout mutants are hypersensitive to salt stress. The mRNA is cell-to-cell mobile.	protein_coding
AT1G14150	1.59846	3.82e-17	Encodes a subunit of the NAD(P)H dehydrogenase complex located in the chloroplast thylakoid lumen.	protein_coding
AT1G14345	2.04996	1.55e-40	NAD(P)-linked oxidoreductase superfamily protein;(source:Araport11)	protein_coding
AT1G14430	2.49125	2.44e-42	glyoxal oxidase-related protein;(source:Araport11)	protein_coding
AT1G14460	1.06994	5.8e-25	AAA-type ATPase family protein;(source:Araport11)	protein_coding
AT1G14490	1.03868	0.0297573	Putative AT-hook DNA-binding family protein;(source:Araport11)	protein_coding
AT1G14642	-1.36276	0.048777	hypothetical protein;(source:Araport11)	protein_coding
AT1G14700	1.11198	3.08e-37	purple acid phosphatase 3;(source:Araport11)	protein_coding
AT1G15030	1.08587	2.95e-37	Encodes a Cysteine-rich peptide (CRP) family protein	protein_coding
AT1G15100	1.91869	7.44e-107	Encodes a putative RING-H2 finger protein RHA2a.	protein_coding
AT1G15125	-1.14016	0.00364988	S-adenosyl-L-methionine-dependent methyltransferases superfamily protein;(source:Araport11)	protein_coding
AT1G15260	1.42676	1.8e-20	LOW protein: ATP-dependent RNA helicase-like protein;(source:Araport11)	protein_coding
AT1G15290	1.79796	6.45e-33	Encodes REDUCED CHLOROPLAST COVERAGE 3 (REC3). Contributes to establishing the size of the chloroplast compartment.	protein_coding
AT1G15760	-1.01152	7e-07	Sterile alpha motif (SAM) domain-containing protein;(source:Araport11)	protein_coding
AT1G15820	1.34542	8.7e-12	Lhcb6 protein (Lhcb6), light harvesting complex of photosystem II.	protein_coding
AT1G15980	1.71262	8.73e-30	encodes a novel subunit of the chloroplast NAD(P)H dehydrogenase complex, involved in cyclic electron flow around photosystem I to produce ATP.	protein_coding
AT1G16320	1.88452	2.08e-89	plant/protein (DUF2358);(source:Araport11)	protein_coding
AT1G16380	-3.90929	8.51e-05	member of Putative Na+/H+ antiporter family	protein_coding
AT1G16530	-1.67776	0.0143648	ASYMMETRIC LEAVES 2-like 9;(source:Araport11)	protein_coding
AT1G16720	2.73807	1.09e-140	Encodes HCF173, a protein with weak similarities to the superfamily of the short-chain dehydrogenases/reductases. HCF173 is involved in the initiation of translation of the psbA mRNA. Mutants shows a high chlorophyll fluorescence phenotype (hcf) and are severely affected in the accumulation of PSII subunits. The protein HCF173 is localized in the chloroplast, where it is mainly associated with th…	protein_coding
AT1G16905	1.00969	0.000536586	Curculin-like (mannose-binding) lectin family protein;(source:Araport11)	protein_coding
AT1G17050	3.01318	3.01e-179	Encodes one of the two paralogous solanesyl diphosphate synthases - SPS1 (At1g78510) and SPS2 (At1g17050) - that assemble the side-chain of plastoquinone-9 in plastids.	protein_coding
AT1G17065	1.34672	0.0169285	hypothetical protein;(source:Araport11)	protein_coding
AT1G17100	3.44455	7.67e-123	SOUL heme-binding family protein;(source:Araport11)	protein_coding
AT1G17360	1.19656	3.46e-21	LOW protein: protein phosphatase 1 regulatory subunit-like protein;(source:Araport11)	protein_coding
AT1G17380	1.68386	0.00582368	jasmonate-zim-domain protein 5;(source:Araport11)	protein_coding
AT1G17420	1.25485	0.00468167	LOX3 encode a Lipoxygenase. Lipoxygenases (LOXs) catalyze the oxygenation of fatty acids (FAs).	protein_coding
AT1G18060	1.68876	9.59e-30	microbial collagenase;(source:Araport11)	protein_coding
AT1G18330	2.94933	1.72e-224	EARLY-PHYTOCHROME-RESPONSIVE1	protein_coding
AT1G18660	1.40726	1.41e-89	zinc finger (C3HC4-type RING finger) family protein;(source:Araport11)	protein_coding
AT1G18710	4.97674	8.01e-20	Member of the R2R3 factor gene family.	protein_coding
AT1G18730	1.82556	2.86e-27	likely a subunit of the chloroplast NAD(P)H dehydrogenase complex, involved in PSI cyclic electron transport. Located on the thylakoid membrane. Mutant has impaired NAD(P)H dehydrogenase activity. The mRNA is cell-to-cell mobile.	protein_coding
AT1G18735	3.31505	2.86e-05	Potential natural antisense gene, locus overlaps with AT1G18730	antisense_long_noncoding_rna
AT1G18810	2.3038	7.68e-33	phytochrome kinase substrate-like protein;(source:Araport11)	protein_coding
AT1G18830	2.75583	1.53e-17	Transducin/WD40 repeat-like superfamily protein;(source:Araport11)	protein_coding
AT1G19115	2.12371	0.0377456	Member of the IGT gene family.	protein_coding
AT1G19150	1.1642	3.28e-18	PSI type II chlorophyll a/b-binding protein (Lhca2*1) mRNA, The mRNA is cell-to-cell mobile.	protein_coding
AT1G19380	-1.44755	1.52e-22	sugar, putative (DUF1195);(source:Araport11)	protein_coding
AT1G19490	2.11237	8.16e-71	Basic-leucine zipper (bZIP) transcription factor family protein;(source:Araport11)	protein_coding
AT1G19530	-1.17931	1.35e-15	DNA polymerase epsilon catalytic subunit A;(source:Araport11)	protein_coding
AT1G19670	2.18473	1.23e-79	Chlorophyllase is the first enzyme involved in chlorophyll degradation. It catalyzes the hydrolysis of the ester bond to yield chlorophyllide and phytol. AtCLH1 lacks a typical signal sequence for the chloroplast. Its expression is induced rapidly by methyljasmonate, a known promoter of senescence and chlorophyll degradation.	protein_coding
AT1G19700	1.29146	2.02e-101	Encodes a member of the BEL family of homeodomain proteins. Its interaction with PLP (PAS/LOV PROTEIN) is diminished by blue light.	protein_coding
AT1G19715	1.11409	4.98e-14	Mannose-binding lectin superfamily protein;(source:Araport11)	protein_coding
AT1G19960	-2.68548	4.21e-06	transcription factor;(source:Araport11)	protein_coding
AT1G20020	1.04574	1.01e-16	Encodes a leaf-type ferredoxin:NADP(H) oxidoreductase. It is present in both chloroplast stroma and thylakoid membranes but is more abundant in the stroma The mRNA is cell-to-cell mobile.	protein_coding
AT1G20340	1.17146	5.14e-10	recombination and DNA-damage resistance protein (DRT112) One of two Arabidopsis plastocyanin genes. Predominant form, expressed 10x higher than PETE1. PETE2 is thought to be post-transcriptionally regulated via copper accumulation and is involved in copper homeostasis. Mutation of this gene does not have obvious effect on photosynthesis. In plsp1-1 mutant plastids, the nonmature form of the prote…	protein_coding
AT1G20470	1.4992	0.00708022	SAUR-like auxin-responsive protein family;(source:Araport11)	protein_coding
AT1G20730	-5.38444	0.00234871	transport/golgi organization-like protein, putative (DUF833);(source:Araport11)	protein_coding
AT1G20870	1.00219	4.22e-05	Encodes an anti-silencing factor that prevents gene repression and DNA hypermethylation.	protein_coding
AT1G21140	-1.02196	0.00832157	The gene encodes nodulin-like1 whose transcript abundance was repressed under conditions of Fe-deficient growth.	protein_coding
AT1G21210	-1.04456	0.0354871	cell wall-associated ser/thr kinase involved in cell elongation and lateral root development	protein_coding
AT1G21240	-2.44603	0.0341845	encodes a wall-associated kinase The mRNA is cell-to-cell mobile.	protein_coding
AT1G21320	-3.74353	0.0128436	nucleic acid/nucleotide binding protein;(source:Araport11)	protein_coding
AT1G21326	-1.66272	0.000343167	VQ motif-containing protein;(source:Araport11)	protein_coding
AT1G21500	1.38951	1.03e-14	hypothetical protein;(source:Araport11)	protein_coding
AT1G21520	-1.82296	1.61e-19	hypothetical protein;(source:Araport11)	protein_coding
AT1G21528	-3.03789	7.24e-11	hypothetical protein;(source:Araport11)	protein_coding
AT1G21810	1.28879	9.61e-05	Encodes a protein that localizes at motile vesicle-like small compartments in differentiating xylem cells that is associated with microtubule plus-ends. VETH-positive compartments are unlikely to be elements in conventional endomembrane trafficking pathways. It can associate with COG2, and together these two proteins co-localize with the EXO70A1 exocyst subunit, tethering EXO70A1 to compartments …	protein_coding
AT1G22360	-1.04923	3.91e-38	UDP-glucosyl transferase 85A2;(source:Araport11)	protein_coding
AT1G22370	1.04636	4.5e-07	UDP-glucosyl transferase 85A5;(source:Araport11)	protein_coding
AT1G22430	1.044	6.53e-14	GroES-like zinc-binding dehydrogenase family protein;(source:Araport11)	protein_coding
AT1G22590	1.29175	3.8e-14	AGAMOUS-like 87;(source:Araport11)	protein_coding
AT1G22630	1.95649	3.49e-19	SSUH2-like protein;(source:Araport11)	protein_coding
AT1G22650	1.26319	2.06e-25	Plant neutral invertase family protein;(source:Araport11)	protein_coding
AT1G22680	1.93559	0.000243013	hypothetical protein;(source:Araport11)	protein_coding
AT1G22750	1.4238	1.12e-29	transmembrane protein;(source:Araport11)	protein_coding
AT1G22850	1.18051	7.42e-29	SNARE associated Golgi protein family;(source:Araport11)	protein_coding
AT1G23010	1.7922	5.63e-19	Encodes a protein with multicopper oxidase activity. Located in ER. Function together with LPR2 (AT1G71040) and a P5-type ATPase (At5g23630/PDR2) in a common pathway that adjusts root meristem activity to Pi (inorganic phosphate) availability.	protein_coding
AT1G23130	1.56387	3.42e-08	Polyketide cyclase/dehydrase and lipid transport superfamily protein;(source:Araport11)	protein_coding
AT1G23310	1.88615	7.38e-47	Identified by cloning the gene that corresponded to a purified protein having glyoxylate aminotransferase activity. Localized to the peroxisome and thought to be involved in photorespiration/ metabolic salvage pathway.	protein_coding
AT1G23390	-1.12621	1.22e-24	A kelch domain-containing F-box protein. Its N terminus contains a typical F-box motif but its C-terminal domain only consists of one predicted kelch motif. Predicted to be stu Interacts with chalcone synthase CHS to mediate CHS ubiquitination and degradation.	protein_coding
AT1G23510	-1.78933	0.00164381	OBP32pep protein;(source:Araport11)	protein_coding
AT1G23730	-1.2844	0.000160327	beta carbonic anhydrase 3;(source:Araport11)	protein_coding
AT1G23740	2.10812	5.23e-65	AOR is an alkenal/one oxidoreductase that acts on compounds with unsaturated alpha,beta-carbonyls. The activity of this enzyme with a number of substrates, including acrolein and 3-buten-2-one, was demonstrated in vitro using a truncated form of the protein that lacked approximately 80 of the first amino acids. This protein appears to localize to the chloroplast where it likely helps to maintain …	protein_coding
AT1G24400	1.27716	0.00163075	High-affinity transporter for neutral and acidic amino acids, expressed in tapetum tissue of anthers	protein_coding
AT1G24620	-1.97393	0.0155184	Encodes a EF-hand calcium-binding protein family member. Mutants exhibit longer root hairs under phosphate-deficient conditions.	protein_coding
AT1G25277	2.29049	0.0117204	hypothetical protein;(source:Araport11)	protein_coding
AT1G25320	-1.42613	1.33e-57	Leucine-rich repeat protein kinase family protein;(source:Araport11)	protein_coding
AT1G25440	1.62041	2.86e-25	B-box type zinc finger protein with CCT domain-containing protein;(source:Araport11)	protein_coding
AT1G25530	-1.2409	7.44e-14	Transmembrane amino acid transporter family protein;(source:Araport11)	protein_coding
AT1G25560	-1.87346	8.16e-71	Encodes a member of the RAV transcription factor family that contains AP2 and B3 binding domains. Involved in the regulation of flowering under long days. Loss of function results in early flowering. Overexpression causes late flowering and repression of expression of FT. Novel transcriptional regulator involved in ethylene signaling. Promoter bound by EIN3. EDF1 in turn, binds to promoter elemen…	protein_coding
AT1G26230	1.20785	2.45e-12	Encodes a subunit of chloroplasts chaperonins that are involved in mediating the folding of newly synthesized, translocated, or stress-denatured proteins. Cpn60 subunits are: Cpn60alpha1 (At2g28000), AtCpn60alpha2 (At5g18820), AtCpn60beta1 (At1g55490), AtCpn60beta2 (At3g13470), AtCpn60beta3 (At5g56500), AtCpn60beta4 (At1g26230).	protein_coding
AT1G26600	1.17863	0.0194593	Member of a large family of putative ligands homologous to the Clavata3 gene. Consists of a single exon. Can partially replace CLV3 function in vivo.	protein_coding
AT1G26761	4.48626	1.35e-55	Arabinanase/levansucrase/invertase;(source:Araport11)	protein_coding
AT1G26770	2.37648	9.38e-101	Encodes an expansin. Naming convention from the Expansin Working Group (Kende et al, Plant Mol Bio). Involved in the formation of nematode-induced syncytia in roots of Arabidopsis thaliana.	protein_coding
AT1G26945	-1.00833	9.7e-24	Encodes a basic helix-loop-helix (bHLH) protein involved in blue/far-red light signaling. Physically interacts with HFR1 and negatively regulates its activity.	protein_coding
AT1G27120	1.29381	6.39e-49	Encodes a Golgi-localized hydroxyproline-O-galactosyltransferase.	protein_coding
AT1G27480	1.91629	1.7e-47	alpha/beta-Hydrolases superfamily protein;(source:Araport11)	protein_coding
AT1G27620	-1.2497	7.49e-11	HXXXD-type acyl-transferase family protein;(source:Araport11)	protein_coding
AT1G27740	-1.11988	2.21e-07	Basic helix-loop-helix (bHLH) transcription factor that is sufficient to promote postmitotic cell growth in root-hair cells. RSL4 is a direct transcriptional target of RHD6	protein_coding
AT1G27760	1.18137	1.71e-96	Encodes a protein with similarity to human interferon-related developmental regulator (IFRD)that is involved in salt tolerance. Loss of function mutations are hypersensitive to salt stress and have reduced fertility. SAT32 is found in the cytoplasm but appears to translocate to the nucleus when plants are subject to salt stress.	protein_coding
AT1G28010	1.60238	7.76e-29	Encodes an ATP-binding cassette (ABC) transporter. Expressed in the vascular tissue of primary stem.	protein_coding
AT1G28190	-1.06268	9.67e-08	hypothetical protein;(source:Araport11)	protein_coding
AT1G28330	-1.48373	2.79e-51	dormancy-associated protein (DRM1)	protein_coding
AT1G28480	1.62658	2.51e-05	Encodes GRX480, a member of the glutaredoxin family that regulates protein redox state. GRX480 interacts with TGA factors and suppresses JA-responsive PDF1.2 transcription. GRX480 transcription is SA-inducible and requires NPR1. Maybe involved in SA/JA cross-talk.	protein_coding
AT1G28570	1.02246	3.31e-09	SGNH hydrolase-type esterase superfamily protein;(source:Araport11)	protein_coding
AT1G28600	1.95499	9.6e-57	GDSL-motif esterase/acyltransferase/lipase. Enzyme group with broad substrate specificity that may catalyze acyltransfer or hydrolase reactions with lipid and non-lipid substrates.	protein_coding
AT1G29179	-1.01451	0.0164109	cysteine/histidine-rich C1 domain protein;(source:Araport11)	protein_coding
AT1G29290	-1.43704	4.81e-05	B-cell lymphoma 6 protein;(source:Araport11)	protein_coding
AT1G29530	1.67355	5.49e-28	hypothetical protein;(source:Araport11)	protein_coding
AT1G29640	2.74654	9.66e-101	senescence regulator (Protein of unknown function, DUF584);(source:Araport11)	protein_coding
AT1G29700	1.86406	8.07e-36	Metallo-hydrolase/oxidoreductase superfamily protein;(source:Araport11)	protein_coding
AT1G29910	3.28839	8.26e-54	member of Chlorophyll a/b-binding protein family	protein_coding
AT1G30100	-1.68181	0.00838938	Encodes 9-cis-epoxycarotenoid dioxygenase, a key enzyme in the biosynthesis of abscisic acid. The expression of this gene increases during the first 6h of imbibition.	protein_coding
AT1G30190	3.51715	0.0171122	cotton fiber protein;(source:Araport11)	protein_coding
AT1G30380	1.52961	1.14e-15	Encodes subunit K of photosystem I reaction center. The mRNA is cell-to-cell mobile.	protein_coding
AT1G30530	2.53127	6.83e-70	The At1g30530 gene encodes a UDP-rhamnose:flavonol-3-O-rhamnosyltransferase (UGT78D1) attaching a rhamnosyl residue to the 3-O-position of the flavonols kaempferol and quercetin	protein_coding
AT1G31550	1.42059	0.00637155	GDSL-motif esterase/acyltransferase/lipase. Enzyme group with broad substrate specificity that may catalyze acyltransfer or hydrolase reactions with lipid and non-lipid substrates.	protein_coding
AT1G31580	1.39005	2.13e-14	Encodes cell wall protein. ECS1 is not a Xcc750 resistance gene, but the genetic data indicate that ECS1 is linked to a locus influencing resistance to Xcc750. The mRNA is cell-to-cell mobile.	protein_coding
AT1G31650	1.00129	4.88e-16	Encodes a member of KPP-like gene family, homolog of KPP (kinase partner protein) gene in tomato. Also a member of the RopGEF (guanine nucleotide exchange factor) family, containing the novel PRONE domain (plant-specific Rop nucleotide exchanger), which is exclusively active towards members of the Rop subfamily.	protein_coding
AT1G31800	1.45477	6.17e-33	Encodes a protein with &#946;-ring carotenoid hydroxylase activity. The mRNA is cell-to-cell mobile.	protein_coding
AT1G32060	1.21071	7.32e-21	phosphoribulokinase;(source:Araport11)	protein_coding
AT1G32080	1.65696	8.74e-42	Encodes a plant LrgAB/CidAB protein localized to the chloroplast envelope that is involved in chloroplast development, carbon partitioning and leaf senescence. The gene may have evolved from gene fusion of bacterial lrgA and lrgB.	protein_coding
AT1G32240	1.15844	4.57e-23	Encodes a member of the KANADI family of putative transcription factors. Together with KAN1, this gene appears to be involved in the development of the carpel and the outer integument of the ovule.Along with KAN1 and KAN4 appears to regulate the proper localization of PIN1 in early embryogenesis.	protein_coding
AT1G32470	1.01224	1.45e-07	Single hybrid motif superfamily protein;(source:Araport11)	protein_coding
AT1G32690	1.41375	1.92e-37	DUF740 family protein;(source:Araport11)	protein_coding
AT1G32870	1.12922	2.52e-22	Expression in rosette leaves is activated by high concentration of boron.	protein_coding
AT1G32880	3.94739	0.0234965	ARM repeat superfamily protein;(source:Araport11)	protein_coding
AT1G32900	3.26743	3.74e-78	UDP-Glycosyltransferase superfamily protein;(source:Araport11)	protein_coding
AT1G32970	-2.73014	0.0337325	Subtilisin-like serine endopeptidase family protein;(source:Araport11)	protein_coding
AT1G33102	1.72902	2e-05	hypothetical protein;(source:Araport11)	protein_coding
AT1G33110	2.69843	1.21e-139	MATE efflux family protein;(source:Araport11)	protein_coding
AT1G33260	-1.34577	1.55e-07	Protein kinase superfamily protein;(source:Araport11)	protein_coding
AT1G33720	2.55353	0.0194402	member of CYP76C	protein_coding
AT1G34000	1.918	2.57e-41	Encodes a novel member of the Lhc family from Arabidopsis with one predicted transmembrane alpha-helix closely related to helix I of Lhc protein from PSI (Lhca4). Gene expression is triggered by light stress and both transcript and protein accumulate in a light intensity-dependent manner. Ohp2 is associated with PSI under low- or high-light conditions.	protein_coding
AT1G34570	1.46716	2.99e-14	Essential protein Yae1, N-terminal;(source:Araport11)	protein_coding
AT1G35180	1.06747	1.27e-12	TRAM, LAG1 and CLN8 (TLC) lipid-sensing domain containing protein;(source:Araport11)	protein_coding
AT1G35230	-1.58345	0.00529454	Encodes arabinogalactan-protein (AGP5). The mRNA is cell-to-cell mobile.	protein_coding
AT1G35515	1.98058	0.00228074	high response to osmotic stress 10;(source:Araport11)	protein_coding
AT1G35560	1.17334	3.24e-15	Encodes a member of the TCP-P subfamily that is involved in flowering time control and plant development. Mutants present an early flowering phenotype.	protein_coding
AT1G36060	-2.42402	8.36e-54	encodes a member of the DREB subfamily A-6 of ERF/AP2 transcription factor family. The protein contains one AP2 domain. There are 8 members in this subfamily including RAP2.4.Overexpression results in increased drought tolerance and vitrified leaves. Binds to DRE/GCC promoter elements and activates expression of aquaporin genes AtTIP1;1, AtTIP2;3, and AtPIP2;2.	protein_coding
AT1G36922	-1.42049	0.0349231	hypothetical protein;(source:Araport11)	protein_coding
AT1G42550	2.18453	3.42e-65	Encodes a plant-specific protein of unknown function that appears to be conserved among angiosperms. The mRNA is cell-to-cell mobile.	protein_coding
AT1G42970	1.61208	8.18e-35	Encodes chloroplast localized glyceraldehyde-3-phosphate dehydrogenase that can use both NADH and NADPH to reduce 1,3-diphosphate glycerate. It forms A2B2 heterotetramers with GapA forms of the GADPH enzyme. These complexes are active in the light under reducing conditions, but show reduced NADPH-dependent activity in response to oxidized thioredoxins and increased NAD(H)/NADP(H) ratios due to th…	protein_coding
AT1G43000	-1.18942	0.0480357	PLATZ transcription factor family protein;(source:Araport11)	protein_coding
AT1G43040	-1.20104	0.00320407	SAUR-like auxin-responsive protein family;(source:Araport11)	protein_coding
AT1G43670	1.08146	8.16e-26	Encodes a fructose-1,6-bisphosphatase. This enzyme, in addition to catalyzing the formation of fructose-6-phosphate for sucrose biosynthesis, appears to play a role in fructose-mediated signaling that is independent of its enzymatic activity. atcfbp-1/fins1 mutants have reduced photosynthetic rates, elevated levels of starch and reduced levels of sucrose during the day. Although the protein is ex…	protein_coding
AT1G44000	2.39931	4.64e-65	STAY-GREEN-like protein;(source:Araport11)	protein_coding
AT1G44446	2.63669	4.12e-116	Encodes chlorophyllide <i>a</i> oxygenase which converts chlorophyllide <i>a</i> to chlorophyllide <i>b</i> by catalyzing two successive hydroxylations at the 7-methyl group of chlorophyllide <i>a</i> . Mutants are deficient in pigments that associate with thylakoid membrane proteins, lacking chlorophyll <i>b</i> and light-harvesting proteins of photosystem II. The protein was shown through cross…	protein_coding
AT1G44542	1.32864	0.000117683	Cyclase family protein;(source:Araport11)	protein_coding
AT1G44575	2.31265	6.96e-60	Encoding PSII-S (CP22), a ubiquitous pigment-binding protein associated with photosystem II (PSII) of higher plants. Involved in nonphotochemical quenching rather than in photosynthesis. Mutant has a normal violaxanthin cycle but has a limited capacity of quenching singlet excited chlorophylls and is tolerant to lipid peroxidation.	protein_coding
AT1G45201	1.38552	1.08e-26	Target of AtGRP7 regulation.	protein_coding
AT1G45230	1.24009	2.93e-20	DCL protein (DUF3223);(source:Araport11)	protein_coding
AT1G45238	3.21548	0.0348543	pre-tRNA tRNA-Pro (anticodon: TGG);(source:Araport11, TAIR10)	pre_trna
AT1G45474	1.2375	4.5e-17	Encodes a component of the light harvesting complex of photosystem I.	protein_coding
AT1G45545	-1.14616	3.65e-05	WEAK CHLOROPLAST MOVEMENT UNDER BLUE LIGHT-like protein (DUF827);(source:Araport11)	protein_coding
AT1G46264	1.32191	2.72e-11	Encodes SCHIZORIZA, a member of Heat Shock Transcription Factor (Hsf) family. Functions as a nuclear factor regulating asymmetry of stem cell divisions.	protein_coding
AT1G47370	3.02306	0.027094	RBA1 variant in Ag0 background is a TIR-only receptor protein that binds to the bacterial type III effector protein HopBA. The Col-0 variant, which is not expressed, is likely a psuedogene and more highly methylated than the Ag0 variant which is expressed.	protein_coding
AT1G47540	-2.4016	0.013056	Scorpion toxin-like knottin superfamily protein;(source:Araport11)	protein_coding
AT1G47580	1.48372	1.48e-18	Pentatricopeptide repeat (PPR) superfamily protein;(source:Araport11)	protein_coding
AT1G48040	1.04276	9.37e-20	Protein phosphatase 2C family protein;(source:Araport11)	protein_coding
AT1G48690	-1.3079	1.2e-17	Auxin-responsive GH3 family protein;(source:Araport11)	protein_coding
AT1G48820	-1.60751	0.0120607	Terpenoid cyclases/Protein prenyltransferases superfamily protein;(source:Araport11)	protein_coding
AT1G49010	1.50194	1.61e-20	Duplicated homeodomain-like superfamily protein;(source:Araport11)	protein_coding
AT1G49130	-1.40096	2.2e-15	B-box type zinc finger protein with CCT domain-containing protein;(source:Araport11)	protein_coding
AT1G49210	-2.8082	8.29e-17	RING/U-box superfamily protein;(source:Araport11)	protein_coding
AT1G49380	1.17354	7.14e-18	cytochrome c biogenesis protein family;(source:Araport11)	protein_coding
AT1G49405	1.12066	0.0495945	Uncharacterized protein family (UPF0497);(source:Araport11)	protein_coding
AT1G49430	1.52034	5.99e-100	Encodes a long chain acyl-CoA synthetase that catalyzes the synthesis of omega-hydroxy fatty acyl-CoA intermediates in the pathway to cutin synthesis. Required for repression of lateral root formation.	protein_coding
AT1G49500	-1.34746	3.43e-46	transcription initiation factor TFIID subunit 1b-like protein;(source:Araport11)	protein_coding
AT1G49975	1.47596	9.22e-17	photosystem I reaction center subunit N;(source:Araport11)	protein_coding
AT1G49990	1.05121	0.00070891	F-box family protein;(source:Araport11)	protein_coding
AT1G50020	2.35534	9.81e-200	tubulin alpha-6 chain;(source:Araport11)	protein_coding
AT1G50180	1.05591	0.0010125	NB-ARC domain-containing disease resistance protein;(source:Araport11)	protein_coding
AT1G50250	2.49526	5.48e-89	encodes an FTSH protease that is localized to the chloroplast. Involved in the D1 repair cycle of Photosystem II. FtsH1 and FtsH5 are interchangeable in thylakoid membranes.	protein_coding
AT1G50280	1.01984	0.000765864	Phototropic-responsive NPH3 family protein;(source:Araport11)	protein_coding
AT1G50290	1.3121	3.26e-24	hypothetical protein;(source:Araport11)	protein_coding
AT1G50400	-1.162	0.0126609	Eukaryotic porin family protein;(source:Araport11)	protein_coding
AT1G50450	1.11677	7.96e-16	Saccharopine dehydrogenase;(source:Araport11)	protein_coding
AT1G50732	1.82866	1.92e-14	transmembrane protein;(source:Araport11)	protein_coding
AT1G50900	1.04711	2.29e-12	Encodes GDC1 (Grana Deficient Chloroplast 1), an ankyrin domain containing protein required fro chloroplast thylakoid grana formation. The mRNA is cell-to-cell mobile.	protein_coding
AT1G50960	3.15754	0.000754658	Encodes a protein with gibberellin 2-oxidase activity which acts specifically on C-20 gibberellins. DDF1 binds to GA2OX7 and regulates its expression in response to salt stress.	protein_coding
AT1G51080	1.09689	1.02e-07	golgin family A protein;(source:Araport11)	protein_coding
AT1G51090	1.17128	0.0398519	Heavy metal associated domain containing protein involved in plant immunity.Mutants show an increase in root length under NO stress and reduction in root length under H2O2 stress conditions. Mutants show increases in defense responses to pathogens including hypersensitive lesions, increased resistance and induction of SAR genes.	protein_coding
AT1G51110	1.33528	4.31e-17	Plastid-lipid associated protein PAP / fibrillin family protein;(source:Araport11)	protein_coding
AT1G51340	1.32559	7.32e-11	MATE efflux family protein;(source:Araport11)	protein_coding
AT1G51580	-1.18849	5.57e-28	RNA-binding KH domain-containing protein;(source:Araport11)	protein_coding
AT1G51820	4.23262	0.00284222	Leucine-rich repeat protein kinase family protein;(source:Araport11)	protein_coding
AT1G51840	-1.28638	3.24e-06	kinase-like protein;(source:Araport11)	protein_coding
AT1G51940	-1.20209	1.98e-69	Encodes a LysM-containing receptor-like kinase. Induction of chitin-responsive genes by chitin treatment is not blocked in the mutant. Based on protein sequence alignment analysis, it has a typical RD signaling domain in its catalytic loop and possesses autophosphorylation activity.It is required for the suppression of defense responses in absence of pathogen infection or upon abscisic acid treat…	protein_coding
AT1G52100	1.03478	2.32e-24	Mannose-binding lectin superfamily protein;(source:Araport11)	protein_coding
AT1G52110	-1.22532	0.0483446	Mannose-binding lectin superfamily protein;(source:Araport11)	protein_coding
AT1G52220	1.25537	3.13e-20	CURVATURE THYLAKOID protein;(source:Araport11)	protein_coding
AT1G52230	1.7254	4.06e-20	Phosphorylation of this protein is dependent on calcium. The mRNA is cell-to-cell mobile.	protein_coding
AT1G52342	1.04728	5.44e-22	hypothetical protein;(source:Araport11)	protein_coding
AT1G52660	-1.59127	0.000100131	P-loop containing nucleoside triphosphate hydrolases superfamily protein;(source:Araport11)	protein_coding
AT1G52870	2.60777	7.1e-73	Peroxisomal membrane 22 kDa (Mpv17/PMP22) family protein;(source:Araport11)	protein_coding
AT1G52990	2.07837	3.38e-08	thioredoxin family protein;(source:Araport11)	protein_coding
AT1G53090	2.11482	5.14e-129	Encodes a member of the SPA (suppressor of phyA-105) protein family (SPA1-SPA4). SPA proteins contain an N-terminal serine/threonine kinase-like motif followed by a coiled-coil structure and a C-terminal WD-repeat domain. SPA proteins function redundantly in suppressing photomorphogenesis in dark- and light-grown seedlings. SPA4 (and SPA3) predominantly regulates elongation growth in adult plants.	protein_coding
AT1G53100	-1.7752	0.00289009	Core-2/I-branching beta-1,6-N-acetylglucosaminyltransferase family protein;(source:Araport11)	protein_coding
AT1G53340	-1.57811	1.83e-22	Cysteine/Histidine-rich C1 domain family protein;(source:Araport11)	protein_coding
AT1G53670	1.53162	2.46e-71	methionine sulfoxide reductase B 1;(source:Araport11)	protein_coding
AT1G53800	1.028	3.55e-19	muscle M-line assembly protein;(source:Araport11)	protein_coding
AT1G53875	1.75654	0.000333657	LURP-one-like protein;(source:Araport11)	protein_coding
AT1G54040	-1.77211	1.64e-06	Epithiospecifier protein, interacts with WRKY53. Involved in pathogen resistance and leaf senescence.	protein_coding
AT1G54050	1.15414	6.92e-05	HSP20-like chaperones superfamily protein;(source:Araport11)	protein_coding
AT1G54575	1.10417	3.69e-12	hypothetical protein;(source:Araport11)	protein_coding
AT1G54740	1.25075	1.27e-23	FANTASTIC four-like protein (DUF3049);(source:Araport11)	protein_coding
AT1G54780	1.32524	1.36e-23	Encodes a thylakoid lumen protein regulating photosystem II repair cycle. Has acid phosphatase activity. The mRNA is cell-to-cell mobile.	protein_coding
AT1G55370	1.08363	7.06e-10	NDH-dependent cyclic electron flow 5;(source:Araport11)	protein_coding
AT1G55480	1.64388	3.66e-25	Encodes a member of a novel plant protein family containing a PDZ, a K-box, and a TPR motif. mRNA but not protein levels decrease after wounding. ZKT is phosphorylated at Thr and Ser residues after wounding. The mRNA is cell-to-cell mobile.	protein_coding
AT1G55550	1.20085	0.00101886	P-loop containing nucleoside triphosphate hydrolases superfamily protein;(source:Araport11)	protein_coding
AT1G55775	-2.35008	0.0226542	heavy metal-associated domain protein;(source:Araport11)	protein_coding
AT1G55910	1.49474	9.03e-20	member of Putative zinc transporter ZIP2 - like family	protein_coding
AT1G55960	2.53806	1.72e-209	Polyketide cyclase/dehydrase and lipid transport superfamily protein;(source:Araport11)	protein_coding
AT1G56430	1.31296	1.22e-05	Encodes a protein with nicotianamine synthase activity.	protein_coding
AT1G56510	3.35341	2.53e-52	TIR-NB-LRR protein that confers resistance to four races of Albugo candida. The mRNA is cell-to-cell mobile.	protein_coding
AT1G56670	1.84402	3.1e-21	GDSL-motif esterase/acyltransferase/lipase. Enzyme group with broad substrate specificity that may catalyze acyltransfer or hydrolase reactions with lipid and non-lipid substrates.	protein_coding
AT1G57560	-1.31066	7.35e-07	Member of the R2R3 factor gene family.	protein_coding
AT1G57590	1.37553	8.98e-06	Pectinacetylesterase family protein;(source:Araport11)	protein_coding
AT1G57750	4.00944	0.00845529	Encodes a CYP96A15, midchain alkane hydroxylase, involved in cuticular wax biosynthesis.	protein_coding
AT1G57770	1.51954	1.91e-26	FAD/NAD(P)-binding oxidoreductase family protein;(source:Araport11)	protein_coding
AT1G58290	2.01685	3.76e-70	Encodes a protein with glutamyl-tRNA reductase (GluTR) activity, catalyzing the NADPH-dependent reduction of Glu-tRNA(Glu) to glutamate 1-semialdehyde (GSA) with the release of free tRNA(Glu). It is involved in the early steps of chlorophyll biosynthesis.	protein_coding
AT1G58340	1.35557	1.24e-35	Encodes a plant MATE (multidrug and toxic compound extrusion) transporter that is localized to the Golgi complex and small organelles and is involved in determining the rate of organ initiation. It is also involved in iron homeostasis when plants are under osmotic stress.	protein_coding
AT1G58520	1.71413	2.2e-89	GDSL-like lipase/acylhydrolase superfamily protein;(source:Araport11)	protein_coding
AT1G58848	1.60187	8.14e-18	Disease resistance protein (CC-NBS-LRR class) family;(source:Araport11)	protein_coding
AT1G59640	1.07837	1.67e-11	A basic helix-loop-helix encoding gene (BIGPETAL, BPE) involved in the control of petal size. BPE is expressed via two mRNAs derived from an alternative splicing event. The BPEub (AT1G59640.1)transcript is expressed ubiquitously, whereas the BPEp (AT1G59640.2) transcript is preferentially expressed in petals. Plants that lack the petal-expressed variant BPEp have larger petals as a result of incr…	protein_coding
AT1G59700	1.54307	8.72e-45	Encodes glutathione transferase belonging to the tau class of GSTs. Naming convention according to Wagner et al. (2002). The mRNA is cell-to-cell mobile.	protein_coding
AT1G59740	1.16266	4.16e-11	Major facilitator superfamily protein;(source:Araport11)	protein_coding
AT1G59870	-1.02704	1.22e-12	ATP binding cassette transporter. Localized to the plasma membrane in uninfected cells. In infected leaves, the protein concentrated at infection sites. Contributes to nonhost resistance to inappropriate pathogens that enter by direct penetration in a salicylic acid?dependent manner. Required for mlo resistance. Has Cd transporter activity (Cd2+ extrusion pump) and contributes to heavy metal resi…	protein_coding
AT1G59940	-1.45166	9.02e-18	Type A response regulator highly similar to bacterial two-component response regulators. Rapidly induced by cytokinin. Involved in red-light signaling. Acts redundantly with ARR3 in the control of circadian period in a cytokinin-independent manner.	protein_coding
AT1G60000	1.07678	3.92e-13	RNA-binding (RRM/RBD/RNP motifs) family protein;(source:Araport11)	protein_coding
AT1G60060	-1.38057	1.36e-49	Serine/threonine-protein kinase WNK (With No Lysine)-like protein;(source:Araport11)	protein_coding
AT1G60095	-1.15202	0.000315179	Mannose-binding lectin superfamily protein;(source:Araport11)	protein_coding
AT1G60190	1.41891	1.79e-11	Encodes PUB19, a plant U-box armadillo repeat protein. Involved in salt inhibition of germination together with PUB18. The mRNA is cell-to-cell mobile.	protein_coding
AT1G60260	1.57953	6.81e-16	beta glucosidase 5;(source:Araport11)	protein_coding
AT1G60550	1.23704	4.24e-22	enoyl-CoA hydratase/isomerase D;(source:Araport11)	protein_coding
AT1G60630	-1.42636	4.13e-18	Leucine-rich repeat protein kinase family protein;(source:Araport11)	protein_coding
AT1G60950	1.49772	2.38e-26	encodes a major leaf ferredoxin	protein_coding
AT1G60970	-1.33207	0.00190068	SNARE-like superfamily protein;(source:Araport11)	protein_coding
AT1G61190	1.25924	6.9e-19	Putative CC-NB-LRR resistance gene. It's ortholog in ecotype Wei-0 RPP39 (R_190-Wei-0, accession number JQ045573, PMID:22359513) has been shown experimentally to recognize the effector ATR39-1 produced by Hyaloperonospora arabidopsidis (Hpa). The mRNA is cell-to-cell mobile.	protein_coding
AT1G61260	-1.0969	6.58e-25	cotton fiber (DUF761);(source:Araport11)	protein_coding
AT1G61340	1.4065	4.07e-07	Encodes a F-box protein induced by various biotic or abiotic stress.	protein_coding
AT1G61520	1.30385	8.47e-20	PSI type III chlorophyll a/b-binding protein (Lhca3*1) The mRNA is cell-to-cell mobile.	protein_coding
AT1G61890	2.21805	2.29e-173	MATE efflux family protein;(source:Araport11)	protein_coding
AT1G62030	1.61507	1.17e-17	Cysteine/Histidine-rich C1 domain family protein;(source:Araport11)	protein_coding
AT1G62410	-4.68928	0.0212485	MIF4G domain-containing protein;(source:Araport11)	protein_coding
AT1G62570	1.10436	3.84e-21	belongs to the flavin-monooxygenase (FMO) family, encodes a glucosinolate S-oxygenase that catalyzes the conversion of methylthioalkyl glucosinolates to methylsulfinylalkyl glucosinolates The mRNA is cell-to-cell mobile.	protein_coding
AT1G62580	1.01745	0.00265918	Encodes a flavin monooxygenase that binds NO, has a higher affinity for NO than for O(2) and can generate cGMP from GTP in vitro in an NO-dependent manner.	protein_coding
AT1G62630	1.95176	7.36e-15	Disease resistance protein (CC-NBS-LRR class) family;(source:Araport11)	protein_coding
AT1G62750	1.35064	9.6e-27	Nuclear encoded protein consists of the five domains conserved in EF-G proteins, with two GTP-binding sites in the first domain, and an additional transit peptide at the N-terminus. Localized in chloroplasts. Point mutation results in a delay in the onset of germination. At early developmental stage embryos still contain undifferentiated proplastids. The greening of cotyledons is severely impaire…	protein_coding
AT1G63360	1.49983	1.23e-27	Disease resistance protein (CC-NBS-LRR class) family;(source:Araport11)	protein_coding
AT1G63590	4.11275	0.0119745	Receptor-like protein kinase-related family protein;(source:Araport11)	protein_coding
AT1G63750	-1.27739	6.15e-07	Disease resistance protein (TIR-NBS-LRR class) family;(source:Araport11)	protein_coding
AT1G63880	1.25466	7.29e-12	Encodes a TIR-NBS-LRR class of disease resistance protein effective against Leptosphaeria maculans. The mRNA is cell-to-cell mobile.	protein_coding
AT1G63930	-2.10581	3.34e-07	from the Czech roh meaning corner;(source:Araport11)	protein_coding
AT1G64460	-1.27904	1.22e-45	phosphatidylinositol 4-kinase gamma-like protein;(source:Araport11)	protein_coding
AT1G64500	3.89085	9.23e-211	A member of a protein family found in plants and animals that contain conserved C-terminal glutaredoxin-like and putative zinc-binding cysteine-rich domains. It is involved in light stimulated actin bundling and chloroplast movement. The mRNA is cell-to-cell mobile.	protein_coding
AT1G64660	-1.40031	3.59e-69	Encodes a functional methionine gamma-lyase, a cytosolic enzyme catalyzes the degradation of methionine into methanethiol, alpha-ketobutyrate and ammonia. The catabolism of excess methionine is important to methionine homeostasis. The mRNA is cell-to-cell mobile.	protein_coding
AT1G64680	1.55922	1.17e-29	beta-carotene isomerase D27;(source:Araport11)	protein_coding
AT1G64770	1.65859	1.65e-35	encodes a novel subunit of the chloroplast NAD(P)H dehydrogenase complex, involved in cyclic electron flow around photosystem I to produce ATP.	protein_coding
AT1G64780	2.83329	1.76e-55	encodes an ammonium transporter protein believed to act as a high affinity transporter. It is expressed in the root, primarily in endodermal and cortical cells, and contributes to ammonium uptake in the root.	protein_coding
AT1G64860	1.5476	8.62e-28	Subunit of chloroplast RNA polymerase, confers the ability to recognize promoter sequences on the core enzyme	protein_coding
AT1G64900	2.15874	6.54e-36	Encodes cytochrome P450 (CYP89A2). The mRNA is cell-to-cell mobile.	protein_coding
AT1G64950	1.54615	6.21e-122	member of CYP89A The mRNA is cell-to-cell mobile.	protein_coding
AT1G64970	2.29783	6.33e-41	gamma-tocopherol methyltransferase (g-TMT) mRNA, nuclear; mutant has Deficient in alpha and beta tocopherol; Accumulates gamma tocopherol in leaves	protein_coding
AT1G65060	3.35479	4.28e-74	encodes an isoform of 4-coumarate:CoA ligase (4CL), which is involved in the last step of the general phenylpropanoid pathway. mRNA levels are not induced in response to wounding or to fungal infection by P. parasitica. mRNA is expressed in flowers, to a lesser degree in mature leaves and siliques and marginally in seedling roots and bolting stems of mature plants. The catalytic efficiency was in…	protein_coding
AT1G65230	1.53766	3.89e-19	transmembrane protein, putative (DUF2358);(source:Araport11)	protein_coding
AT1G65560	1.73777	7.9e-26	Zinc-binding dehydrogenase family protein;(source:Araport11)	protein_coding
AT1G65620	2.27249	2.21e-18	required for formation of a symmetric flat leaf lamina, encodes a member of a family of proteins characterized by cysteine repeats and a leucine zipper; involved in KNOX gene regulation. Acts together with ASL1 in proximal-distal symmetry determination. Forms a complex with AS1 that binds to the BP promoter and leads to silencing of BP.	protein_coding
AT1G66130	1.69062	1.16e-37	NAD(P)-binding Rossmann-fold superfamily protein;(source:Araport11)	protein_coding
AT1G66330	2.64507	2.09e-141	senescence-associated family protein;(source:Araport11)	protein_coding
AT1G66390	-2.2506	0.0154242	production of anthocyanin pigment 2 protein (PAP2)	protein_coding
AT1G66440	-1.48893	6.87e-05	Cysteine/Histidine-rich C1 domain family protein;(source:Araport11)	protein_coding
AT1G66700	1.15835	2.11e-07	A member of the Arabidopsis SABATH methyltransferase gene family. Encodes PXMT1, a methyltransferase that methylates 1,7-paraxanthine.	protein_coding
AT1G66725	7.24791	1.25e-83	Encodes a microRNA that targets several SAMT family members. miR163, is highly expressed in A. thaliana diploids but down-regulated in A. thaliana autotetraploids and repressed in A. arenosa and A. suecica. MicroRNAs are regulatory RNAs with a mature length of ~21-nucleotides that are processed from hairpin precursors by Dicer-like enzymes. MicroRNAs can negatively regulate gene expression by att…	miRNA_primary_transcript
AT1G66760	1.89528	1.24e-160	MATE efflux family protein;(source:Araport11)	protein_coding
AT1G66840	3.10904	1.04e-94	Encodes a coiled-coil protein WEB2 (weak chloroplast movement under blue light 2, also named PMI2/plastid movement impaired 2). Involved in chloroplast avoidance movement under intermediate and high light intensities. WEB2, together with another coiled-coil protein WEB1 (AT2G26570), maintains the chloroplast photorelocation movement velocity.	protein_coding
AT1G66852	-1.48083	0.0232593	Carbohydrate-binding X8 domain superfamily protein;(source:Araport11)	protein_coding
AT1G66970	1.0384	3.14e-08	Encodes a member of the glycerophosphodiester phosphodiesterase like (GDPD-like) family.	protein_coding
AT1G67000	-1.48192	0.0338806	Protein kinase superfamily protein;(source:Araport11)	protein_coding
AT1G67030	1.56383	8.23e-24	Encodes a novel C2H2 zinc finger protein containing only a single zinc finger which plays a key role in regulating trichome development by integrating GA and cytokinin signaling. The mRNA is cell-to-cell mobile.	protein_coding
AT1G67070	2.25751	1.28e-138	Encodes a protein with phosphomannose isomerase activity that is involved in synthesis of ascorbic acid. Expression is induced after 24 hours of dark treatment, in senescing leaves and treatment with exogenous photosynthesis inhibitor. Induction of gene expression was suppressed in excised leaves supplied with sugar. The authors suggest that the gene's expression pattern is responding to the leve…	protein_coding
AT1G67120	-1.00467	1.63e-08	Represents a homolog of the yeast MDN gene, which encodes a non-ribosomal protein involved in the maturation and assembly of the 60S ribosomal subunit. In Arabidopsis, it is essential for female gametogenesis progression.	protein_coding
AT1G67360	1.69275	1.19e-47	Encodes a small rubber particle protein homolog. Plays dual roles as positive factors for tissue growth and development and in drought stress responses.	protein_coding
AT1G67740	1.28576	9.85e-20	PsbY precursor (psbY) mRNA. This single nuclear gene is imported into the chloroplasts where it is processed into two integral membrane proteins with identical topology (PsbY-1 and PsbY-2). The protein appears to bind manganese. Important for the redox control of cytochrome b559.	protein_coding
AT1G67830	1.03208	7.96e-14	Encodes a protein with &#945;-fucosidase activity. The activity was assessed on 2'-fucosyl-lactitol. AtFXG1 was able to remove the t-fucosyl residues of XXFG xyloglucan oligosaccharides.	protein_coding
AT1G67860	1.13447	0.00175594	transmembrane protein;(source:Araport11)	protein_coding
AT1G67900	1.04176	6.37e-30	Phototropic-responsive NPH3 family protein;(source:Araport11)	protein_coding
AT1G68010	2.09351	5.61e-45	Encodes hydroxypyruvate reductase.	protein_coding
AT1G68440	1.07526	3.28e-30	transmembrane protein;(source:Araport11)	protein_coding
AT1G68470	1.59809	0.0174878	Exostosin family protein;(source:Araport11)	protein_coding
AT1G68480	3.01658	0.042986	Encodes a putative zinc finger transcription factor that is necessary for proper lateral organ shape and is sufficient to induce the proliferation of lateral organ tissue. Together with NUB, it is involved in stamen and carpel development.	protein_coding
AT1G68500	1.13995	4.33e-07	hypothetical protein;(source:Araport11)	protein_coding
AT1G68560	-1.01452	3.25e-40	Encodes a bifunctional alpha-l-arabinofuranosidase/beta-d-xylosidase that belongs to family 3 of glycoside hydrolases.	protein_coding
AT1G68570	1.09943	1.37e-07	NPF3.1 is a membrane localized GA transporter that is expressed in the root endodermis.	protein_coding
AT1G68780	1.34945	8.3e-20	RNI-like superfamily protein;(source:Araport11)	protein_coding
AT1G68795	1.36691	8.67e-06	Member of a large family of putative ligands homologous to the Clavata3 gene. Consists of a single exon.	protein_coding
AT1G68800	-2.14619	1.04e-06	Encodes a TCP transcription factor, closely related to teosinte branched1, arrests axillary bud development and prevents axillary bud outgrowth. Transcription level and mutant phenotype are weaker than its homolog BRC1 (At3G18550).	protein_coding
AT1G68830	1.71991	5.14e-48	STN7 protein kinase; required for state transitions, phosphorylation of the major antenna complex (LHCII) between PSII and PSI, and light adaptation. STN7 is involved in state transitions.	protein_coding
AT1G69160	1.23385	1.26e-27	suppressor;(source:Araport11)	protein_coding
AT1G69252	1.0684	8.15e-33	other_RNA;(source:Araport11)	other_rna
AT1G69260	1.72287	1.09e-47	ABI five binding protein;(source:Araport11)	protein_coding
AT1G69480	1.51707	9.36e-11	EXS (ERD1/XPR1/SYG1) family protein;(source:Araport11)	protein_coding
AT1G69490	1.06857	5.74e-12	Encodes a member of the NAC transcription factor gene family. It is expressed in floral primordia and upregulated by AP3 and PI. Its expression is associated with leaf senescence. The mRNA is cell-to-cell mobile.	protein_coding
AT1G69523	1.10963	2.18e-07	S-adenosyl-L-methionine-dependent methyltransferases superfamily protein;(source:Araport11)	protein_coding
AT1G69550	1.08657	1.09e-17	disease resistance protein (TIR-NBS-LRR class);(source:Araport11)	protein_coding
AT1G69570	1.15915	1.16e-19	CDF5 is a circadian regulated transcript that is antiphasic with respect to its natural antisense transcript (NAT) FLORE (AT1G69572).CDF5 transcript accumulation delays flowering. CDF5 links circadian oscillation and photoperiodism.	protein_coding
AT1G69870	1.24978	1.38e-29	Encodes a low affinity nitrate transporter NRT1.7. Expressed in phloem. Responsible for source-to-sink remobilization of nitrate. The mRNA is cell-to-cell mobile.	protein_coding
AT1G69930	2.23249	0.00104309	Encodes glutathione transferase belonging to the tau class of GSTs. Naming convention according to Wagner et al. (2002).	protein_coding
AT1G69935	1.05722	2.56e-14	Encodes a nuclear localized serine-arginine-aspartate-rich protein that acts as a negative regulator of photomorphogenesis.	protein_coding
AT1G70000	2.44411	4.34e-107	Encodes a MYB-like Domain transcription factor that plays a positive role in anthocyanin accumulation in response to light and cytokinin via repression of MYBL2.MYBD expression increased in response to light or cytokinin, and MYBD enhanced anthocyanin biosynthesis via the repression of MYBL2 encoding for a transcription factor that had a negative effect on this process. In addition, MYBD can bind…	protein_coding
AT1G70420	2.1309	9.07e-60	DNA ligase-like protein, putative (DUF1645);(source:Araport11)	protein_coding
AT1G70430	1.09639	5.56e-09	Protein kinase superfamily protein;(source:Araport11)	protein_coding
AT1G70580	1.13447	9.8e-24	Encodes a protein with glyoxylate aminotransferase activity. It can act on a number of different small substrates and amino acids in vitro.	protein_coding
AT1G70610	1.13507	2.99e-20	member of TAP subfamily	protein_coding
AT1G70640	3.76554	0.000309235	octicosapeptide/Phox/Bem1p (PB1) domain-containing protein;(source:Araport11)	protein_coding
AT1G70700	1.50508	3.06e-96	JAZ9 is a protein presumed to be involved in jasmonate signaling. JAZ9 transcript levels rise in response to a jasmonate stimulus. JAZ9 can interact with the COI1 F-box subunit of an SCF E3 ubiquitin ligase in a yeast-two-hybrid assay only in the presence of jasmonate-isoleucine (JA-ILE) or coronatine. The Jas domain appears to be important for JAZ9-COI1 interactions in the presence of coronatine…	protein_coding
AT1G70720	-2.49545	0.000853523	Plant invertase/pectin methylesterase inhibitor superfamily protein;(source:Araport11)	protein_coding
AT1G71200	-1.48024	0.0222781	basic helix-loop-helix (bHLH) DNA-binding superfamily protein;(source:Araport11)	protein_coding
AT1G71480	1.10155	1.93e-05	Nuclear transport factor 2 (NTF2) family protein;(source:Araport11)	protein_coding
AT1G71500	1.10619	3.22e-21	Encodes PSB33, a protein conserved in the plastid lineage. PSB33 is associated with the chloroplast thylakoid membrane and provides stability to Photosystem II. The mRNA is cell-to-cell mobile.	protein_coding
AT1G71810	1.7383	9.37e-40	Protein kinase superfamily protein;(source:Araport11)	protein_coding
AT1G71890	1.56903	0.000648291	Encodes a sucrose transporter that is expressed in the endosperm. Mutants have delayed accumulation of fatty acids and embryo maturation.	protein_coding
AT1G72030	2.5827	1.06e-53	Acyl-CoA N-acyltransferases (NAT) superfamily protein;(source:Araport11)	protein_coding
AT1G72290	-1.69583	1.59e-22	Encodes a Kunitz-protease inhibitor, a water-soluble chlorophyll protein involved in herbivore resistance activation.	protein_coding
AT1G72500	1.73999	4.15e-186	inter alpha-trypsin inhibitor, heavy chain-like protein;(source:Araport11)	protein_coding
AT1G72510	1.01138	3.51e-34	DUF1677 family protein (DUF1677);(source:Araport11)	protein_coding
AT1G72620	1.42572	0.0224461	alpha/beta-Hydrolases superfamily protein;(source:Araport11)	protein_coding
AT1G72640	1.10124	1e-16	NAD(P)-binding Rossmann-fold superfamily protein;(source:Araport11)	protein_coding
AT1G72645	1.97156	8.21e-29	transmembrane protein;(source:Araport11)	protein_coding
AT1G72770	1.41214	2.68e-53	mutant has ABA hypersensitive inhibition of seed germination; Protein Phosphatase 2C; regulates the activation of the Snf1-related kinase OST1 by abscisic acid. The mRNA is cell-to-cell mobile.	protein_coding
AT1G72940	1.61094	6.78e-29	Toll-Interleukin-Resistance (TIR) domain-containing protein;(source:Araport11)	protein_coding
AT1G73010	1.55796	3.28e-05	Encodes PPsPase1, a pyrophosphate-specific phosphatase catalyzing the specific cleavage of pyrophosphate (Km 38.8 uM) with an alkaline catalytic pH optimum. Expression is upregulated in the shoot of cax1/cax3 mutant.	protein_coding
AT1G73165	1.31274	0.00304736	Member of a large family of putative ligands homologous to the Clavata3 gene. Consists of a single exon. Can replace CLV3 function in vivo.	protein_coding
AT1G73360	1.18377	7.85e-16	Encodes a homeobox-leucine zipper family protein belonging to the HD-ZIP IV family. It is involved in trichome branching. The transcription factor directly upregulates the expression of several cell-wall-loosening protein genes and reveals the important role that these target genes play in coordinating cell-wall extensibility with root development.	protein_coding
AT1G73390	1.5201	4.85e-61	Endosomal targeting BRO1-like domain-containing protein;(source:Araport11)	protein_coding
AT1G73480	3.71926	7.32e-283	alpha/beta-Hydrolases superfamily protein;(source:Araport11)	protein_coding
AT1G73540	1.10006	8.73e-16	nudix hydrolase homolog 21;(source:Araport11)	protein_coding
AT1G73580	-1.20836	0.00582809	Calcium-dependent lipid-binding (CaLB domain) family protein;(source:Araport11)	protein_coding
AT1G73607	-3.18307	6.57e-08	Encodes a member of a family of small,secreted, cysteine rich protein with sequence similarity to the PCP (pollen coat protein) gene family.	protein_coding
AT1G73650	2.46288	1.7e-84	3-oxo-5-alpha-steroid 4-dehydrogenase (DUF1295);(source:Araport11)	protein_coding
AT1G73700	4.66078	0.0183436	MATE efflux family protein;(source:Araport11)	protein_coding
AT1G73990	1.34773	1.65e-35	Encodes a putative protease SppA (SppA).	protein_coding
AT1G74070	1.2532	2.93e-16	Cyclophilin-like peptidyl-prolyl cis-trans isomerase family protein;(source:Araport11)	protein_coding
AT1G74140	-3.85674	3.95e-05	Rhomboid-related intramembrane serine protease family protein;(source:Araport11)	protein_coding
AT1G74450	1.0433	1.12e-28	Plants overexpressing At1g74450 are stunted in height and have reduced male fertility.	protein_coding
AT1G74730	1.69859	3.68e-26	Encodes a grana core localized protein, is homologous to RIG1. Mutant plants have reduced NPQ, affected organization of light-havesting complex II and an enhanced grana stacking.	protein_coding
AT1G74875	2.57032	4.07e-05	F-box protein;(source:Araport11)	protein_coding
AT1G74890	2.75703	0.00754035	Encodes a nuclear response regulator that acts as a negative regulator in cytokinin-mediated signal transduction. Transcript accumulates in leaves and roots in response to cytokinin treatment.	protein_coding
AT1G74900	-1.11766	0.00335831	Pentatricopeptide repeat (PPR) superfamily protein;(source:Araport11)	protein_coding
AT1G75100	2.43759	7.59e-174	Contains a J-domain at the C-terminus which is similar to the J-domain of auxilin, a clathrin-uncoating factor in cow, yeast and worm. Arabidopsis contains 6 other proteins similar to auxilin. Expressed in leaves and stems, but not in roots. Localized in the cytoplasm. Required for the chloroplast accumulation response, but not for the avoidance response. No molecular function known.	protein_coding
AT1G75160	-1.95634	0.000234437	DUF620 family protein (DUF620);(source:Araport11)	protein_coding
AT1G75166	1.18958	0.0121132	snoRNA;(source:Araport11)	small_nucleolar_rna
AT1G75250	-2.93911	0.00712853	RAD-like 6;(source:Araport11)	protein_coding
AT1G75460	2.37809	6.09e-62	ATP-dependent protease La (LON) domain protein;(source:Araport11)	protein_coding
AT1G75530	-1.80211	0.0254635	Forkhead-associated (FHA) domain-containing protein;(source:Araport11)	protein_coding
AT1G75690	1.43773	5.75e-22	DnaJ/Hsp40 cysteine-rich domain superfamily protein;(source:Araport11)	protein_coding
AT1G75770	1.33473	4.65e-14	hypothetical protein;(source:Araport11)	protein_coding
AT1G75891	1.86107	0.0144208	Potential natural antisense gene, locus overlaps with AT1G75890	antisense_long_noncoding_rna
AT1G75960	-1.06121	8.85e-06	AMP-dependent synthetase and ligase family protein;(source:Araport11)	protein_coding
AT1G76080	2.60711	4.07e-33	Encodes a thioredoxin localized in chloroplast stroma. Known as CDSP32 (CHLOROPLASTIC DROUGHT-INDUCED STRESS PROTEIN OF 32 KD).	protein_coding
AT1G76100	1.16188	5.59e-14	One of two Arabidopsis plastocyanin genes. Expressed at 1/10th level of PETE2. Does not respond to increased copper levels and is thought to be the isoform that participates in electron transport under copper-limiting conditions. Mutation of this gene does not have obvious effect on photosynthesis.	protein_coding
AT1G76110	2.90515	5.54e-53	HMG (high mobility group) box protein with ARID/BRIGHT DNA-binding domain-containing protein;(source:Araport11)	protein_coding
AT1G76410	-1.97051	1.17e-60	RING/U-box superfamily protein;(source:Araport11)	protein_coding
AT1G76450	1.10914	1.05e-16	Photosystem II reaction center PsbP family protein;(source:Araport11)	protein_coding
AT1G76570	3.01779	2.43e-95	Chlorophyll A-B binding family protein;(source:Araport11)	protein_coding
AT1G77090	1.74632	3.02e-42	thylakoid lumenal protein (Mog1/PsbP/DUF1795-like photosystem II reaction center PsbP family protein);(source:Araport11)	protein_coding
AT1G78070	2.50697	9.69e-110	Transducin/WD40 repeat-like superfamily protein;(source:Araport11)	protein_coding
AT1G78100	1.1709	9.25e-39	F-box family protein;(source:Araport11)	protein_coding
AT1G78170	1.27051	7.21e-32	E3 ubiquitin-protein ligase;(source:Araport11)	protein_coding
AT1G78180	1.02115	1.72e-25	Mitochondrial substrate carrier family protein;(source:Araport11)	protein_coding
AT1G78190	1.15916	1.8e-05	Trm112p-like protein;(source:Araport11)	protein_coding
AT1G78380	1.36304	2e-70	Encodes a glutathione transferase that is a member of Tau GST gene family. Expression is induced by drought stress, oxidative stress, and high doses of auxin and cytokinin. naming convention according to Wagner et al. (2002) The expression of this gene is upregulated by herbicide safeners such as benoxacor and fenclorim.	protein_coding
AT1G78450	1.98355	9.2e-15	SOUL heme-binding family protein;(source:Araport11)	protein_coding
AT1G78510	3.12838	2.39e-174	Encodes one of the two paralogous solanesyl diphosphate synthases - SPS1 (At1g78510) and SPS2 (At1g17050) - that assemble the side-chain of plastoquinone-9 in plastids.	protein_coding
AT1G78720	1.01813	0.00468988	SecY protein transport family protein;(source:Araport11)	protein_coding
AT1G78820	2.71969	9.14e-162	D-mannose binding lectin protein with Apple-like carbohydrate-binding domain-containing protein;(source:Araport11)	protein_coding
AT1G78995	2.14614	4.68e-21	hypothetical protein;(source:Araport11)	protein_coding
AT1G79040	1.18609	3.56e-10	Encodes for the 10 kDa PsbR subunit of photosystem II (PSII). This subunit appears to be involved in the stable assembly of PSII, particularly that of the oxygen-evolving complex subunit PsbP. Mutants defective in this gene have reduced amounts of subunits PsbP and PsbQ in PSII. In turn, assembly of PsbR is dependent on the presence of PsbJ.	protein_coding
AT1G79075	-1.14527	2.81e-05	Has been identified as a translated small open reading frame by ribosome profiling.	other_rna
AT1G79103	1.71354	0.0321689	hypothetical protein;(source:Araport11)	protein_coding
AT1G79270	1.81593	9.85e-137	evolutionarily conserved C-terminal region 8;(source:Araport11)	protein_coding
AT1G79410	1.00007	8.15e-33	organic cation/carnitine transporter5;(source:Araport11)	protein_coding
AT1G79470	-1.12762	4.02e-14	Aldolase-type TIM barrel family protein;(source:Araport11)	protein_coding
AT1G79529	2.09419	0.0114722	Potential natural antisense gene, locus overlaps with AT1G79530	antisense_long_noncoding_rna
AT1G79700	-1.0693	6.82e-38	WRI4 encodes an AP2/ERF-type transcriptional activator that specifically controls cuticular wax biosynthesis in Arabidopsis stems. It also functions to activate transcription of genes involved fatty acid biosynthesis during seed and flower development as well as stem wax biosynthesis. Targets identified by ChIP-seq include: LACS1, KCR1, PAS2, ECR, and WSD1.	protein_coding
AT1G79915	1.2007	0.0396592	Putative methyltransferase family protein;(source:Araport11)	protein_coding
AT1G80340	4.23096	7.16e-22	Encodes a protein with gibberellin 3 &#946;-hydroxylase activity. The protein was heterologously expressed in E. coli and shown to catalyze the hydroxylation of both GA9 and GA20.	protein_coding
AT1G80440	-1.38364	3.97e-35	Encodes a member of a family of F-box proteins, called the KISS ME DEADLY (KMD) family, that targets type-B ARR proteins for degradation and is involved in the negative regulation of the cytokinin response. Also named as KFB20, a member of a group of Kelch repeat F-box proteins that negatively regulate phenylpropanoid biosynthesis by targeting the phenypropanoid biosynthesis enzyme phenylalanine …	protein_coding
AT1G80660	-1.62898	0.00901391	H[+]-ATPase 9;(source:Araport11)	protein_coding
AT2G01290	2.12275	1.03e-53	Cytosolic ribose-5-phosphate isomerase. Knockout mutation causes chloroplast dysfunction, late flowering and premature cell death.	protein_coding
AT2G01530	-1.03531	8.52e-12	MLP-like protein 329;(source:Araport11)	protein_coding
AT2G01590	1.47361	9.01e-15	Likely a subunit of the chloroplast NAD(P)H dehydrogenase complex, involved in PSI cyclic electron transport. Located in the membrane fraction of chloroplast. Mutant has impaired NAD(P)H dehydrogenase activity.	protein_coding
AT2G01830	-1.08153	4.74e-19	Histidine kinase: cytokinin-binding receptor that transduces cytokinin signals across the plasma membrane	protein_coding
AT2G01870	1.33221	8.53e-08	transmembrane protein;(source:Araport11)	protein_coding
AT2G01880	-1.17373	1.12e-06	purple acid phosphatase 7;(source:Araport11)	protein_coding
AT2G01890	1.18794	6.58e-44	Encodes a purple acid phosphatase (PAP) belonging to the low molecular weight plant PAP group.	protein_coding
AT2G01918	1.73953	4.39e-22	Encode a protein homologous to each PQL protein. Mutational analysis indicates that PQL3 is also required for NDH activity.	protein_coding
AT2G02380	-1.03018	0.00556358	Encodes glutathione transferase belonging to the zeta class of GSTs. Naming convention according to Wagner et al. (2002).	protein_coding
AT2G02400	1.18956	6.16e-33	NAD(P)-binding Rossmann-fold superfamily protein;(source:Araport11)	protein_coding
AT2G02410	1.24757	1.88e-20	yacP-like NYN domain protein;(source:Araport11)	protein_coding
AT2G02950	3.68108	0	Encodes a basic soluble protein which can independently bind to either PHYA or PHYB, regardless of whether the phytochromes are in the Pr or Pfr state. PKS1 can be phosphorylated by oat phyA in vitro in a light regulated manner. It is postulated to be a negative regulator of phyB signalling.	protein_coding
AT2G02955	1.74812	6.12e-32	maternal effect embryo arrest 12;(source:Araport11)	protein_coding
AT2G02980	1.08015	1.83e-09	Encodes a chloroplast RNA editing factor.	protein_coding
AT2G03090	1.0124	6.14e-16	member of Alpha-Expansin Gene Family. Naming convention from the Expansin Working Group (Kende et al, 2004. Plant Mol Bio). Involved in the formation of nematode-induced syncytia in roots of Arabidopsis thaliana.	protein_coding
AT2G03550	1.20051	4.97e-21	alpha/beta-Hydrolases superfamily protein;(source:Araport11)	protein_coding
AT2G03750	2.51809	4.97e-49	P-loop containing nucleoside triphosphate hydrolases superfamily protein;(source:Araport11)	protein_coding
AT2G03760	1.7622	5.7e-72	Encodes a brassinosteroid sulfotransferase. In vitro experiements show that this enzyme has a preference for 24-epibrassinosteroids, particularly 24-epicathasterone, but does not act on castasterone and brassinolide. It also shows sulfating activity toward flavonoids. It is differentially expressed during development, being more abundant in young seedlings and actively growing cell cultures. Expr…	protein_coding
AT2G03830	1.86659	0.00557514	Encodes a root meristem growth factor (RGF). Belongs to a family of functionally redundant homologous peptides that are secreted, tyrosine-sulfated, and expressed mainly in the stem cell area and the innermost layer of central columella cells. RGFs are required for maintenance of the root stem cell niche and transit amplifying cell proliferation. Members of this family include: At5g60810 (RGF1), …	protein_coding
AT2G04039	1.70786	6.06e-22	NdhV is loosely associated with the NDH complex and is required for stabilizing NDH subcomplexes A and E.	protein_coding
AT2G04040	1.5643	3.79e-27	AtDTX1 (At2g04040) has been identified as a detoxifying efflux carrier for plant-derived antibiotics and other toxic compounds, including CD2+. Expression in rosette leaves is activated by high concentration of boron.Mistakenly referred to as At2g04070 in PMID:11739388.	protein_coding
AT2G04065	2.55516	0.0372476	Natural antisense transcript overlaps with AT2G01630;(source:Araport11)	antisense_long_noncoding_rna
AT2G04070	-1.7285	0.000303352	Expression in rosette leaves is activated by high concentration of boron.	protein_coding
AT2G04790	1.84792	3.73e-23	PTB domain engulfment adapter;(source:Araport11)	protein_coding
AT2G05070	4.30909	1.63e-97	Encodes Lhcb2.2. Belongs to the Lhc super-gene family encodes the light-harvesting chlorophyll a/b-binding (LHC) proteins that constitute the antenna system of the photosynthetic apparatus.	protein_coding
AT2G05075	1.14044	2.95e-06	None;(source:Araport11)	long_noncoding_rna
AT2G05100	4.48113	1.73e-111	Lhcb2.1 protein encoding a subunit of the light harvesting complex II. Member of a gene family with high degree of sequence similarity. Initially LHCB2.3 was considered as a separate gene but appears to be an allele of LHCB2.1.	protein_coding
AT2G05215	-1.59342	0.00416699	None;(source:Araport11)	long_noncoding_rna
AT2G05250	2.30208	0.0477489	DNAJ heat shock N-terminal domain-containing protein;(source:Araport11)	protein_coding
AT2G05310	1.56999	2.95e-25	transmembrane protein;(source:Araport11)	protein_coding
AT2G05620	1.71033	1e-18	Involved in electron flow in Photosystem I. Essential for photoprotection.	protein_coding
AT2G07627	4.14402	0.00635778	hypothetical protein;(source:Araport11)	protein_coding
AT2G07629	-2.40584	0.0348301	hypothetical protein;(source:Araport11)	protein_coding
AT2G07662	-1.13066	0.0181197	hypothetical protein;(source:Araport11)	protein_coding
AT2G07676	2.14513	0.0166481	hypothetical protein;(source:Araport11)	protein_coding
AT2G07722	-2.36731	0.0145347	transmembrane protein;(source:Araport11)	protein_coding
AT2G07815	-1.16663	0.00616521	LOW protein: cytochrome C biogenesis ccmF-like protein;(source:Araport11)	protein_coding
AT2G07825	-3.41367	0.0458325	hypothetical protein;(source:Araport11)	protein_coding
AT2G07835	-1.32168	0.0309985	hypothetical protein;(source:Araport11)	protein_coding
AT2G08100	1.42715	1.79e-11	None;(source:Araport11)	long_noncoding_rna
AT2G08900	4.07455	0.0299638	None;(source:Araport11)	small_nucleolar_rna
AT2G09195	1.18543	0.0183916	None;(source:Araport11)	long_noncoding_rna
AT2G12190	1.27426	5.09e-08	Cytochrome P450 superfamily protein;(source:Araport11)	protein_coding
AT2G13360	1.22465	2.51e-38	Encodes a peroxisomal photorespiratory enzyme that catalyzes transamination reactions with multiple substrates. It is involved in photorespiration.	protein_coding
AT2G13680	2.00839	0.0290521	Responsible for the synthesis of callose deposited at the primary cell wall of meiocytes, tetrads and microspores. Required for exine formation during microgametogenesis and for pollen viability. Highest expression in meiocytes, tetrads, microspores and mature pollen.	protein_coding
AT2G13810	3.06292	2.25e-06	AGD2-like defense response protein 1;(source:Araport11)	protein_coding
AT2G13895	-4.04209	0.0228505	Cysteine/Histidine-rich C1 domain family protein;(source:Araport11)	protein_coding
AT2G14060	1.3843	2.84e-23	encodes a protein whose sequence is similar to SAM:salicylic acid carboxyl methyltransferase (SAMT) (GI:6002712)(Clarkia breweri) and to SAM:benzoic acid carboxyl methyltransferase (BAMT)(GI:9789277)(Antirrhinum majus)	protein_coding
AT2G14070	-4.12963	0.0138015	wound-responsive protein-like protein;(source:Araport11)	protein_coding
AT2G14610	-2.8873	4.4e-12	PR1 gene expression is induced in response to a variety of pathogens. It is a useful molecular marker for the SAR response. Though the Genbank record for the cDNA associated to this gene is called 'PR-1-like', the sequence actually corresponds to PR1. Expression of this gene is salicylic-acid responsive.	protein_coding
AT2G14660	1.6726	5.85e-13	thymocyte nuclear-like protein;(source:Araport11)	protein_coding
AT2G15420	-3.15105	0.0194802	myosin heavy chain-like protein;(source:Araport11)	protein_coding
AT2G15830	-1.28759	6.29e-17	hypothetical protein;(source:Araport11)	protein_coding
AT2G15880	-1.79539	2.17e-31	Leucine-rich repeat (LRR) family protein;(source:Araport11)	protein_coding
AT2G15960	-1.15473	2.18e-19	stress-induced protein;(source:Araport11)	protein_coding
AT2G15970	2.1916	1.86e-100	encodes an alpha form of a protein similar to the cold acclimation protein WCOR413 in wheat. Expression is induced by short-term cold-treatment, water deprivation, and abscisic acid treatment. The mRNA is cell-to-cell mobile.	protein_coding
AT2G16280	1.07076	2.11e-36	Encodes KCS9, a member of the 3-ketoacyl-CoA synthase family involved in the biosynthesis of VLCFA (very long chain fatty acids).	protein_coding
AT2G16365	2.47922	8.22e-167	PCH1 binds and stabilizes the active (Pfr) form of phytochrome B and is involved in the formation of photobodies in the nucleus. PCH1 is expressed in evenings and is associated to the evening complex through binding to phyB, and represses hypocotyl elongation and growth. Using mass spec, the existence of the At2g16365.2 isoform has been verified, however here is no evidence that any of the other …	protein_coding
AT2G16430	2.19903	1.97e-95	purple acid phosphatase 10;(source:Araport11)	protein_coding
AT2G17590	1.68684	7.28e-10	Cysteine/Histidine-rich C1 domain family protein;(source:Araport11)	protein_coding
AT2G17660	1.60261	1.04e-09	RPM1-interacting protein 4 (RIN4) family protein;(source:Araport11)	protein_coding
AT2G17780	1.44284	7.16e-23	Encodes a mechanosensitive channel candidate MCA2. The three-dimensional structure of MCA2 was reconstructed and appears to comprise a small transmembrane region and large cytoplasmic region.	protein_coding
AT2G17930	-1.00899	2.04e-06	Phosphatidylinositol 3- and 4-kinase family protein with FAT domain-containing protein;(source:Araport11)	protein_coding
AT2G18190	-3.62882	1.65e-06	P-loop containing nucleoside triphosphate hydrolases superfamily protein;(source:Araport11)	protein_coding
AT2G18370	-1.6379	8.53e-05	Predicted to encode a PR (pathogenesis-related) protein. Belongs to the lipid transfer protein (PR-14) family with the following members: At2g38540/LTP1, At2g38530/LTP2, At5g59320/LTP3, At5g59310/LTP4, At3g51600/LTP5, At3g08770/LTP6, At2g15050/LTP7, At2g18370/LTP8, At2g15325/LTP9, At5g01870/LTP10, At4g33355/LTP11, At3g51590/LTP12, At5g44265/LTP13, At5g62065/LTP14, At4g08530/LTP15.	protein_coding
AT2G18490	-2.62688	0.0107234	GAZ is a nuclear localized transcriptional activator that is regulated (decreased) by GA and ABA levels. GAZ is expressed in the root stele and may function non-cell autonomously to effect hormone mediated control of ground tissue maturation.	protein_coding
AT2G18560	1.10227	1.72e-19	UDP-Glycosyltransferase superfamily protein;(source:Araport11)	protein_coding
AT2G18660	-2.15979	0.000700966	Encodes PNP-A (Plant Natriuretic Peptide A). PNPs are a class of systemically mobile molecules distantly related to expansins; their biological role has remained elusive. PNP-A contains a signal peptide domain and is secreted into the extracellular space. Co-expression analyses using microarray data suggest that PNP-A may function as a component of plant defence response and SAR in particular, an…	protein_coding
AT2G18969	1.21453	1.01e-21	Encodes a atypical member of the bHLH (basic helix-loop-helix) family transcriptional factors.	protein_coding
AT2G19210	-3.09545	0.0221514	Leucine-rich repeat transmembrane protein kinase protein;(source:Araport11)	protein_coding
AT2G19650	4.2376	1.04e-50	Cysteine/Histidine-rich C1 domain family protein;(source:Araport11)	protein_coding
AT2G20030	-1.18707	0.00112364	RING/U-box superfamily protein;(source:Araport11)	protein_coding
AT2G20142	-1.13501	1.06e-07	Toll-Interleukin-Resistance (TIR) domain family protein;(source:Araport11)	protein_coding
AT2G20570	1.7199	1.54e-32	Encodes GLK1, Golden2-like 1, one of a pair of partially redundant nuclear transcription factors that regulate chloroplast development in a cell-autonomous manner. GLK2, Golden2-like 2, is encoded by At5g44190. GLK1 and GLK2 regulate the expression of the photosynthetic apparatus.	protein_coding
AT2G21260	2.16592	0.000523278	NAD(P)-linked oxidoreductase superfamily protein;(source:Araport11)	protein_coding
AT2G21280	1.21417	2.15e-15	A nuclear-encoded, plastid-targeted protein (AtSulA) whose overexpression causes severe yet stochastic plastid (shown in chloroplasts and leucoplasts) division defects. The protein does not appear to interact with either AtFtsZ proteins when studied in a yeast two-hybrid system.	protein_coding
AT2G21330	2.68973	1.08e-64	fructose-bisphosphate aldolase 1;(source:Araport11)	protein_coding
AT2G21370	1.16788	2.59e-18	Although this gene has a sequence similar to xylulose kinases, several lines of experimental evidence suggest that it does not act on xylulose or deoxy-xylulose.	protein_coding
AT2G21530	1.74925	6.66e-32	SMAD/FHA domain-containing protein;(source:Araport11)	protein_coding
AT2G21560	1.12392	1.12e-18	nucleolar-like protein;(source:Araport11)	protein_coding
AT2G21960	1.2608	6.08e-21	transmembrane protein;(source:Araport11)	protein_coding
AT2G21970	2.17834	1.21e-108	stress enhanced protein 2 (SEP2) chlorophyll a/b-binding protein	protein_coding
AT2G22190	1.03766	5.68e-05	Haloacid dehalogenase-like hydrolase (HAD) superfamily protein;(source:Araport11)	protein_coding
AT2G22240	2.02691	4.09e-104	** Referred to as MIPS1 in Mitsuhashi et al 2008. Myo-inositol-1-phosphate synthase isoform 2. Expressed in leaf, root and silique. Immunolocalization experiments with an antibody recognizing MIPS1, MIPS2, and MIPS3 showed endosperm localization.	protein_coding
AT2G22420	1.11585	2.42e-25	Encodes a cell wall-localized class III peroxidase that is directly regulated by the MADS-box transcription factor AGL15 and is involved in lignified tissue formation.	protein_coding
AT2G22460	3.84923	1.26e-06	MIZU-KUSSEI-like protein (Protein of unknown function, DUF617);(source:Araport11)	protein_coding
AT2G22760	2.31115	0.00334372	basic helix-loop-helix (bHLH) DNA-binding superfamily protein;(source:Araport11)	protein_coding
AT2G22770	1.25826	4.7e-64	regulates the development of ER bodies. also involves in response to the endophytic fungus Piriformospora indica.	protein_coding
AT2G22800	1.25222	5e-20	Encodes homeobox protein HAT9.	protein_coding
AT2G22810	-1.80015	0.0480086	key regulatory enzyme in the biosynthesis of the plant hormone ethylene. ACS4 is specifically induced by indoleacetic acid (IAA).	protein_coding
AT2G22942	-2.37104	3.36e-21	growth factor;(source:Araport11)	protein_coding
AT2G23000	7.41819	2.51e-17	serine carboxypeptidase-like 10;(source:Araport11)	protein_coding
AT2G23010	1.20725	2.32e-26	serine carboxypeptidase-like 9;(source:Araport11)	protein_coding
AT2G23060	1.64219	0.0417495	Acyl-CoA N-acyltransferases (NAT) superfamily protein;(source:Araport11)	protein_coding
AT2G23120	1.18885	2.31e-41	Late embryogenesis abundant protein, group 6;(source:Araport11)	protein_coding
AT2G23130	1.53415	1.36e-26	AGP17 is a lysine-rich arabinogalactan-protein (AGP) and part of a multi-gene family of glycoproteins with approx. 50 members. It falls into one subclass with AGP18 and AGP19, other lysine-rich AGPs. 84% of its proline residues are hydroxylated to hydroproline and its heavy glycosylation accounts for appr. 69% of the molecular weight. The main glycosyl residues are arabinose (30.1%) and galactose…	protein_coding
AT2G23347	2.19606	0.0356326	Encodes a microRNA that targets a ubiquitin ligase complex-associated protein kinase family member. MicroRNAs are regulatory RNAs with a mature length of ~21-nucleotides that are processed from hairpin precursors by Dicer-like enzymes. MicroRNAs can negatively regulate gene expression by attenuating translation or by directing mRNA cleavage. Mature sequence: AAUGGUAAGAUUGCUUAUAAG	miRNA_primary_transcript
AT2G23420	1.45933	3.9e-44	nicotinate phosphoribosyltransferase 2;(source:Araport11)	protein_coding
AT2G23590	1.68714	2.39e-17	Encodes a protein shown to have carboxylesterase activity in vitro. It has similarity to the SABP2 methyl salicylate esterase from tobacco. This protein does not act on methyl IAA, methyl JA, MeSA, MeGA4, or MEGA9 in vitro.	protein_coding
AT2G23755	1.0617	7.68e-10	transmembrane family 220 helix protein;(source:Araport11)	protein_coding
AT2G23840	1.10826	4.61e-05	HNH endonuclease;(source:Araport11)	protein_coding
AT2G23910	2.11196	2.16e-40	NAD(P)-binding Rossmann-fold superfamily protein;(source:Araport11)	protein_coding
AT2G23945	-1.61737	0.0383087	Eukaryotic aspartyl protease family protein;(source:Araport11)	protein_coding
AT2G24190	2.624	8.8e-08	Encodes an aldehyde reductase that catalyzes the reduction of the aldehyde carbonyl groups on saturated and alpha,beta-unsaturated aldehydes with more than 5 carbons in vitro. In addition, this enzyme can reduce methylglyoxal in vitro. It is believed that this enzyme localizes to the cytosol like the closely related protein encoded by AT3G61220.	protein_coding
AT2G24270	1.12951	2.54e-22	Encodes a protein with non-phosphorylating NADP-dependent glyceraldehyde-3-phosphate dehydrogenase activity. The activity of the enzyme was determined from leaf extracts; the enzyme has not been purified to confirm activity.	protein_coding
AT2G24560	3.09836	5.37e-06	GDSL-motif esterase/acyltransferase/lipase. Enzyme group with broad substrate specificity that may catalyze acyltransfer or hydrolase reactions with lipid and non-lipid substrates.	protein_coding
AT2G24740	-1.92892	0.00110325	Encodes a SU(VAR)3-9 homolog, a SET domain protein (Homology Subgroup V; Orthology Group 1). Known SET domain proteins are involved in epigenetic control of gene expression. There are 10 SUVH genes in Arabidopsis and members of this subfamily of the SET proteins have an additional conserved SRA domain. This protein is a putative histone methyltransferase (predicted to methylate H3K9/20) related t…	protein_coding
AT2G24820	1.50618	8.49e-43	translocon at the inner envelope membrane of chloroplasts 55-II;(source:Araport11)	protein_coding
AT2G25095	1.27195	4.33e-05	Encodes a microRNA that targets several SPL family members, including SPL3,4, and 5. By regulating the expression of SPL3 (and probably also SPL4 and SPL5), this microRNA regulates vegetative phase change. MicroRNAs are regulatory RNAs with a mature length of ~21-nucleotides that are processed from hairpin precursors by Dicer-like enzymes. MicroRNAs can negatively regulate gene expression by atte…	miRNA_primary_transcript
AT2G25530	3.79662	5.57e-147	AFG1-like ATPase family protein;(source:Araport11)	protein_coding
AT2G25680	1.08517	1.29e-05	Encodes a high-affinity molybdate transporter. Mutant has reduced concentrations of molybdate in roots and shoots, and reduced shoot and root length when growing on Mo-limited medium.	protein_coding
AT2G25900	-1.24579	1.9e-46	Encodes a protein with two tandem-arrayed CCCH-type zinc fingers that binds RNA and is involved in RNA turnover. The mRNA is cell-to-cell mobile.	protein_coding
AT2G26150	1.00315	0.00138623	member of Heat Stress Transcription Factor (Hsf) family. Involved in response to misfolded protein accumulation in the cytosol. Regulated by alternative splicing and non-sense-mediated decay.	protein_coding
AT2G26440	-1.09591	3.74e-16	Plant invertase/pectin methylesterase inhibitor superfamily;(source:Araport11)	protein_coding
AT2G26500	1.031	3.46e-10	cytochrome b6f complex subunit (petM);(source:Araport11)	protein_coding
AT2G26695	1.07783	5.69e-08	Ran BP2/NZF zinc finger-like superfamily protein;(source:Araport11)	protein_coding
AT2G26710	-1.16424	8.55e-20	Encodes a member of the cytochrome p450 family that serves as a control point between multiple photoreceptor systems and brassinosteroid signal transduction. Involved in brassinolide metabolism. Mediates response to a variety of light signals including hypocotyl elongation and cotyledon expansion.	protein_coding
AT2G27220	-5.85518	0.000846233	BEL1-like homeodomain 5;(source:Araport11)	protein_coding
AT2G27250	1.88579	0.0451993	One of the three CLAVATA genes controlling the size of the shoot apical meristem (SAM) in Arabidopsis. Belongs to a large gene family called CLE for CLAVATA3/ESR-related. Encodes a stem cell-specific protein CLV3 presumed to be a precursor of a secreted peptide hormone. The deduced ORF encodes a 96-amino acid protein with an 18-amino acid N-terminal signal peptide. The functional form of CLV3 (MC…	protein_coding
AT2G27420	2.34885	2.04e-33	Cysteine proteinases superfamily protein;(source:Araport11)	protein_coding
AT2G27880	1.1567	0.0231745	AGO5.Required for antiviral RNA silencing.Confers resistance to Potato virus X.	protein_coding
AT2G28210	2.51368	0.00240819	alpha carbonic anhydrase 2;(source:Araport11)	protein_coding
AT2G28305	1.82529	9.8e-50	Putative lysine decarboxylase family protein;(source:Araport11)	protein_coding
AT2G28320	1.18937	3.87e-40	Pleckstrin homology (PH) and lipid-binding START domains-containing protein;(source:Araport11)	protein_coding
AT2G28500	1.38728	0.000515969	LOB domain-containing protein 11;(source:Araport11)	protein_coding
AT2G28550	2.51689	0	related to AP2.7;(source:Araport11)	protein_coding
AT2G28570	-1.19552	7.22e-18	hypothetical protein;(source:Araport11)	protein_coding
AT2G28605	1.76837	1.86e-33	Encodes a PsbP domain-OEC23 like protein localized in thylakoid (peripheral-lumenal side).	protein_coding
AT2G28670	1.5999	0.000722722	Encodes a protein of unknown function that is involved in formation of the casparian strip. ESB1 is localized to the casparian strip and this localization is depended on CASP1 and 2. esb1 mutants have increased levels of suberin, disordered casparian strip and altered levels of several ions in their leaves.	protein_coding
AT2G28690	-2.31189	1.41e-10	TOX high mobility group box protein, putative (DUF1635);(source:Araport11)	protein_coding
AT2G28920	4.44805	0.0388878	RING/U-box superfamily protein;(source:Araport11)	protein_coding
AT2G29090	2.12505	2.37e-11	Encodes a protein with ABA 8'-hydroxylase activity, involved in ABA catabolism. Member of the CYP707A gene family. This gene predominantly accumulates in dry seeds and is up-regulated immediately following imbibition. CYP707A2 appears to play a major role in the rapid decrease in ABA levels during early seed imbibition.	protein_coding
AT2G29130	-1.14892	1.18e-05	putative laccase, knockout mutant had reduced root elongation under PEG-induced dehydration	protein_coding
AT2G29320	2.13173	1.27e-05	NAD(P)-binding Rossmann-fold superfamily protein;(source:Araport11)	protein_coding
AT2G29340	1.36692	1.15e-23	NAD-dependent epimerase/dehydratase family protein;(source:Araport11)	protein_coding
AT2G29360	2.30469	4.54e-16	NAD(P)-binding Rossmann-fold superfamily protein;(source:Araport11)	protein_coding
AT2G29450	2.5423	4.51e-111	Encodes a member of the TAU glutathione S-transferase gene family. Gene expression is induced by exposure to auxin, pathogen and herbicides. Naming convention according to Wagner et al. (2002)	protein_coding
AT2G29500	1.53242	4.52e-20	HSP20-like chaperones superfamily protein;(source:Araport11)	protein_coding
AT2G29620	-1.39666	6.37e-10	dentin sialophosphoprotein;(source:Araport11)	protein_coding
AT2G29650	2.42543	4.91e-75	Encodes an inorganic phosphate transporter (PHT4;1) that is localized to the thylakoid membrane.	protein_coding
AT2G30040	3.09949	5.25e-170	member of MEKK subfamily	protein_coding
AT2G30100	1.7682	4e-77	pentatricopeptide (PPR) repeat-containing protein;(source:Araport11)	protein_coding
AT2G30140	1.02176	1.11e-30	Encodes a putative glycosyltransferase. Regulates flowering time via FLOWERING LOCUS C.	protein_coding
AT2G30150	1.34127	4.08e-38	UDP-Glycosyltransferase superfamily protein;(source:Araport11)	protein_coding
AT2G30170	1.23626	2.53e-14	Encodes a chloroplast PP2C phosphatase that is required for efficient dephosphorylation of PSII proteins and involved in light acclimation.	protein_coding
AT2G30310	-4.06071	0.03878	GDSL-motif esterase/acyltransferase/lipase. Enzyme group with broad substrate specificity that may catalyze acyltransfer or hydrolase reactions with lipid and non-lipid substrates.	protein_coding
AT2G30390	1.23009	1.55e-32	Encodes one of two ferrochelatase genes in Arabidopsis. Ferrochelatase is the terminal enzyme of heme biosynthesis. FC-II is speculated to operate in photosynthetic cytochromes.	protein_coding
AT2G30520	4.19236	0	light inducible root phototropism 2 encoding a signal transducer of the phototropic response in Arabidopsis	protein_coding
AT2G30540	1.62619	4.98e-06	Thioredoxin superfamily protein;(source:Araport11)	protein_coding
AT2G30570	1.19294	2.07e-15	Encodes PsbW, a protein similar to photosystem II reaction center subunit W. Loss of PsbW destabilizes the supramolecular organization of PSII.	protein_coding
AT2G30695	1.09592	7.62e-15	bacterial trigger factor;(source:Araport11)	protein_coding
AT2G30790	1.8886	0.0223328	Encodes a 23 kD extrinsic protein that is part of photosystem II and participates in the regulation of oxygen evolution.	protein_coding
AT2G30950	1.47235	1.42e-48	Metalloprotease that functions in thylakoid membrane biogenesis. Involved in the repair of PSII following damaged incurred during photoinhibition. Forms a complex with VAR1. Mutants show a variegated phenotype, which decreases during development. Transcript and protein levels increase with light intensity. In plsp1-1 mutant plastids, the nonmature form of the protein localizes in the membrane.	protein_coding
AT2G31070	1.86125	7.05e-54	TCP family protein involved in heterchronic regulation of leaf differentiation.	protein_coding
AT2G31380	5.69161	2.63e-186	a B-box zinc finger protein that interacts with COP1. contains a novel 11 amino acid motif at the C-terminus (also found at the N-terminus of HY5) that is involved in the COP1 interaction.	protein_coding
AT2G31560	2.57967	8.69e-121	signal transducer/transcription protein, putative (DUF1685);(source:Araport11)	protein_coding
AT2G31751	1.26974	2.16e-14	Potential natural antisense gene, locus overlaps with AT2G31750	antisense_long_noncoding_rna
AT2G31790	1.4856	1.34e-17	UDP-Glycosyltransferase superfamily protein;(source:Araport11)	protein_coding
AT2G31865	-1.02494	7.33e-07	poly(ADP-ribose) glycohydrolase 2;(source:Araport11)	protein_coding
AT2G31940	1.39168	1.13e-05	oxidoreductase/transition metal ion-binding protein;(source:Araport11)	protein_coding
AT2G32020	1.08793	2.36e-05	Acyl-CoA N-acyltransferases (NAT) superfamily protein;(source:Araport11)	protein_coding
AT2G32100	-1.19582	0.00479217	ovate family protein 16;(source:Araport11)	protein_coding
AT2G32480	1.02374	1.77e-34	Metalloprotease essential for plastid development. Located in the inner membrane of chloroplasts.	protein_coding
AT2G32510	1.26669	1.56e-15	member of MEKK subfamily	protein_coding
AT2G32530	2.91501	2.72e-113	encodes a gene similar to cellulose synthase	protein_coding
AT2G32540	2.77095	1.09e-125	encodes a gene similar to cellulose synthase The mRNA is cell-to-cell mobile.	protein_coding
AT2G32640	1.64075	1.11e-38	Encodes a lycopene beta cyclase that catalyzes the addition of beta-ionone end groups to the end of lycopene molecules.	protein_coding
AT2G32950	1.05538	3.32e-41	Represses photomorphogenesis and induces skotomorphogenesis in the dark. Contains a ring finger zinc-binding motif, a coiled-coil domain, and several WD-40 repeats, similar to G-beta proteins. The C-terminus has homology to TAFII80, a subunit of the TFIID component of the RNA polymerase II of Drosophila. Nuclear localization in the dark and cytoplasmic in the light. The mRNA is cell-to-cell mobil…	protein_coding
AT2G33000	-1.78202	0.00069089	ubiquitin-associated (UBA)/TS-N domain-containing protein-like protein;(source:Araport11)	protein_coding
AT2G33250	1.47302	1.85e-31	transmembrane protein;(source:Araport11)	protein_coding
AT2G33530	1.39321	2.09e-17	serine carboxypeptidase-like 46;(source:Araport11)	protein_coding
AT2G33585	1.05482	3.85e-11	subtilisin-like protease;(source:Araport11)	protein_coding
AT2G33720	-3.45734	0.0376771	AP2/B3-like transcriptional factor family protein;(source:Araport11)	protein_coding
AT2G33830	-1.07446	1.79e-19	Dormancy/auxin associated family protein;(source:Araport11)	protein_coding
AT2G33855	1.72134	3.29e-21	transmembrane protein;(source:Araport11)	protein_coding
AT2G34060	1.97158	2.06e-22	Peroxidase superfamily protein;(source:Araport11)	protein_coding
AT2G34450	1.17959	6.33e-07	HMG-box (high mobility group) DNA-binding family protein;(source:Araport11)	protein_coding
AT2G34460	2.3369	1.23e-53	NAD(P)-binding Rossmann-fold superfamily protein;(source:Araport11)	protein_coding
AT2G34610	-2.02286	5.47e-07	cotton fiber protein;(source:Araport11)	protein_coding
AT2G34620	1.8452	8.06e-25	Mitochondrial transcription termination factor family member.	protein_coding
AT2G34655	-1.46649	0.000330011	hypothetical protein;(source:Araport11)	protein_coding
AT2G34720	1.10481	5.49e-25	nuclear factor Y, subunit A4;(source:Araport11)	protein_coding
AT2G34810	1.51056	2.38e-15	FAD-binding Berberine family protein;(source:Araport11)	protein_coding
AT2G34925	2.46615	0.00108542	Belongs to a large gene family, called CLE for CLAVATA3/ESR-related, encoding small peptides with conserved carboxyl termini. The protein is expressed in leaf axils and the shoot apical meristem and is involved in axillary bud formation.	protein_coding
AT2G35130	1.36039	3.91e-14	Tetratricopeptide repeat (TPR)-like superfamily protein;(source:Araport11)	protein_coding
AT2G35260	1.85331	2.85e-49	CAAX protease self-immunity protein;(source:Araport11)	protein_coding
AT2G35280	4.46311	0.00949461	F-box family protein;(source:Araport11)	protein_coding
AT2G35290	1.70896	1.2e-08	hypothetical protein;(source:Araport11)	protein_coding
AT2G35370	1.12581	1.16e-07	Encodes glycine decarboxylase complex H protein. Involved in photorespiration. The mRNA is cell-to-cell mobile.	protein_coding
AT2G35660	2.79808	1.22e-61	Encodes a member of a novel gene family with homology to known proteins involved in hydroxylation and oxidation of an aromatic ring.	protein_coding
AT2G35830	1.38382	3.97e-17	ureidoglycolate hydrolase;(source:Araport11)	protein_coding
AT2G35940	1.18692	1.86e-21	Encodes a member of the BEL-like homeodomain protein family. Ecotopic expression in the embryo sac leads to defects in nuclear migration and cellularization and embryo sacs with multiple egg cells. Loss of function alleles have no female gametophyte defects. The ecotopic expression phenotype requires KNAT3 because it can be suppressed by loss of KNAT3 function alleles. Localized to the nucleus bu…	protein_coding
AT2G35960	3.08352	3.2e-47	Encodes a protein whose sequence is similar to tobacco hairpin-induced gene (HIN1) and Arabidopsis non-race specific disease resistance gene (NDR1). Expression is not altered in response to cucumber mosaic virus or spermine.	protein_coding
AT2G36026	1.15689	0.000431011	Ovate family protein;(source:Araport11)	protein_coding
AT2G36080	1.61932	2.56e-84	Encodes a plant-specific B3 DNA-binding domain transcription factor. Has transcription repressor activity.	protein_coding
AT2G36145	1.83467	4.65e-26	hypothetical protein;(source:Araport11)	protein_coding
AT2G36470	1.16053	3.93e-13	DUF868 family protein, putative (DUF868);(source:Araport11)	protein_coding
AT2G36540	1.30667	0.036977	Haloacid dehalogenase-like hydrolase (HAD) superfamily protein;(source:Araport11)	protein_coding
AT2G36630	2.33356	2.43e-101	Sulfite exporter TauE/SafE family protein;(source:Araport11)	protein_coding
AT2G36710	1.40227	0.00381088	Pectin lyase-like superfamily protein;(source:Araport11)	protein_coding
AT2G36870	2.2368	1.92e-86	Encodes a xyloglucan endotransglycosylase/hydrolase. Protein sequence and phylogenetic analysis indicates that this enzyme resides in Group III-A of the XTH family, with high similarity to Tropaeolum majus (nasturtium) xyloglucanase 1 (TmNXG1). By sequence similarity to XTH31 (At3g44990) and in vivo analysis, likely to exhibit predominant xyloglucan endo-hydrolase activity (EC 3.2.1.151) with onl…	protein_coding
AT2G36885	1.42348	8e-35	translation initiation factor;(source:Araport11)	protein_coding
AT2G37025	-1.24198	4.28e-32	TRF-like 8;(source:Araport11)	protein_coding
AT2G37100	1.84841	8.71e-20	protamine P1 family protein;(source:Araport11)	protein_coding
AT2G37240	2.09987	1.02e-51	Thioredoxin superfamily protein;(source:Araport11)	protein_coding
AT2G37300	1.00448	4.51e-09	transmembrane protein;(source:Araport11)	protein_coding
AT2G37450	1.58022	2.98e-34	nodulin MtN21-like transporter family protein	protein_coding
AT2G37678	-1.2754	5.9e-43	Positive regulator of photomorphogenesis in far-red light. Most abundant in young seedlings in the dark. Downregulated in the light and older as plants develop. Localized in the nucleus and the cytoplasm. Nuclear localization strongest in the dark. Degraded through the 26S proteasome. Regulated by PHYA. It is specifically required for the light-regulated nuclear accumulation of phyA but not phyB.	protein_coding
AT2G37870	1.02879	0.000118768	Bifunctional inhibitor/lipid-transfer protein/seed storage 2S albumin superfamily protein;(source:Araport11)	protein_coding
AT2G37880	2.36879	0.0110105	MIZU-KUSSEI-like protein (Protein of unknown function, DUF617);(source:Araport11)	protein_coding
AT2G37970	3.81537	1.11e-155	SOUL heme-binding family protein;(source:Araport11)	protein_coding
AT2G37980	-1.18044	4.79e-10	O-fucosyltransferase family protein;(source:Araport11)	protein_coding
AT2G38210	3.04148	2.73e-58	putative PDX1-like protein 4;(source:Araport11)	protein_coding
AT2G38230	3.41977	3.31e-175	Encodes a protein predicted to function in tandem with PDX2 to form glutamine amidotransferase complex with involved in vitamin B6 biosynthesis. The mRNA is cell-to-cell mobile.	protein_coding
AT2G38240	1.13489	0.00355913	One of 4 paralogs encoding a 2-oxoglutarate/Fe(II)-dependent oxygenases that hydroxylates JA to 12-OH-JA.	protein_coding
AT2G38390	-1.34655	3.13e-09	Peroxidase superfamily protein;(source:Araport11)	protein_coding
AT2G38510	-2.94388	2e-05	MATE efflux family protein;(source:Araport11)	protein_coding
AT2G38540	1.04947	1.18e-20	Non-specific lipid transfer protein. Binds calmodulin in a Ca2+-independent manner. Localized to the cell wall. Specifically expressed in L1 epidermal layer. Predicted to be a member of PR-14 pathogenesis-related protein family with the following members: At2g38540/LTP1, At2g38530/LTP2, At5g59320/LTP3, At5g59310/LTP4, At3g51600/LTP5, At3g08770/LTP6, At2g15050/LTP7, At2g18370/LTP8, At2g15325/LTP9,…	protein_coding
AT2G38780	1.13685	1.97e-14	cytochrome C oxidase subunit;(source:Araport11)	protein_coding
AT2G39240	1.59092	0.0299904	RNA polymerase I specific transcription initiation factor RRN3 protein;(source:Araport11)	protein_coding
AT2G39250	3.59918	1.83e-246	Encodes a AP2 domain transcription factor that can repress flowering. SNZ and its paralogous gene, SCHLAFMUTZE (SMZ), share a signature with partial complementarity to the miR172 microRNA, whose precursor is induced upon flowering.	protein_coding
AT2G39350	-1.49489	2.45e-30	Belongs to a clade of five Arabidopsis thaliana ABCG half-transporters that are required for synthesis of an effective suberin barrier in roots and seed coats (ABCG2, ABCG6, and ABCG20) and for synthesis of an intact pollen wall (ABCG1 and ABCG16).	protein_coding
AT2G39470	1.63715	2.17e-24	PsbP-like protein 2;(source:Araport11)	protein_coding
AT2G39510	1.9169	0.000136469	Encodes a plasma membrane-localized amino acid transporter likely involved in amino acid export in the developing seed.	protein_coding
AT2G39560	3.24886	2.4e-33	Putative membrane lipoprotein;(source:Araport11)	protein_coding
AT2G39705	-1.62141	1.68e-47	ROTUNDIFOLIA like 8;(source:Araport11)	protein_coding
AT2G39730	1.61837	3.8e-35	Rubisco activase, a nuclear-encoded chloroplast protein that consists of two isoforms arising from alternative splicing in most plants. Required for the light activation of rubisco. Involved in jasmonate-induced leaf senescence.	protein_coding
AT2G39980	-1.60025	8.5e-47	HXXXD-type acyl-transferase family protein;(source:Araport11)	protein_coding
AT2G40008	-1.52873	0.0225718	Potential natural antisense gene, locus overlaps with AT2G40010	antisense_long_noncoding_rna
AT2G40020	1.48573	2.86e-14	Nucleolar histone methyltransferase-related protein;(source:Araport11)	protein_coding
AT2G40100	2.26874	1.45e-79	Lhcb4:3 protein (Lhcb4.3, light harvesting complex of photosystem II The mRNA is cell-to-cell mobile.	protein_coding
AT2G40180	-1.31507	0.0311862	Encodes PP2C5, a member of the PP2C family phosphatases. PP2C5 acts as a MAPK phosphatase that positively regulates seed germination, stomatal closure and ABA-inducible gene expression.	protein_coding
AT2G40230	-2.1566	2.83e-33	HXXXD-type acyl-transferase family protein;(source:Araport11)	protein_coding
AT2G40400	1.43758	3.62e-51	Encodes a chloroplast localized protein of unknown function that is involved in regulation of chloroplast development.	protein_coding
AT2G40670	2.29008	3.66e-09	response regulator 16	protein_coding
AT2G40840	1.0027	2.78e-37	Encodes a cytosolic protein with transglucosidase and amylomaltase activity. It is an essential component of the pathway from starch to sucrose and cellular metabolism in leaves at night. The protein binds to heteroglycans and utilizes glucose, mannose and xylose as acceptors. Fucose and galactose can also act as acceptors but less efficiently than the previous three. It was also was also recentl…	protein_coding
AT2G40900	1.27499	7.9e-22	Encodes a plasma membrane-localized amino acid transporter likely involved in amino acid export in the developing seed.	protein_coding
AT2G40940	-1.07772	3.4e-78	Ethylene receptor, subfamily 1. Has histidine kinase activity.	protein_coding
AT2G40960	1.26406	4.67e-29	Single-stranded nucleic acid binding R3H protein;(source:Araport11)	protein_coding
AT2G41000	1.52952	2.66e-21	Chaperone DnaJ-domain superfamily protein;(source:Araport11)	protein_coding
AT2G41040	2.36154	2.83e-87	S-adenosyl-L-methionine-dependent methyltransferases superfamily protein;(source:Araport11)	protein_coding
AT2G41190	1.36281	1.01e-27	Transmembrane amino acid transporter family protein;(source:Araport11)	protein_coding
AT2G41250	1.0705	1.8e-36	Haloacid dehalogenase-like hydrolase (HAD) superfamily protein;(source:Araport11)	protein_coding
AT2G41370	1.24969	3.58e-28	Encodes BOP2, a cytoplasmic and nuclear-localized NPR1 like protein with BTB/POZ domain and ankyrin repeats. Interacts with BOP1 and appears to be genetically redundant with BOP1.bop1/bop2 double mutants have longer leaves, often with leaflets on the petiole, asymmetric flowers with extra organs and no nectaries. Also defective in floral organ abscission. BOP1/2 promotes floral meristem fate and …	protein_coding
AT2G41870	1.59685	1.28e-30	Remorin family protein;(source:Araport11)	protein_coding
AT2G41905	1.16433	4.84e-06	transmembrane protein;(source:Araport11)	protein_coding
AT2G41970	-1.26344	2.8e-07	Encodes MRI, a plasma membrane-localized member of the RLCK-VIII subfamily. Preferentially expressed in both pollen tubes and root hairs. mri-knockout mutants display spontaneous pollen tube and root-hair bursting.	protein_coding
AT2G42190	1.19798	8.43e-16	rho GTPase-activating gacO-like protein;(source:Araport11)	protein_coding
AT2G42200	1.54015	1.32e-07	Encodes a putative transcriptional regulator that is involved in the vegetative to reproductive phase transition. Expression is regulated by MIR156b. SPL activity nonautonomously inhibits initiation of new leaves at the shoot apical meristem.	protein_coding
AT2G42220	1.12349	4.83e-12	Rhodanese/Cell cycle control phosphatase superfamily protein;(source:Araport11)	protein_coding
AT2G42530	6.35142	1.88e-05	Encodes COR15B, a protein that protects chloroplast membranes during freezing.	protein_coding
AT2G42540	7.19005	1.19e-06	A cold-regulated gene whose product is targeted to the chloroplast. Cor15am protects stromal proteins from aggregation under various stress conditions. Constitutive expression increases freezing tolerance in protoplasts in vitro and chloroplasts in vivo. NMR and x-ray diffraction studies suggest that COR15a alters the intrinsic curvature of the inner membrane of chloroplast envelope. Late Embryog…	protein_coding
AT2G42690	1.83022	5.07e-28	alpha/beta-Hydrolases superfamily protein;(source:Araport11)	protein_coding
AT2G42870	-1.38775	6.02e-26	Encodes PHYTOCHROME RAPIDLY REGULATED1 (PAR1), an atypical basic helix-loop-helix (bHLP) protein. Closely related to PAR2 (At3g58850). Up regulated after simulated shade perception. Acts in the nucleus to control plant development and as a negative regulator of shade avoidance response. Functions as transcriptional repressor of auxin-responsive genes SAUR15 (AT4G38850) and SAUR68 (AT1G29510).	protein_coding
AT2G42955	-2.29187	0.024544	F-box/LRR protein;(source:Araport11)	protein_coding
AT2G42975	2.56726	9.1e-54	myosin-G heavy chain-like protein;(source:Araport11)	protein_coding
AT2G43010	1.24473	5.01e-31	Isolated as a semidominant mutation defective in red -light responses. Encodes a nuclear localized bHLH protein that interacts with active PhyB protein. Negatively regulates phyB mediated red light responses. Involved in shade avoidance response. Protein abundance is negatively regulated by PhyB.	protein_coding
AT2G43060	-1.69266	3.25e-39	ILI1 binding bHLH 1;(source:Araport11)	protein_coding
AT2G43140	-1.31199	2.23e-09	bHLH129 is a nuclear localized basic helix loop helix protein. It has been shown to function as a transcriptional repressor. Overexpression of bHLH129 regulates root elongation and ABA response.	protein_coding
AT2G43220	-4.20146	0.0308261	Cysteine/Histidine-rich C1 domain family protein;(source:Araport11)	protein_coding
AT2G43340	1.37075	3e-36	hypothetical protein (DUF1685);(source:Araport11)	protein_coding
AT2G43530	1.23607	7.02e-07	Encodes a defensin-like (DEFL) family protein. The mRNA is cell-to-cell mobile.	protein_coding
AT2G43560	1.10084	4.54e-13	FKBP-like peptidyl-prolyl cis-trans isomerase family protein;(source:Araport11)	protein_coding
AT2G43865	-3.17863	0.00396861	hypothetical protein;(source:Araport11)	protein_coding
AT2G43910	1.9326	1.34e-88	HARMLESS TO OZONE LAYER 1;(source:Araport11)	protein_coding
AT2G44255	-4.41358	0.0165025	Potential natural antisense gene, locus overlaps with AT2G44260	antisense_long_noncoding_rna
AT2G44280	1.79725	4.57e-53	Major facilitator superfamily protein;(source:Araport11)	protein_coding
AT2G44290	1.99837	7.61e-29	Bifunctional inhibitor/lipid-transfer protein/seed storage 2S albumin superfamily protein;(source:Araport11)	protein_coding
AT2G45050	-1.43107	1.89e-49	Encodes a member of the GATA factor family of zinc finger transcription factors. A positive regulator of photomorphogenesis.	protein_coding
AT2G45190	1.19107	1.8e-19	Encodes a member of the YABBY family of transcriptional regulators that is involved in abaxial cell type specification in leaves and fruits. YAB1 acts in a non-cell autonomous fashion within the meristem to affect phyllotactic patterning. The non-autonomous effect on the central region of the meristem is mediated through the activity if Lateral Suppressor (LAS).	protein_coding
AT2G45350	1.15328	4.66e-05	Encodes a member of a PCMP (plant combinatorial and modular protein) family (PCMP-E subfamily) with 11 pentatricopeptide (PPR) repeats. The protein is involved in RNA editing of the initiation codon of ndhD in the chloroplast.	protein_coding
AT2G45360	1.4884	0.00114764	ankyrin repeat/KH domain protein (DUF1442);(source:Araport11)	protein_coding
AT2G45560	1.06323	1.83e-12	cytochrome P450 monooxygenase	protein_coding
AT2G46270	1.52166	2.61e-102	encodes a bZIP G-box binding protein whose expression is induced by ABA. It has been shown to bind to Adh that contains the G-box and is induced by cold and water deprivation. GBF3 has been shown to be expressed mostly in the root and dark-grown leaves. GBF3 can act as homodimers and as heterodimers with GFB1, GBF2 and GBF4. In addition, GBF3!?s DNA binding activity is enhanced by GIP1, GPRI1 and…	protein_coding
AT2G46340	3.25276	0	Encodes a member of the SPA (suppressor of phyA-105) protein family (SPA1-SPA4). SPA proteins contain an N-terminal serine/threonine kinase-like motif followed by a coiled-coil structure and a C-terminal WD-repeat domain. SPA1 is a PHYA signaling intermediate, putative regulator of PHYA signaling pathway. Light responsive repressor of photomorphogenesis. Involved in regulating circadian rhythms a…	protein_coding
AT2G46400	-1.23562	8.8e-09	Encodes a WRKY transcription factor that contributes to the feedforward inhibition of osmotic/salt stress-dependent LR inhibition via regulation of ABA signaling and auxin homeostasis.	protein_coding
AT2G46410	1.32463	7.04e-11	Nuclear-localized R3-type MYB transcription factor. Positive regulator of hair-cell differentiation. Preferentially transcribed in hairless cells. Moves from atrichoblasts into trichoblast via plasmodesmata in a tissue-specific mode. N-terminus and part of the Myb domain are required for this movement, with W76 playing a crucial role. Capability to increase the size-exclusion limit of plasmodesma…	protein_coding
AT2G46420	2.79311	2.16e-193	helicase with zinc finger protein;(source:Araport11)	protein_coding
AT2G46440	5.03371	3.54e-05	Member of Cyclic nucleotide gated channel family. Positive regulator of resistance against avirulent fungal pathogen. The mRNA is cell-to-cell mobile.	protein_coding
AT2G46450	3.04151	4.33e-97	Member of Cyclic nucleotide gated channel family.Positive regulator of resistance against avirulent fungal pathogen.Suppresses the phenotype conferred by cpr22 in a dosage-dependent manner.	protein_coding
AT2G46640	2.41915	3.56e-11	Encodes TAC1 (Tiller Angle Control 1). Influences axillary branch growth angle. Inflorescence stems of TAC1 mutants are vertically oriented and have axillary shoots with narrow branch angles.	protein_coding
AT2G46720	1.29316	0.000115238	Encodes KCS13, a member of the 3-ketoacyl-CoA synthase family involved in the biosynthesis of VLCFA (very long chain fatty acids).	protein_coding
AT2G46810	1.49258	3.82e-41	basic helix-loop-helix (bHLH) DNA-binding superfamily protein;(source:Araport11)	protein_coding
AT2G46820	1.39338	5.21e-23	Encodes the P subunit of Photosystem I. About 25% of the TMP14 pool appeared to be phosphorylated, and this ratio is not affected by light. Contains seven phosphorylation sites on threonine residue and chloroplast targeting signal. Located in the proximity of PSI-L, -H and -O subunits.	protein_coding
AT2G46830	3.04062	4.54e-190	Encodes a transcriptional repressor that performs overlapping functions with LHY in a regulatory feedback loop that is closely associated with the circadian oscillator of Arabidopsis. Binds to the evening element in the promoter of TOC1 and represses TOC1 transcription. CCA1 and LHY colocalize in the nucleus and form heterodimers in vivo. CCA1 and LHY function synergistically in regulating circad…	protein_coding
AT2G46870	1.05641	3.18e-13	AP2/B3-like transcriptional factor family protein;(source:Araport11)	protein_coding
AT2G47370	1.30825	0.000288548	Calcium-dependent phosphotriesterase superfamily protein;(source:Araport11)	protein_coding
AT2G47450	1.30693	6.86e-23	A component of the chloroplast signal recognition particle pathway that is involved in LHCP targeting. It is downregulated in response to high light. It recognizes the DPLG motif in Lhcb1. The mRNA is cell-to-cell mobile.	protein_coding
AT2G47490	1.1808	3.48e-45	Encodes a chloroplast-localized NAD+ transporter that transports NAD+ in a counter exchange mode with ADP and AMP in vitro.	protein_coding
AT2G47520	-2.13049	0.0496375	encodes a member of the ERF (ethylene response factor) subfamily B-2 of ERF/AP2 transcription factor family. The protein contains one AP2 domain. There are 5 members in this subfamily including RAP2.2 AND RAP2.12. It plays a role in hypoxia-induced root slanting.	protein_coding
AT2G47530	-1.37518	0.000157015	Pollen Ole e 1 allergen and extensin family protein;(source:Araport11)	protein_coding
AT2G47890	1.22903	4.48e-16	B-box type zinc finger protein with CCT domain-containing protein;(source:Araport11)	protein_coding
AT2G47895	-1.47655	0.032904	Potential natural antisense gene, locus overlaps with AT2G47900	antisense_long_noncoding_rna
AT2G47920	1.00916	0.0207416	Kinase interacting (KIP1-like) family protein;(source:Araport11)	protein_coding
AT3G01060	1.99737	1.06e-42	lysine-tRNA ligase;(source:Araport11)	protein_coding
AT3G01140	5.81907	5.34e-05	Encodes a MIXTA-like MYB gene NOECK (NOK). Loss of function mutations show an increased number of branchpoints in leaf trichomes suggesting a role in negative regulation of trichome branching.	protein_coding
AT3G01142	1.07946	2.16e-09	Potential natural antisense gene, locus overlaps with AT3G01140	antisense_long_noncoding_rna
AT3G01210	1.24404	1.48e-19	RNA-binding (RRM/RBD/RNP motifs) family protein;(source:Araport11)	protein_coding
AT3G01440	1.72913	7.48e-22	Encodes a subunit of the NAD(P)H complex located in the chloroplast thylakoid lumen.	protein_coding
AT3G01500	1.71167	1.21e-28	Encodes a putative beta-carbonic anhydrase betaCA1. Together with betaCA4 (At1g70410) regulates CO2-controlled stomatal movements in guard cells.	protein_coding
AT3G01510	1.24839	6.69e-23	Encodes a putative phosphatase, LSF1, required for normal starch turnover in leaves.	protein_coding
AT3G01530	-4.9519	0.0468903	Member of the R2R3 factor gene family.MYB57 interacts with JAZ proteins, and functions redundantly with MYB21 and MYB24 to regulate stamen development.	protein_coding
AT3G01550	3.33564	1.06e-12	phosphoenolpyruvate (pep)/phosphate translocator 2;(source:Araport11)	protein_coding
AT3G01572	4.45336	0.00971198	hypothetical protein;(source:Araport11)	protein_coding
AT3G01615	3.7807	0.028793	Natural antisense transcript overlaps with AT3G05180;(source:Araport11)	antisense_rna
AT3G01660	1.93464	1.9e-15	S-adenosyl-L-methionine-dependent methyltransferases superfamily protein;(source:Araport11)	protein_coding
AT3G01830	-2.2683	0.000210449	Calcium-binding EF-hand family protein;(source:Araport11)	protein_coding
AT3G01835	-3.2073	0.04163	None;(source:Araport11)	long_noncoding_rna
AT3G01840	-2.62943	6.09e-11	Encodes a putative LysM-containing receptor-like kinase. Induction of chitin-responsive genes by chitin treatment is not blocked in the mutant. Based on protein sequence alignment analysis, it was determined to be a pseudo kinase since lack of the ATP-binding P-loop in the kinase domain.	protein_coding
AT3G01970	-1.11798	2.02e-12	member of WRKY Transcription Factor; Group I	protein_coding
AT3G02040	-1.04971	1.79e-16	Encodes a member of the glycerophosphodiester phosphodiesterase (GDPD) family. Has glycerophosphodiester phosphodiesterase activity. Functions in maintaining cellular phosphate homeostasis under phosphate starvation. The mRNA is cell-to-cell mobile.	protein_coding
AT3G02140	1.5846	1.38e-101	Encodes a protein that acts in the nucleus and is an important negative regulator of ABA and salt stress responses, and could play a critical role in controlling root elongation, floral initiation and starch degradation.	protein_coding
AT3G02150	2.3928	7e-34	a chloroplast trans-acting factor of the psbD light-responsive promoter.TCP gene involved in heterochronic control of leaf differentiation.	protein_coding
AT3G02242	1.27534	0.0391923	root meristem growth factor-like protein;(source:Araport11)	protein_coding
AT3G02260	-1.00774	2.6e-05	Calossin-like protein required for polar auxin transport	protein_coding
AT3G02380	3.32143	9.66e-109	homologous to the flowering-time gene CONSTANS (CO) encoding zinc-finger proteins	protein_coding
AT3G02690	1.22734	1.56e-27	Nucleotide/sugar transporter family protein	protein_coding
AT3G02730	1.72484	8.74e-34	Encodes a type-f thioredoxin. Has a role in the short-term activation of carbon metabolism. Loss affects growth under short-day conditions.	protein_coding
AT3G02830	2.59264	7.61e-91	Encodes a zinc finger protein that binds to PORA mRNA in vivo and recruits the Pfr form of phytochrome to the 5&#8242;-UTR of PORA mRNA to regulate translation of the mRNA.	protein_coding
AT3G03125	4.08017	0.018122	Natural antisense transcript overlaps with AT3G15518;(source:Araport11)	antisense_long_noncoding_rna
AT3G03135	2.44705	3.52e-10	Natural antisense transcript overlaps with AT3G15520;(source:Araport11)	antisense_long_noncoding_rna
AT3G03225	1.14405	0.0244107	Natural antisense transcript overlaps with AT3G16180;(source:Araport11)	antisense_long_noncoding_rna
AT3G03275	4.10567	0.0221208	Natural antisense transcript overlaps with AT3G16250;(source:Araport11)	antisense_long_noncoding_rna
AT3G03475	2.89481	0.000483812	Natural antisense transcript overlaps with AT3G17390;(source:Araport11)	antisense_long_noncoding_rna
AT3G03535	5.49437	0.00155357	Natural antisense transcript overlaps with AT3G17800;(source:Araport11)	antisense_long_noncoding_rna
AT3G03660	-1.93189	1.83e-09	Encodes a WUSCHEL-related homeobox gene family member with 65 amino acids in its homeodomain. Proteins in this family contain a sequence of eight residues (TLPLFPMH) downstream of the homeodomain called the WUS box.	protein_coding
AT3G04000	1.05016	4.42e-05	ChlADR is an aldehyde reductase that catalyzes the reduction of the aldehyde carbonyl groups on saturated and alpha,beta-unsaturated aldehydes with more than 5 carbons in vitro. The N-terminal region of this protein directs GFP to the chloroplast where where ChlADR likely helps to maintain the photosynthetic process by detoxifying reactive carbonyls formed during lipid peroxidation. In addition, …	protein_coding
AT3G04030	1.0342	3e-09	Homeodomain-like superfamily protein;(source:Araport11)	protein_coding
AT3G04140	1.98709	2.81e-102	Ankyrin repeat family protein;(source:Araport11)	protein_coding
AT3G04475	5.22113	0.0140567	None;(source:Araport11)	long_noncoding_rna
AT3G04485	1.38857	6.01e-09	other_RNA;(source:Araport11)	other_rna
AT3G04520	1.18182	1.08e-25	Encodes a threonine aldolase, involved in threonine degradation to glycine. Expressed in vascular tissue through out the plant.	protein_coding
AT3G04740	-1.08629	6.46e-14	encodes a protein with similarities to subunits of the Mediator complex, required for RNA polymerase II recruitment at target promoters in response to specific activators. Lines carrying loss of function mutations in the gene have reduced cell numbers in aerial organs. On the other hand, lines overexpressing the gene have increased number of small cells in clusters, suggesting cell division is mo…	protein_coding
AT3G04760	1.21392	1.99e-23	Pentatricopeptide repeat (PPR-like) superfamily protein;(source:Araport11)	protein_coding
AT3G05180	2.05416	6.59e-53	GDSL-motif esterase/acyltransferase/lipase. Enzyme group with broad substrate specificity that may catalyze acyltransfer or hydrolase reactions with lipid and non-lipid substrates.	protein_coding
AT3G05327	1.45469	0.000150135	Cyclin family protein;(source:Araport11)	protein_coding
AT3G05345	1.22105	8.17e-15	Chaperone DnaJ-domain superfamily protein;(source:Araport11)	protein_coding
AT3G05690	1.27035	9.74e-24	Encodes a subunit of CCAAT-binding complex, binds to CCAAT box motif present in some plant promoter sequences. One of three members of this class (HAP2A, HAP2B, HAP2C), it is expressed in vegetative and reproductive tissues.	protein_coding
AT3G05820	1.1767	0.0436274	Encodes a putative plastid-targeted alkaline/neutral invertase.Expression is induced by salt, osmotic and ABA treatments. Loss of function affects mitochondrial functioning and ROS production.	protein_coding
AT3G05936	2.21239	2.01e-14	hypothetical protein;(source:Araport11)	protein_coding
AT3G06070	1.1281	6.93e-28	hypothetical protein;(source:Araport11)	protein_coding
AT3G06120	1.44373	0.026657	Encodes a basic helix-loop-helix (bHLH) protein that controls meristemoid differentiation during stomatal development. In the absence of MUTE, meristemoids abort after excessive asymmetric divisions and fail to differentiate stomata. MUTE expression in the meristemoid is required for SLGCs differentiation as pavement cells. Epidermal cells lose their competence to respond to MUTE overexpression d…	protein_coding
AT3G06435	-1.48701	7.16e-10	Expressed protein;(source:Araport11)	protein_coding
AT3G06510	1.41198	1.27e-51	Encodes a protein with beta-glucosidase and galactosyltransferase activity, mutants show increased sensitivity to freezing. Though it is classified as a family I glycosyl hydrolase, it has no hydrolase activity in vitro.	protein_coding
AT3G06520	1.56295	0.00205851	agenet domain-containing protein;(source:Araport11)	protein_coding
AT3G06590	-1.02419	1.34e-32	Encodes RITF1, a bHLH transcription factor that regulates the transcription of several genes involved in the detoxification of reactive oxygen species generated by salt stress.	protein_coding
AT3G06778	1.02583	9.47e-12	Chaperone DnaJ-domain superfamily protein;(source:Araport11)	protein_coding
AT3G07255	2.53496	0.000305508	nuclear transport factor 2/RNA recognition motif protein;(source:Araport11)	protein_coding
AT3G07700	1.38222	5.1e-51	ABC1K7 is a member of an atypical protein kinase family that is induced by salt stress. Loss of function mutations affect the metabolic profile of chloroplast lipids. It appears to function along with ABC1K8 in mediating lipid membrane changes in response to stress.	protein_coding
AT3G08165	1.44248	0.000816357	None;(source:Araport11)	small_nucleolar_rna
AT3G08185	3.62447	0.0470626	None;(source:Araport11)	long_noncoding_rna
AT3G08505	1.12792	9.25e-16	zinc finger (CCCH-type/C3HC4-type RING finger) family protein;(source:Araport11)	protein_coding
AT3G08635	2.13416	0.000430127	Natural antisense transcript overlaps with AT3G56040;(source:Araport11)	antisense_long_noncoding_rna
AT3G08660	1.00124	2.12e-07	Phototropic-responsive NPH3 family protein;(source:Araport11)	protein_coding
AT3G08685	4.78117	0.00584154	Natural antisense transcript overlaps with AT3G56480;(source:Araport11)	antisense_long_noncoding_rna
AT3G08730	1.94719	1.86e-181	Encodes a protein-serine kinase that phosphorylates ribosomal protein in vitro. Activation of AtS6k is regulated by 1-naphthylacetic acid and kinetin, at least in part, via a lipid kinase-dependent pathway. Involved in translational up-regulation of ribosomal proteins. Phosphorylated by PDK1. Interacts with RAPTOR1, which in turn interacts with TOR. SPK6 activity is affected by osmotic stress, an…	protein_coding
AT3G08795	2.78853	8.65e-06	Natural antisense transcript overlaps with AT3G56940;(source:Araport11)	antisense_long_noncoding_rna
AT3G08940	1.30746	1.34e-17	Lhcb4.2 protein (Lhcb4.2, protein involved in the light harvesting complex of photosystem II The mRNA is cell-to-cell mobile.	protein_coding
AT3G09032	-1.47531	8.59e-05	josephin-like protein;(source:Araport11)	protein_coding
AT3G09390	1.06057	1.73e-15	metallothionein, binds to and detoxifies excess copper and other metals, limiting oxidative damage	protein_coding
AT3G09465	3.5028	7.15e-07	None;(source:Araport11)	long_noncoding_rna
AT3G09495	1.23358	0.0264559	Natural antisense transcript overlaps with AT3G60910;(source:Araport11)	antisense_long_noncoding_rna
AT3G09520	1.49321	2.98e-13	A member of EXO70 gene family, putative exocyst subunits, conserved in land plants. Arabidopsis thaliana contains 23 putative EXO70 genes, which can be classified into eight clusters on the phylogenetic tree.	protein_coding
AT3G09555	3.87751	0.0275131	None;(source:Araport11)	long_noncoding_rna
AT3G09590	5.28312	0.000458899	CAP (Cysteine-rich secretory proteins, Antigen 5, and Pathogenesis-related 1 protein) superfamily protein;(source:Araport11)	protein_coding
AT3G09650	1.23948	3.9e-27	RNA binding protein involved in the processing of chloroplast psbB-psbT-psbH-petB-petD transcript unit.	protein_coding
AT3G09795	4.30588	0.0341514	Natural antisense transcript overlaps with AT3G62580;(source:Araport11)	antisense_long_noncoding_rna
AT3G10060	1.94897	4.11e-44	FKBP-like peptidyl-prolyl cis-trans isomerase family protein;(source:Araport11)	protein_coding
AT3G10200	1.06697	7.09e-07	S-adenosyl-L-methionine-dependent methyltransferases superfamily protein;(source:Araport11)	protein_coding
AT3G10450	1.40906	4.96e-40	serine carboxypeptidase-like 7;(source:Araport11)	protein_coding
AT3G10590	-1.94511	0.0150615	Duplicated homeodomain-like superfamily protein;(source:Araport11)	protein_coding
AT3G10605	4.87912	0.00145087	hypothetical protein;(source:Araport11)	protein_coding
AT3G10815	1.55283	3.1e-05	RING/U-box superfamily protein;(source:Araport11)	protein_coding
AT3G10840	1.69285	2.12e-40	alpha/beta-Hydrolases superfamily protein;(source:Araport11)	protein_coding
AT3G10910	1.52047	5.83e-45	RING/U-box superfamily protein;(source:Araport11)	protein_coding
AT3G10960	-1.0095	2.17e-16	Encodes a homolog of the adenine-guanine-hypoxanthine transporter AzgA of Aspergillus nidulans. Function as a plant adenine-guanine transporter. Two closely related genes exist in Arabidopsis: AT3G10960 (Azg1) and AT5G50300 (Azg2).	protein_coding
AT3G10985	-1.15421	3.12e-34	A senescence-associated gene whose expression is induced in response to treatment with Nep1, a fungal protein that causes necrosis. The mRNA is cell-to-cell mobile.	protein_coding
AT3G11090	1.46614	5.05e-11	LOB domain-containing protein 21;(source:Araport11)	protein_coding
AT3G11110	4.29019	0.00298991	RING/U-box superfamily protein;(source:Araport11)	protein_coding
AT3G11325	4.27794	0.0139827	Phospholipid/glycerol acyltransferase family protein;(source:Araport11)	protein_coding
AT3G11580	1.40496	1.86e-28	SOD7 encodes nuclear localized B3 DNA binding domain and a transcriptional repression motif. Belongs to the RAV gene family. Functions in regulation of seed size and binds to and represses KLU.	protein_coding
AT3G11640	-1.10526	0.00548694	transmembrane protein;(source:Araport11)	protein_coding
AT3G11900	1.7239	1.47e-117	encodes an amino acid transporter that transports aromatic and neutral amino acids, IAA, and 2,4-D. Expressed in all tissues with highest abundance in flowers and cauline leaves. a member of a small gene family in Arabidopsis and represents a new class of amino acid transporters.	protein_coding
AT3G12320	3.51117	0	hypothetical protein;(source:Araport11)	protein_coding
AT3G12345	1.18314	1.61e-15	FKBP-type peptidyl-prolyl cis-trans isomerase;(source:Araport11)	protein_coding
AT3G12685	1.21726	7.98e-10	Acid phosphatase/vanadium-dependent haloperoxidase-related protein;(source:Araport11)	protein_coding
AT3G12965	-1.2166	3.99e-13	Has been identified as a translated small open reading frame by ribosome profiling.	other_rna
AT3G13130	3.2283	0.00810016	transmembrane protein;(source:Araport11)	protein_coding
AT3G13404	-1.06649	2.35e-10	hypothetical protein;(source:Araport11)	protein_coding
AT3G13620	1.16303	2.44e-24	Encodes POLYAMINE UPTAKE TRANSPORTER 4, an amino acid permease family protein.	protein_coding
AT3G14360	-1.01715	3.43e-06	alpha/beta-Hydrolases superfamily protein;(source:Araport11)	protein_coding
AT3G14362	-1.28339	4.68e-05	ROTUNDIFOLIA like 10;(source:Araport11)	protein_coding
AT3G14380	-1.16558	0.0149744	Uncharacterized protein family (UPF0497);(source:Araport11)	protein_coding
AT3G14415	1.19797	1.58e-24	Encodes a glycolate oxidase that modulates reactive oxygen species-mediated signal transduction during nonhost resistance. The mRNA is cell-to-cell mobile.	protein_coding
AT3G14420	1.99331	4.17e-55	Encodes a glycolate oxidase that modulates reactive oxygen species-mediated signal transduction during nonhost resistance. The mRNA is cell-to-cell mobile.	protein_coding
AT3G14580	-1.22802	0.00170366	Pentatricopeptide repeat (PPR) superfamily protein;(source:Araport11)	protein_coding
AT3G14620	2.09078	4.22e-16	putative cytochrome P450 The mRNA is cell-to-cell mobile.	protein_coding
AT3G14640	-1.44733	0.0341846	putative cytochrome P450	protein_coding
AT3G14690	2.30753	1.66e-200	putative cytochrome P450 The mRNA is cell-to-cell mobile.	protein_coding
AT3G14730	-1.02108	1.09e-05	Pentatricopeptide repeat (PPR) superfamily protein;(source:Araport11)	protein_coding
AT3G14760	1.64624	1.06e-09	transmembrane protein;(source:Araport11)	protein_coding
AT3G14770	3.72175	3.07e-262	Nodulin MtN3 family protein;(source:Araport11)	protein_coding
AT3G14810	1.53851	1.58e-22	mechanosensitive channel of small conductance-like 5;(source:Araport11)	protein_coding
AT3G14880	1.81586	0.000191289	transcription factor-like protein;(source:Araport11)	protein_coding
AT3G15090	1.6036	5.34e-53	GroES-like zinc-binding alcohol dehydrogenase family protein;(source:Araport11)	protein_coding
AT3G15115	1.01833	9.55e-22	serine/arginine repetitive matrix protein;(source:Araport11)	protein_coding
AT3G15354	2.80843	6.59e-176	Encodes a member of the SPA (suppressor of phyA-105) protein family (SPA1-SPA4). SPA proteins contain an N-terminal serine/threonine kinase-like motif followed by a coiled-coil structure and a C-terminal WD-repeat domain. SPA proteins function redundantly in suppressing photomorphogenesis in dark- and light-grown seedlings. SPA3 (and SPA4) predominantly regulates elongation growth in adult plants.	protein_coding
AT3G15370	-2.93853	1.8e-15	member of Alpha-Expansin Gene Family. Naming convention from the Expansin Working Group (Kende et al, 2004. Plant Mol Bio)	protein_coding
AT3G15440	-2.55889	0.000862287	RING/U-box protein;(source:Araport11)	protein_coding
AT3G15450	-1.3088	3.1e-41	aluminum induced protein with YGL and LRDR motifs;(source:Araport11)	protein_coding
AT3G15500	-1.20357	1.26e-15	Encodes an ATAF-like NAC-domain transcription factor that doesn't contain C-terminal sequences shared by CUC1, CUC2 and NAM. Note: this protein (AtNAC3) is not to be confused with the protein encoded by locus AT3G29035, which, on occasion, has also been referred to as AtNAC3. The mRNA is cell-to-cell mobile.	protein_coding
AT3G15520	1.26892	5.73e-26	Cyclophilin-like peptidyl-prolyl cis-trans isomerase family protein;(source:Araport11)	protein_coding
AT3G15630	-1.14802	4.04e-30	plant/protein;(source:Araport11)	protein_coding
AT3G15840	1.01224	2.85e-12	Encodes a chloroplast-targeted protein localized in the stroma that is a novel component essential for NDH-mediated non-photochemical reduction of the plastoquinone pool in chlororespiratory electron transport.	protein_coding
AT3G15850	2.50534	7.96e-71	Chloroplastic enzyme responsible for the synthesis of 16:1 fatty acids from galactolipids and sulpholipids. Uses ferredoxin as electron donor. The mRNA is cell-to-cell mobile.	protein_coding
AT3G16120	2.09907	2.66e-13	Dynein light chain type 1 family protein;(source:Araport11)	protein_coding
AT3G16140	1.2373	3.38e-18	Encodes subunit H of photosystem I reaction center subunit VI.	protein_coding
AT3G16175	2.06088	1.22e-16	Thioesterase superfamily protein;(source:Araport11)	protein_coding
AT3G16250	1.71839	3.53e-32	encodes a novel subunit of the chloroplast NAD(P)H dehydrogenase complex, involved in cyclic electron flow around photosystem I to produce ATP. Contains a 4Fe-4S cluster.	protein_coding
AT3G16330	1.05288	5.25e-08	Avr9/Cf-9 rapidly elicited protein;(source:Araport11)	protein_coding
AT3G16350	2.107	8.26e-71	Homeodomain-like superfamily protein;(source:Araport11)	protein_coding
AT3G16520	1.60928	9.58e-42	UDP-glucosyl transferase 88A1;(source:Araport11)	protein_coding
AT3G16560	1.141	3.31e-59	Protein phosphatase 2C family protein;(source:Araport11)	protein_coding
AT3G16770	-2.81452	2.28e-82	Encodes a member of the ERF (ethylene response factor) subfamily B-2 of the plant specific ERF/AP2 transcription factor family (RAP2.3). The protein contains one AP2 domain. There are 5 members in this subfamily including RAP2.2 AND RAP2.12.It is localized to the nucleus and acts as a transcriptional activator through the GCC-box. It has been identified as a suppressor of Bax-induced cell death b…	protein_coding
AT3G16800	2.15464	9.12e-65	EGR3 functions as a negative regulator of plant growth with prominent effect on plant growth during drought stress, EGR3 regulates microtubule organization and likely affects additional cytoskeleton and trafficking processes along the plasma membrane.	protein_coding
AT3G17040	2.33998	4.85e-84	It is a RNA tetratricopeptide repeat-containing protein required for normal processing of transcripts from the polycistronic chloroplast psbB-psbT-psbH-petB-petD operon coding for proteins of the photosystem II and cytochrome b6/f complexes. Localizes to the chloroplast membrane. Involved in regulating plastidial gene expression and biogenesis. It binds in the psbT?psbH intercistronic region and …	protein_coding
AT3G17185	1.03158	1.4e-21	Encodes a trans-acting siRNA (tasi-RNA) that regulates the expression of auxin response factor genes (ARF2, ARF4, ETT). One of 3 genomic loci that encode the TAS3 siRNA. Has been identified as a translated small open reading frame by ribosome profiling.	other_rna
AT3G17470	1.11562	1.42e-21	Ca2+-activated RelA/spot-like protein;(source:Araport11)	protein_coding
AT3G17510	1.1925	1.61e-110	Encodes a CBL-interacting protein kinase. Specifically interacts with ECT1 and ECT2.	protein_coding
AT3G17609	3.43082	2.63e-81	Encodes a homolog of HY5 (HYH). Involved in phyB signaling pathway.	protein_coding
AT3G17611	1.1379	1.8e-21	RHOMBOID-like protein 14;(source:Araport11)	protein_coding
AT3G17790	1.58024	3.32e-21	Expression is upregulated in the shoot of cax1/cax3 mutant and is responsive to phosphate (Pi) and not phosphite (Phi) in roots and shoots.	protein_coding
AT3G17800	2.35401	1.97e-173	mRNA level of the MEB5.2 gene (At3g17800) remains unchanged after cutting the inflorescence stem	protein_coding
AT3G17930	1.25454	3.91e-14	Encodes a thylakoid membrane protein involved in the accumulation of the cytochrome b6/f complex.	protein_coding
AT3G18250	-1.63405	3.83e-08	Putative membrane lipoprotein;(source:Araport11)	protein_coding
AT3G18485	1.30258	0.0192018	Encodes a novel protein with no predicted membrane-spanning domains that is polymorphic among Arabidopsis accessions. The protein may modulate a metal transporter. Mutants are resistant to IAA-Leu, IAA-Phe, and the divalent metals cobalt and manganese but remain sensitive to free IAA; they are defective in lateral root formation and primary root elongation.	protein_coding
AT3G18500	1.18583	2.88e-18	DNAse I-like superfamily protein;(source:Araport11)	protein_coding
AT3G18535	-1.52687	3.25e-75	tubulin-tyrosine ligase;(source:Araport11)	protein_coding
AT3G18890	1.24095	1.53e-29	NAD(P)-binding Rossmann-fold superfamily protein;(source:Araport11)	protein_coding
AT3G19150	-1.14513	2.14e-16	Kip-related protein (KRP) gene, encodes CDK (cyclin-dependent kinase) inhibitor (CKI), negative regulator of cell division. Binds to D type cyclins. A member of seven KRP genes found in Arabidopsis thaliana. Differential expression patterns for distinct KRPs were revealed by in situ hybridization. KRP6 appears to be targeted for degradation by RHF1a and RHF2a to allow mitotic divisions during gam…	protein_coding
AT3G19230	2.08597	0.00715019	Leucine-rich repeat (LRR) family protein;(source:Araport11)	protein_coding
AT3G19450	1.32742	7.02e-83	Encodes a catalytically active cinnamyl alcohol dehydrogenase which uses p-coumaryl aldehyde as a preferred substrate. It can also use caffeyl, coniferyl and d-hydroxyconiferyl aldehydes as substrates. The mRNA is cell-to-cell mobile.	protein_coding
AT3G19480	1.98457	6.01e-37	D-3-phosphoglycerate dehydrogenase;(source:Araport11)	protein_coding
AT3G19663	-1.58592	0.0314711	hypothetical protein;(source:Araport11)	protein_coding
AT3G19800	1.65395	3.23e-33	Encodes the DUF177B version of the two DUF177 proteins in Arabidopsis. This version differs from DUF177A in containing a 23 aa insertion compared to the DUF177A sequence.	protein_coding
AT3G20340	-1.00679	4.7e-19	Expression of the gene is downregulated in the presence of paraquat, an inducer of photoxidative stress.	protein_coding
AT3G20600	1.1318	9.2e-07	Required for non-race specific resistance to bacterial and fungal pathogens.Mediates systemic acquired resistance (SAR) response. The mRNA is cell-to-cell mobile.	protein_coding
AT3G20880	4.47521	0.0126882	WIP4 is a paralog of NTT and along with WIP5,acts redundantly in cell fate determination during primary root development. MP binds to AuxRE motifs within the WIP4 gene and likely regulates its expression.	protein_coding
AT3G21250	1.0309	7.38e-23	member of MRP subfamily	protein_coding
AT3G21390	1.63405	7.9e-48	Encodes a mitochondrial thiamin diphosphate carrier.	protein_coding
AT3G21460	1.43163	7.28e-08	Glutaredoxin family protein;(source:Araport11)	protein_coding
AT3G21560	2.91323	9.82e-189	Encodes a protein with sinapic acid:UDP-glucose glucosyltransferase activity. Mutants defective in this gene are hyper-fluorescent (which accumulate in their trichomes a compound that is likely to be 3',5'-dimethoxynaringenin chalcone or sinapoyltriacetic acid lactone, potential products of the concerted action of 4-coumarate CoA ligase and chalcone synthase on sinapic acid). Also shown to be req…	protein_coding
AT3G21670	5.85891	0	Major facilitator superfamily protein;(source:Araport11)	protein_coding
AT3G21680	1.66491	7.72e-12	hypothetical protein;(source:Araport11)	protein_coding
AT3G21690	1.88827	5.38e-122	MATE efflux family protein;(source:Araport11)	protein_coding
AT3G21750	2.84933	1.75e-168	Encodes a glucosyltransferase that can attach glucose to a number of hydroxylated phenolic compounds as well as quercetins in vitro	protein_coding
AT3G21755	2.23266	8.21e-07	Potential natural antisense gene, locus overlaps with AT3G21760	antisense_long_noncoding_rna
AT3G21800	4.32446	0.0115694	UDP-glucosyl transferase 71B8;(source:Araport11)	protein_coding
AT3G21870	2.20158	1.45e-29	cyclin p2;(source:Araport11)	protein_coding
AT3G22104	1.15051	2.94e-21	Phototropic-responsive NPH3 family protein;(source:Araport11)	protein_coding
AT3G22150	1.05009	7.99e-15	Involved in RNA editing of plastid atpF and mitochondrial nad5.	protein_coding
AT3G22160	-1.09322	4.31e-06	VQ motif-containing protein;(source:Araport11)	protein_coding
AT3G22420	1.84743	7.09e-30	Encodes a member of the WNK family (9 members in all) of protein kinases, the structural design of which is clearly distinct from those of other known protein kinases, such as receptor-like kinases and mitogen-activated protein kinases. Its transcription is under the control of circadian rhythms.	protein_coding
AT3G22540	1.35563	1.66e-18	hypothetical protein (DUF1677);(source:Araport11)	protein_coding
AT3G22840	5.73702	5.82e-185	Encodes an early light-inducible protein.	protein_coding
AT3G22845	1.16603	1.87e-44	emp24/gp25L/p24 family/GOLD family protein;(source:Araport11)	protein_coding
AT3G22920	-4.62431	0.0191567	Cyclophilin-like peptidyl-prolyl cis-trans isomerase family protein;(source:Araport11)	protein_coding
AT3G23120	-2.54457	0.00149767	receptor like protein 38;(source:Araport11)	protein_coding
AT3G23210	2.71752	2.68e-66	basic helix-loop-helix (bHLH) DNA-binding superfamily protein;(source:Araport11)	protein_coding
AT3G23240	-4.22716	2.82e-06	encodes a member of the ERF (ethylene response factor) subfamily B-3 of ERF/AP2 transcription factor family (ERF1). The protein contains one AP2 domain. There are 18 members in this subfamily including ATERF-1, ATERF-2, AND ATERF-5. EREBP like protein that binds GCC box of ethylene regulated promoters such as basic chitinases. Constitutive expression of ERF1 phenocopies ethylene over production. …	protein_coding
AT3G23400	1.42787	5.16e-45	Encodes FIBRILLIN 4 (FIB4). The fibrillins are a large family of chloroplast proteins that have been linked with stress tolerance and disease resistance. FIBRILLIN 4 is required for plastoglobule development and stress resistance.	protein_coding
AT3G23410	1.13794	3.48e-14	Encodes a fatty alcohol oxidase.	protein_coding
AT3G23530	3.13649	5.18e-171	Cyclopropane-fatty-acyl-phospholipid synthase;(source:Araport11)	protein_coding
AT3G23630	-1.76919	1.67e-08	Encodes an isopentenyl transferase involved in cytokinin biosynthesis.	protein_coding
AT3G23810	1.70821	1.1e-127	S-adenosyl-l-homocysteine (SAH) hydrolase 2;(source:Araport11)	protein_coding
AT3G23860	-2.97121	0.0207941	Encodes a GTP-binding related protein that acts as a negative regulator of pollen germination, pollen tube growth, and gametophyte senescence.	protein_coding
AT3G23920	1.65259	2.97e-104	Encodes a chloroplast beta-amylase. Is necessary for leaf starch breakdown in the absence of BAM3.	protein_coding
AT3G24170	1.17149	1.72e-140	Encodes a cytosolic glutathione reductase.	protein_coding
AT3G24190	2.19823	3.85e-84	Protein kinase superfamily protein;(source:Araport11)	protein_coding
AT3G24500	1.53657	1.41e-49	One of three genes in A. thaliana encoding multiprotein bridging factor 1, a highly conserved transcriptional coactivator. May serve as a bridging factor between a bZIP factor and TBP. Its expression is specifically elevated in response to pathogen infection, salinity, drought, heat, hydrogen peroxide, and application of abscisic acid or salicylic acid. Constitutive expression enhances the tolera…	protein_coding
AT3G24520	2.16941	1.23e-21	member of Heat Stress Transcription Factor (Hsf) family	protein_coding
AT3G24750	2.41886	8.69e-67	Encodes a member of the LAZY gene family that is expressed in the hypocotyl and the root	protein_coding
AT3G24840	1.66465	6.82e-77	Sec14p-like phosphatidylinositol transfer family protein;(source:Araport11)	protein_coding
AT3G25190	1.33513	1.57e-11	The gene encodes nodulin-like21 whose transcript abundance was repressed under conditions of Fe-deficient growth.	protein_coding
AT3G25410	1.03472	8.66e-20	Sodium Bile acid symporter family;(source:Araport11)	protein_coding
AT3G25730	-2.71484	1.2e-92	ethylene response DNA binding factor 3;(source:Araport11)	protein_coding
AT3G25740	-1.23223	9.67e-14	Encodes a plastid localized methionine aminopeptidase. Formerly called MAP1C, now called MAP1B.	protein_coding
AT3G25760	1.71396	7.01e-15	encodes allene oxide cyclase. One of four genes in Arabidopsis that encode this enzyme, which catalyzes an essential step in jasmonic acid biosynthesis. Gene expression is induced during senescence, a process that involves jasmonic acid signalling pathway. The mRNA is cell-to-cell mobile.	protein_coding
AT3G25770	2.21121	9.42e-08	Encodes allene oxide cyclase. One of four genes in Arabidopsis that encode this enzyme, which catalyzes an essential step in jasmonic acid biosynthesis. Gene expression is induced during senescence, a process that involves jasmonic acid signalling pathway. Note: Nomenclature for Arabidopsis allene oxide cyclase 2 (AOC2, AT3G25770) gene is based on Stenzel et al. 2003 Plant Molecular Biology 51:89…	protein_coding
AT3G25890	1.19762	6.23e-25	encodes a member of the ERF (ethylene response factor) subfamily B-6 of ERF/AP2 transcription factor family. The protein contains one AP2 domain. There are 12 members in this subfamily including RAP2.11. The mRNA is cell-to-cell mobile.	protein_coding
AT3G26060	1.1627	2.2e-16	encodes periredoxin Q which decomposes peroxides and plays a role in the protection of the photosynthetic apparatus	protein_coding
AT3G26070	1.58315	1.32e-31	Plastid-lipid associated protein PAP / fibrillin family protein;(source:Araport11)	protein_coding
AT3G26080	1.86541	6.67e-29	plastid-lipid associated protein PAP / fibrillin family protein;(source:Araport11)	protein_coding
AT3G26085	1.10539	2.65e-16	CAAX amino terminal protease family protein;(source:Araport11)	protein_coding
AT3G26180	1.3748	5.29e-29	putative cytochrome P450	protein_coding
AT3G26320	2.44561	0.0354189	putative cytochrome P450	protein_coding
AT3G26570	1.87638	7.58e-59	low affinity phosphate transporter	protein_coding
AT3G26630	1.21569	2.8e-34	Tetratricopeptide repeat (TPR)-like superfamily protein;(source:Araport11)	protein_coding
AT3G26650	1.38288	6.03e-23	Encodes one of the two subunits forming the photosynthetic glyceraldehyde-3-phosphate dehydrogenase (GAPDH) and as such a constituent of the supramolecular complex with phosphoribulokinase (PRK) thought to be linked by a small peptide encoded by CP12-2. GapA-1 is coordinately expressed by light with PRK and CP12-2. The enzyme activity, tested in leaf protein extracts dropped significantly after e…	protein_coding
AT3G26710	1.10077	7.85e-13	cofactor assembly of complex C;(source:Araport11)	protein_coding
AT3G27170	2.31566	1.96e-151	member of Anion channel protein family The mRNA is cell-to-cell mobile.	protein_coding
AT3G27400	1.90986	5.1e-25	Encodes a pectate lyase involved in response to nematodes.	protein_coding
AT3G27580	-1.14417	2.12e-25	a member of a subfamily of Ser/Thr PKs in plants.	protein_coding
AT3G27650	-1.71886	7.22e-11	LOB domain-containing protein 25;(source:Araport11)	protein_coding
AT3G27690	3.64331	3.33e-50	Encodes Lhcb2.4. Belongs to the Lhc super-gene family encodes the light-harvesting chlorophyll a/b-binding (LHC) proteins that constitute the antenna system of the photosynthetic apparatus. The mRNA is cell-to-cell mobile.	protein_coding
AT3G27900	-1.10626	0.0240392	hypothetical protein (DUF1184);(source:Araport11)	protein_coding
AT3G27925	1.1876	1.59e-32	Encodes a DegP protease; nuclear gene encoding chloroplast-targeted protease that can degrade two lumenal proteins, plastocyanin and OE33, suggesting a role as a general-purpose protease in the thylakoid lumen. Involved in the degradation of D1 protein of PS II, hence participating in the repair of PS II damages caused by photoinhibition. The mRNA is cell-to-cell mobile.	protein_coding
AT3G28070	2.07169	2e-24	nodulin MtN21-like transporter family protein	protein_coding
AT3G28170	5.74056	4.3e-05	hypothetical protein;(source:Araport11)	protein_coding
AT3G28220	2.90805	1.51e-14	TRAF-like family protein;(source:Araport11)	protein_coding
AT3G28270	2.89804	0.0237953	AFL1 was first identified by immunoscreening an Arabidopsis expression library with antisera recognizing mammalian &#946;1-integrin. It is a peripheral membrane protein associated with endomembranes and plasmamembrane. Based on overexpression and knockdown phenotypes, AFL1 is postulated to function in regulation of growth and proline accumulation in response to drought. AFL1 protein co-localizes …	protein_coding
AT3G28310	-1.99821	0.000365992	hypothetical protein (DUF677);(source:Araport11)	protein_coding
AT3G28420	1.16351	0.0213315	Putative membrane lipoprotein;(source:Araport11)	protein_coding
AT3G28510	-1.74301	7.1e-08	P-loop containing nucleoside triphosphate hydrolases superfamily protein;(source:Araport11)	protein_coding
AT3G29200	1.65109	2.83e-186	L-ascorbate peroxidase	protein_coding
AT3G29240	1.5668	9.71e-27	PPR containing protein (DUF179);(source:Araport11)	protein_coding
AT3G30842	-4.50595	6.18e-11	pleiotropic drug resistance 10;(source:Araport11)	protein_coding
AT3G32040	-1.63706	0.00119622	Terpenoid synthases superfamily protein;(source:Araport11)	protein_coding
AT3G42850	-1.02192	0.0242148	Mevalonate/galactokinase family protein;(source:Araport11)	protein_coding
AT3G43850	-1.09979	4.13e-12	hypothetical protein;(source:Araport11)	protein_coding
AT3G44020	1.73377	1.37e-27	thylakoid lumenal P17.1 protein;(source:Araport11)	protein_coding
AT3G44120	3.23568	0.0158251	F-box and associated interaction domains-containing protein;(source:Araport11)	protein_coding
AT3G44320	1.28875	5.89e-50	This enzyme catalyzes the hydrolysis of indole-3-acetonitrile (IAN) to indole-3-acetic acid (IAA) (EC 3.5.5.1) and IAN to indole-3-acetamide (IAM) at lower levels. It is the only one of the four Arabidopsis nitrilases whose mRNA levels are strongly induced when plants experience sulphur deprivation. This enzyme likely participates in other non-auxin-related metabolic pathways.	protein_coding
AT3G44380	1.26023	3.33e-14	Late embryogenesis abundant (LEA) hydroxyproline-rich glycoprotein family;(source:Araport11)	protein_coding
AT3G44630	1.71286	1.38e-41	Disease resistance protein (TIR-NBS-LRR class) family;(source:Araport11)	protein_coding
AT3G44735	1.56401	1.08e-51	Phytosulfokine 3 precursor, coding for a unique plant peptide growth factor.	protein_coding
AT3G44970	1.24793	1.43e-10	Cytochrome P450 superfamily protein;(source:Araport11)	protein_coding
AT3G45110	2.58628	0.0426277	hypothetical protein;(source:Araport11)	protein_coding
AT3G45130	1.78155	3.09e-05	lanosterol synthase 1;(source:Araport11)	protein_coding
AT3G45210	1.33218	1.02e-25	transcription initiation factor TFIID subunit (Protein of unknown function, DUF584);(source:Araport11)	protein_coding
AT3G45330	-1.14349	0.0243864	Concanavalin A-like lectin protein kinase family protein;(source:Araport11)	protein_coding
AT3G46080	-1.48793	0.000232717	C2H2-type zinc finger family protein;(source:Araport11)	protein_coding
AT3G46630	1.247	1.23e-16	DCL protein (DUF3223);(source:Araport11)	protein_coding
AT3G46760	-1.554	0.0238385	Protein kinase superfamily protein;(source:Araport11)	protein_coding
AT3G46780	1.19654	8.9e-16	plastid transcriptionally active 16;(source:Araport11)	protein_coding
AT3G46900	-3.02366	2.81e-14	encodes a member of copper transporter family and functionally complements a high affinity copper transporter mutant in yeast	protein_coding
AT3G47070	1.43736	1.31e-13	thylakoid soluble phosphoprotein;(source:Araport11)	protein_coding
AT3G47250	1.14837	4.45e-11	transmembrane protein, putative (DUF247);(source:Araport11)	protein_coding
AT3G47340	-1.2999	6.52e-32	encodes a glutamine-dependent asparagine synthetase, the predicted ASN1 peptide contains a purF-type glutamine-binding domain, and is expressed predominantly in shoot tissues, where light has a negative effect on its mRNA accumulation. Expression is induced within 3 hours of dark treatment, in senescing leaves and treatment with exogenous photosynthesis inhibitor. Induction of gene expression was…	protein_coding
AT3G47430	2.67047	3.55e-52	member of the peroxin11 (PEX11) gene family, located on the peroxisome membrane, controls peroxisome proliferation. The mRNA is cell-to-cell mobile.	protein_coding
AT3G47470	2.44695	1.27e-59	Encodes a chlorophyll a/b-binding protein that is more similar to the PSI Cab proteins than the PSII cab proteins. The predicted protein is about 20 amino acids shorter than most known Cab proteins.	protein_coding
AT3G47490	1.02234	7.93e-12	HNH endonuclease;(source:Araport11)	protein_coding
AT3G47500	2.76916	8.25e-205	Dof-type zinc finger domain-containing protein, identical to H-protein promoter binding factor-2a GI:3386546 from (Arabidopsis thaliana). Interacts with LKP2 and FKF1, but its overexpression does not change flowering time under short or long day conditions.	protein_coding
AT3G47650	1.29127	4.38e-17	DnaJ/Hsp40 cysteine-rich domain superfamily protein;(source:Araport11)	protein_coding
AT3G47720	-3.30807	0.00074378	Encodes a protein with similarity to RCD1 but without the WWE domain. The protein does have a PARP signature upstream of the C-terminal protein interaction domain. The PARP signature may bind NAD+ and attach the ADP-ribose-moiety from NAD+ to the target molecule. Its presence suggests a role for the protein in ADP ribosylation.	protein_coding
AT3G47740	-1.95867	1.33e-06	member of ATH subfamily	protein_coding
AT3G47770	1.44243	0.0260275	member of ATH subfamily	protein_coding
AT3G47820	1.57037	5.27e-43	PLANT U-BOX 39;(source:Araport11)	protein_coding
AT3G47960	2.073	3.59e-163	Encodes a high-affinity, proton-dependent glucosinolate-specific transporter that is crucial for the transport of both methionine- and tryptophan-derived glucosinolates to seeds.	protein_coding
AT3G48200	1.36341	6.18e-25	transmembrane protein;(source:Araport11)	protein_coding
AT3G48240	2.75279	6.65e-22	Octicosapeptide/Phox/Bem1p family protein;(source:Araport11)	protein_coding
AT3G48340	-1.04464	1.51e-12	Cysteine proteinases superfamily protein;(source:Araport11)	protein_coding
AT3G48350	2.15234	7.99e-90	Cysteine proteinases superfamily protein;(source:Araport11)	protein_coding
AT3G48360	-1.50686	4.22e-89	encodes a protein (BT2) that is an essential component of the TAC1-mediated telomerase activation pathway. Acts redundantly with BT3 and BT1 during female gametophyte development and with BT3 during male gametophyte development. BT2 also mediates multiple responses to nutrients, stresses, and hormones.	protein_coding
AT3G48390	-1.11663	1.49e-10	MA3 domain-containing protein;(source:Araport11)	protein_coding
AT3G48420	1.19508	5.46e-16	Haloacid dehalogenase-like hydrolase (HAD) superfamily protein;(source:Araport11)	protein_coding
AT3G48835	-3.87401	0.0168992	polynucleotide adenylyltransferase domain/RNA recognition motif protein;(source:Araport11)	protein_coding
AT3G49160	1.24816	8.72e-29	Expression of the gene is downregulated in the presence of paraquat, an inducer of photoxidative stress.	protein_coding
AT3G49260	1.07463	1.1e-14	IQ-domain 21;(source:Araport11)	protein_coding
AT3G49360	-1.13831	1.39e-30	Encodes a cytosolic 6-phosphogluconolactonase (PGL) thought to be involved in the oxidative pentose-phosphate pathway (OPPP).	protein_coding
AT3G49420	1.00546	4.6e-05	Got1/Sft2-like vescicle transport protein family;(source:Araport11)	protein_coding
AT3G49570	1.64725	1.05e-07	response to low sulfur 3;(source:Araport11)	protein_coding
AT3G49700	-1.89174	7.72e-05	encodes a a member of the 1-aminocyclopropane-1-carboxylate (ACC) synthase (S-adenosyl-L-methionine methylthioadenosine-lyase, EC 4.4.1.14) gene family. Mutants produce elevated levels of ethylene as etiolated seedlings.	protein_coding
AT3G49980	-2.42592	0.0165228	F-box and associated interaction domains-containing protein;(source:Araport11)	protein_coding
AT3G50120	-1.09046	2.4e-09	transmembrane protein, putative (DUF247);(source:Araport11)	protein_coding
AT3G50770	-1.06547	0.0158892	calmodulin-like 41;(source:Araport11)	protein_coding
AT3G50820	1.9381	2.71e-22	Encodes a protein which is an extrinsic subunit of photosystem II and which has been proposed to play a central role in stabilization of the catalytic manganese cluster. In <i>Arabidopsis thaliana</i> the PsbO proteins are encoded by two genes: <i>psbO1</i> and <i>psbO2</i>. PsbO2 is the minor isoform in the wild-type. Mutants defective in this gene have been shown to be affected in the dephospho…	protein_coding
AT3G50970	1.76778	1.5e-32	Belongs to the dehydrin protein family, which contains highly conserved stretches of 7-17 residues that are repetitively scattered in their sequences, the K-, S-, Y- and lysine rich segments. LTI29 and LTI30 double overexpressors confer freeze tolerance. Located in membranes. mRNA upregulated by water deprivation and abscisic acid. The mRNA is cell-to-cell mobile.	protein_coding
AT3G51238	7.63146	1.78e-08	Potential natural antisense gene, locus overlaps with AT3G51240	antisense_long_noncoding_rna
AT3G51240	5.21917	5.69e-20	Encodes flavanone 3-hydroxylase that is coordinately expressed with chalcone synthase and chalcone isomerases. Regulates flavonoid biosynthesis. Not responsive to auxin or ethylene stimulus (qRT-PCR).	protein_coding
AT3G51375	1.88988	0.0394228	Encodes a microRNA that targets several SCL family members. MicroRNAs are regulatory RNAs with a mature length of ~21-nucleotides that are processed from hairpin precursors by Dicer-like enzymes. MicroRNAs can negatively regulate gene expression by attenuating translation or by directing mRNA cleavage.Mature sequence: UGAUUGAGCCGCGCCAAUAUC	miRNA_primary_transcript
AT3G51380	1.10833	2.6e-08	IQ-domain 20;(source:Araport11)	protein_coding
AT3G51410	-1.0147	2.37e-10	hypothetical protein (DUF241);(source:Araport11)	protein_coding
AT3G51420	1.04705	1.28e-15	Although this enzyme is predicted to encode a strictosidine synthase (SS), it lacks a conserved catalytic glutamate residue found in active SS enzymes and it is not expected to have SS activity.	protein_coding
AT3G51660	1.00438	5.39e-09	Tautomerase/MIF superfamily protein;(source:Araport11)	protein_coding
AT3G52340	1.2332	8.4e-19	sucrose-phosphatase (SPP2)	protein_coding
AT3G52360	1.08275	1.71e-42	transmembrane protein;(source:Araport11)	protein_coding
AT3G52430	1.32707	3.54e-34	Encodes a lipase-like gene that is important for salicylic acid signaling and function in resistance (R) gene-mediated and basal plant disease resistance. PAD4 can interact directly with EDS1, another disease resistance signaling protein. Expressed at elevated level in response to green peach aphid (GPA) feeding, and modulates the GPA feeding-induced leaf senescence through a mechanism that doesn…	protein_coding
AT3G53250	-2.49443	1.55e-12	SAUR-like auxin-responsive protein family;(source:Araport11)	protein_coding
AT3G53450	1.14846	0.0144147	Putative lysine decarboxylase family protein;(source:Araport11)	protein_coding
AT3G53830	3.40951	3.1e-44	Regulator of chromosome condensation (RCC1) family protein;(source:Araport11)	protein_coding
AT3G53840	-1.40876	6.07e-08	Protein kinase superfamily protein;(source:Araport11)	protein_coding
AT3G53920	1.27076	3.95e-29	Encodes a sigma-like transcription factor, Sigma 3 (SIG3 or SIGC). As a subunit of chloroplast RNA polymerase, SIG3 confers the ability to recognize promoter sequences on the core enzyme. SIG3 transcribes specifically the psbN gene in plastids.	protein_coding
AT3G54050	1.18736	1.88e-15	Encodes a chloroplastic fructose 1,6-bisphosphate phosphatase. also known as HCEF1 (High Cyclic Electron Flow 1). hcef1 mutants have constitutively elevated electron flow (CEFI) and plants with antisense suppression of this enzyme have higher levels of net leaf photosynthesis and increased sucrose biosynthesis. The mRNA is cell-to-cell mobile.	protein_coding
AT3G54500	1.76827	5.08e-74	agglutinin-like protein;(source:Araport11)	protein_coding
AT3G54890	2.9824	3.87e-62	Encodes a component of the light harvesting complex associated with photosystem I.	protein_coding
AT3G54980	1.1837	6.56e-40	Pentatricopeptide repeat (PPR) superfamily protein;(source:Araport11)	protein_coding
AT3G55120	3.4727	9.54e-108	Catalyzes the conversion of chalcones into flavanones. Required for the accumulation of purple anthocyanins in leaves and stems. Co-expressed with CHS.	protein_coding
AT3G55310	-1.19097	7.32e-06	NAD(P)-binding Rossmann-fold superfamily protein;(source:Araport11)	protein_coding
AT3G55330	1.10287	6.33e-15	PsbP-like protein 1;(source:Araport11)	protein_coding
AT3G55500	1.11919	2.91e-07	expansin-like protein. Naming convention from the Expansin Working Group (Kende et al, 2004. Plant Mol Bio). Involved in the formation of nematode-induced syncytia in roots of Arabidopsis thaliana.	protein_coding
AT3G55580	4.09693	9.88e-17	TCF1 encodes a member of the RCC1 gene family and is required for chromatin based gene regulation of cold responsive genes in a CBF-independent manner. It is expressed in response to cold but not ABA.	protein_coding
AT3G55630	1.8677	1.37e-29	Encodes one of the three folylpolyglutamate synthetase isoforms (FPGSs): FPGS1 (At5g05980, plastidic), FPGS2 (At3g10160, mitochondrial) and FPGS3 (At3g55630, cytosolic).	protein_coding
AT3G55700	-2.83029	1.95e-08	UDP-Glycosyltransferase superfamily protein;(source:Araport11)	protein_coding
AT3G55710	1.71608	2.29e-11	UDP-Glycosyltransferase superfamily protein;(source:Araport11)	protein_coding
AT3G55800	1.45485	2.22e-31	Encodes the chloroplast enzyme sedoheptulose-1,7-bisphosphatase (SBPase), involved in the carbon reduction of the Calvin cycle. Increase in SBPase activity in transgenic lines accumulate up to 50% more sucrose and starch than wild-type. The mRNA is cell-to-cell mobile.	protein_coding
AT3G55970	1.0263	0.0270817	One of 4 paralogs encoding a 2-oxoglutarate/Fe(II)-dependent oxygenases that hydroxylates JA to 12-OH-JA.	protein_coding
AT3G56080	2.40553	4.45e-53	S-adenosyl-L-methionine-dependent methyltransferases superfamily protein;(source:Araport11)	protein_coding
AT3G56180	-4.15182	0.0291752	LURP-one-like protein (DUF567);(source:Araport11)	protein_coding
AT3G56260	1.69366	3.39e-25	hypothetical protein;(source:Araport11)	protein_coding
AT3G56290	5.88357	1.25e-202	potassium transporter;(source:Araport11)	protein_coding
AT3G56300	1.17295	5.72e-13	Cysteinyl-tRNA synthetase, class Ia family protein;(source:Araport11)	protein_coding
AT3G56630	1.07389	2.26e-15	member of CYP94D	protein_coding
AT3G56891	-2.36311	0.000129657	Heavy metal transport/detoxification superfamily protein;(source:Araport11)	protein_coding
AT3G56940	1.68368	3.96e-33	Encodes a putative ZIP protein with varying mRNA accumulation in leaves, stems and roots. Has a consensus carboxylate-bridged di-iron binding site. The mRNA is cell-to-cell mobile.	protein_coding
AT3G57010	1.50642	7.83e-32	Calcium-dependent phosphotriesterase superfamily protein;(source:Araport11)	protein_coding
AT3G57020	2.80421	4.13e-154	Calcium-dependent phosphotriesterase superfamily protein;(source:Araport11)	protein_coding
AT3G57062	1.84842	1.49e-56	transmembrane protein;(source:Araport11)	protein_coding
AT3G57190	1.49549	6.06e-29	Encodes a chloroplast stroma-localized ribosomal peptide chain release factor that is involved in the light- and stress-dependent regulation of stability of 3' processed petB transcripts to adjust cytochrome b(6) levels. It appears to bind to the 3'-UTR of petB RNA, protecting it from 3'-5' exonucleolytic attack. At-prfB3 arose from a gene duplication of At-prfB1.	protein_coding
AT3G57540	1.3771	1.3e-12	Remorin family protein;(source:Araport11)	protein_coding
AT3G57600	1.37784	0.0248937	encodes a member of the DREB subfamily A-2 of ERF/AP2 transcription factor family. The protein contains one AP2 domain. There are eight members in this subfamily including DREB2A AND DREB2B that are involved in response to drought.	protein_coding
AT3G57770	1.13952	3.41e-09	Protein kinase superfamily protein;(source:Araport11)	protein_coding
AT3G57830	1.65758	5.65e-48	Leucine-rich repeat protein kinase family protein;(source:Araport11)	protein_coding
AT3G58480	3.79419	0.0154908	calmodulin-binding family protein;(source:Araport11)	protein_coding
AT3G58550	-1.57156	0.00390162	Bifunctional inhibitor/lipid-transfer protein/seed storage 2S albumin superfamily protein;(source:Araport11)	protein_coding
AT3G58780	-2.08046	4.53e-05	One of two genes (SHP1 and SHP2) that are required for fruit dehiscence. The two genes control dehiscence zone differentiation and promote the lignification of adjacent cells.	protein_coding
AT3G59060	2.2659	1.56e-139	Encodes a novel Myc-related bHLH transcription factor, which physically associated with APRR1/TOC1 and is a member of PIF3 transcription factor family. Involved in shade avoidance. Functions as negative regulator of PhyB. Protein levels are modulated by phytochrome B.	protein_coding
AT3G59140	1.37523	1.37e-30	member of MRP subfamily	protein_coding
AT3G59620	-3.61173	0.0335305	Mannose-binding lectin superfamily protein;(source:Araport11)	protein_coding
AT3G59780	1.53192	1.1e-30	Rhodanese/Cell cycle control phosphatase superfamily protein;(source:Araport11)	protein_coding
AT3G60390	-1.59243	3.75e-47	Encodes homeobox protein HAT3.	protein_coding
AT3G60415	1.75516	0.0386644	phosphoglycerate mutase family protein;(source:Araport11)	protein_coding
AT3G60530	-1.61791	5.91e-106	Encodes a member of the GATA factor family of zinc finger transcription factors.	protein_coding
AT3G60550	-1.94662	5.57e-29	cyclin p3;(source:Araport11)	protein_coding
AT3G60890	4.02705	0.0216582	binding protein;(source:Araport11)	protein_coding
AT3G61220	3.65051	2.21e-66	CytADR/SDR1 is an aldehyde reductase that catalyzes the reduction of the aldehyde carbonyl groups on alpha,beta-unsaturated aldehydes with more than 5 carbons in vitro. It can also act on menthone and neomenthol in vitro, but these do not represent likely endogenous activities of this enzyme in planta. GFP-tagged CytADR appears to localize to the cytosol where it likely plays a role in detoxifyin…	protein_coding
AT3G61400	3.85868	0.0186648	1-aminocyclopropane-1-carboxylate oxidase-like protein	protein_coding
AT3G61470	1.08093	4.74e-12	Encodes a component of the light harvesting antenna complex of photosystem I. The mRNA is cell-to-cell mobile.	protein_coding
AT3G61750	2.39215	2.21e-161	Cytochrome b561/ferric reductase transmembrane with DOMON related domain-containing protein;(source:Araport11)	protein_coding
AT3G61770	1.04772	3.21e-19	Acid phosphatase/vanadium-dependent haloperoxidase-related protein;(source:Araport11)	protein_coding
AT3G61830	-1.06302	1.13e-23	auxin response factor 18;(source:Araport11)	protein_coding
AT3G61870	1.29823	1.3e-22	plant/protein;(source:Araport11)	protein_coding
AT3G61890	3.09057	8.58e-104	Encodes a homeodomain leucine zipper class I (HD-Zip I) protein. Loss of function mutant has abnormally shaped leaves and stems.	protein_coding
AT3G62090	-1.81276	2.1e-08	encodes a novel Myc-related bHLH transcription factor, which physically associated with APRR1/TOC1 and is a member of PIF3 transcription factor family.	protein_coding
AT3G62410	2.84465	1.64e-39	CP12-2 encodes a small peptide found in the chloroplast stroma. It belongs to the CP12 gene family thought to be involved in the formation of a supramolecular complex with glyceraldehyde-3-phosphate dehydrogenase (GAPDH) and phosphoribulokinase (PRK) embedded in the Calvin cycle. CP12-2 is coordinately regulated by light with the photosynthetic GAPDH and PRK. The annotation of this gene is based …	protein_coding
AT3G62610	6.17162	8.91e-08	Member of the R2R3 factor gene family.	protein_coding
AT3G62850	-1.7253	0.0495345	zinc finger protein-like protein;(source:Araport11)	protein_coding
AT3G62950	-2.56793	8.49e-15	Thioredoxin superfamily protein;(source:Araport11)	protein_coding
AT3G62960	2.09874	0.00497996	Thioredoxin superfamily protein;(source:Araport11)	protein_coding
AT3G63060	1.97194	7.55e-07	EDL3 is an F-box protein involved that mediated the regulation of abscisic acid signalling.	protein_coding
AT3G63088	-3.40135	7.68e-09	ROTUNDIFOLIA like 14;(source:Araport11)	protein_coding
AT3G63140	1.04805	1.38e-13	Encodes a protein with ribonuclease activity that is involved in plastid rRNA maturation.	protein_coding
AT3G63200	-1.1554	3.41e-18	PATATIN-like protein 9;(source:Araport11)	protein_coding
AT4G00050	1.30919	1.68e-38	basic helix-loop-helix (bHLH) DNA-binding superfamily protein;(source:Araport11)	protein_coding
AT4G00370	1.25718	2.11e-35	Encodes an inorganic phosphate transporter (PHT4;4) that can transport ascorbate and is located in the chloroplast envelope membrane. It has been shown to play a role in the xanthophyll cycle during photosynthesis and may be required for tolerance to strong light stress.	protein_coding
AT4G00480	1.45225	1.73e-24	MYC-related protein with a basic helix-loop-helix motif at the C-terminus and a region similar to the maize B/R family at the N-terminus	protein_coding
AT4G00780	1.04636	1.31e-09	TRAF-like family protein;(source:Araport11)	protein_coding
AT4G00910	1.22167	2.57e-09	aluminum activated malate transporter family protein;(source:Araport11)	protein_coding
AT4G00953	2.34508	0.00606485	hypothetical protein;(source:Araport11)	protein_coding
AT4G01010	-1.05427	7.08e-07	member of Cyclic nucleotide gated channel family	protein_coding
AT4G01060	1.23927	0.00400614	Encodes a Myb-related protein similar to CPC. Involved in epidermal cell differentiation. Mutants have reduced numbers of root hairs and increased trichome branching. Involved in endoreduplication. Loss of function mutants are hypertrophic and early flowering.	protein_coding
AT4G01080	1.18898	0.00393194	Encodes a member of the TBL (TRICHOME BIREFRINGENCE-LIKE) gene family containing a plant-specific DUF231 (domain of unknown function) domain. TBL gene family has 46 members, two of which (TBR/AT5G06700 and TBL3/AT5G01360) have been shown to be involved in the synthesis and deposition of secondary wall cellulose, presumably by influencing the esterification state of pectic polymers. A nomenclature…	protein_coding
AT4G01250	-1.19326	1.12e-13	AtWRKY22 is a member of WRKY Transcription Factor; Group II-e. It is involved in regulation of dark induced leaf senescence.	protein_coding
AT4G01460	1.73593	2.4e-30	basic helix-loop-helix (bHLH) DNA-binding superfamily protein;(source:Araport11)	protein_coding
AT4G01540	1.04913	8.68e-07	Encodes a membrane-bound NAC (for NAM, ATAF1/2, CUC2) transcription factor, designated NTM1 (for NAC with transmembrane motif1). NTM1 regulates cell division in Arabidopsis.	protein_coding
AT4G01630	1.43506	1.8e-09	member of Alpha-Expansin Gene Family. Naming convention from the Expansin Working Group (Kende et al, 2004. Plant Mol Bio)	protein_coding
AT4G01660	1.08248	1.83e-49	Encodes an ABC1-like protein, member of the ATH subfamily; putative ABC transporter; isolated by functional complementation of a yeast abc1 mutant The mRNA is cell-to-cell mobile.	protein_coding
AT4G01720	-1.08797	1.43e-10	member of WRKY Transcription Factor; Group II-b	protein_coding
AT4G02380	-1.30342	1.49e-45	Encodes AtLEA5 (late embryogenesis abundant like protein). Also known as SENESCENCE-ASSOCIATED GENE 21 (SAG21). Has a role on oxidative stress tolerance. mRNA levels are elevated in response to various stresses.	protein_coding
AT4G02530	1.13215	1.89e-13	MPH2 is a green lineage-specific thylakoid lumen protein required for photosynthetic acclimation of PSII to stressful light conditions (PMID:28874535).	protein_coding
AT4G02770	1.15819	1.33e-15	Encodes a protein predicted by sequence similarity with spinach PsaD to be photosystem I reaction center subunit II (PsaD1)	protein_coding
AT4G02920	1.04946	5.18e-23	hypothetical protein;(source:Araport11)	protein_coding
AT4G03150	1.17634	3.96e-12	plant/protein;(source:Araport11)	protein_coding
AT4G03280	1.13009	5.74e-14	Encodes the Rieske FeS center of cytochrome b6f complex. Gene is expressed in shoot but not in root. Mutant has reduced electron transport at saturating light intensities and Q-cycle activity is hypersensitive to acidification of the thylakoid lumen. The mRNA is cell-to-cell mobile.	protein_coding
AT4G03510	-1.00779	2.08e-25	RMA1 encodes a novel 28 kDa protein with a RING finger motif and a C-terminal membrane-anchoring domain that is involved in the secretory pathway. Has E3 ubiquitin ligase activity.	protein_coding
AT4G03550	-1.1335	1.18e-15	Encodes a callose synthase that is required for wound and papillary callose formation in response to fungal pathogens Erysiphe and Blumeria. Mutants are resistant to P. parasitica and exhibit an exaggerated PR1 response.Contributes to PAMP-induced basal defense. The mRNA is cell-to-cell mobile.	protein_coding
AT4G03595	2.25139	0.0183983	Natural antisense transcript overlaps with AT4G00370;(source:Araport11)	antisense_long_noncoding_rna
AT4G03965	2.55907	5.98e-10	RING/U-box superfamily protein;(source:Araport11)	protein_coding
AT4G04025	-2.11097	4.63e-07	transcription repressor;(source:Araport11)	protein_coding
AT4G04640	1.21366	8.45e-27	One of two genes (with ATPC2) encoding the gamma subunit of Arabidopsis chloroplast ATP synthase.	protein_coding
AT4G04710	-1.32667	1.22e-05	member of Calcium Dependent Protein Kinase	protein_coding
AT4G04750	1.85066	2.72e-11	Major facilitator superfamily protein;(source:Araport11)	protein_coding
AT4G04840	3.39702	6.56e-173	methionine sulfoxide reductase B6;(source:Araport11)	protein_coding
AT4G04850	2.74471	1.93e-90	Encodes a potassium efflux antiporter; has three splice forms KEA3.1, KEA3.2, and KEA3.3, KEA3.2 is the most abundant splice form in all plant organs (silique, flower, leaf and root). KEA3.1 and KEA3.3 are minor variants that can be found in flowers and in leaves. KEA3 is localized to the thylakoid membrane and enriched in the stromal lamellae. It allows proton efflux from the thylakoid lumen by …	protein_coding
AT4G05010	1.57583	8.85e-41	F-box family protein;(source:Araport11)	protein_coding
AT4G05020	1.11285	6.72e-36	NAD(P)H dehydrogenase B2;(source:Araport11)	protein_coding
AT4G05100	1.49239	1.88e-16	Member of the R2R3 factor gene family.	protein_coding
AT4G05180	1.16027	3.01e-08	Encodes the PsbQ subunit of the oxygen evolving complex of photosystem II.	protein_coding
AT4G05365	5.94624	0.000176336	None;(source:Araport11)	other_rna
AT4G05690	2.4958	0.0104384	Natural antisense transcript overlaps with AT4G09010;(source:Araport11)	antisense_rna
AT4G06744	-1.11294	6.81e-30	Leucine-rich repeat (LRR) family protein;(source:Araport11)	protein_coding
AT4G06980	1.22653	0.0385509	None;(source:Araport11)	long_noncoding_rna
AT4G07290	1.37586	0.0423156	Natural antisense transcript overlaps with AT4G24810;(source:Araport11)	antisense_long_noncoding_rna
AT4G07855	1.98077	0.0142776	Natural antisense transcript overlaps with AT4G27500;(source:Araport11)	antisense_long_noncoding_rna
AT4G07975	3.38625	8.78e-06	Natural antisense transcript overlaps with AT4G28080;(source:Araport11)	antisense_rna
AT4G08910	1.92366	1.98e-07	homeobox protein;(source:Araport11)	protein_coding
AT4G08930	1.04638	1.12e-28	Encodes a protein disulfide isomerase-like (PDIL) protein, a member of a multigene family within the thioredoxin (TRX) superfamily. This protein also belongs to the adenosine 5'-phosphosulfate reductase-like (APRL) group. The mRNA is cell-to-cell mobile.	protein_coding
AT4G09160	-1.39952	7.95e-47	PATLs belong to a family of proteins having a Golgi dynamics (GOLD) domain in tandem with the Sec14p-like domain. PATLs are auxin regulated. Quadruple mutants (patl2456) show altered PIN1 lateralization in root endodermis cells.	protein_coding
AT4G09350	3.48184	2.07e-58	Chaperone DnaJ-domain superfamily protein;(source:Araport11)	protein_coding
AT4G09650	1.61622	3.52e-29	Encodes the chloroplast ATPase delta-subunit. The mRNA is cell-to-cell mobile.	protein_coding
AT4G09750	3.31812	7.01e-115	NAD(P)-binding Rossmann-fold superfamily protein;(source:Araport11)	protein_coding
AT4G09970	1.32687	6.45e-13	transmembrane protein;(source:Araport11)	protein_coding
AT4G10040	1.94362	3e-79	Encodes cytochrome c. Promoter directs preferential expression in vascular tissues of cotyledons, leaves, roots, and hypocotyls, and in anthers.	protein_coding
AT4G10240	-2.72023	1.49e-41	B-box zinc finger family protein;(source:Araport11)	protein_coding
AT4G10340	1.35866	3.37e-20	photosystem II encoding the light-harvesting chlorophyll a/b binding protein CP26 of the antenna system of the photosynthetic apparatus The mRNA is cell-to-cell mobile.	protein_coding
AT4G10350	1.04151	0.00886581	NAC domain protein. SMB, BRN1, and BRN2 act to regulate root cap maturation, in a partially redundant fashion.BRN1 and BRN2, control the cell wall maturation processes that are required to detach root cap layers from the root.	protein_coding
AT4G10490	-3.53816	0.0425998	2-oxoglutarate (2OG) and Fe(II)-dependent oxygenase superfamily protein;(source:Araport11)	protein_coding
AT4G10860	-1.50499	0.00107928	hypothetical protein;(source:Araport11)	protein_coding
AT4G11050	-1.6018	3.13e-18	glycosyl hydrolase 9C3;(source:Araport11)	protein_coding
AT4G11175	1.2312	1.44e-12	Nucleic acid-binding, OB-fold-like protein;(source:Araport11)	protein_coding
AT4G11330	1.01271	1.18e-15	MAP kinase	protein_coding
AT4G11350	1.38056	1.49e-13	transferring glycosyl group transferase (DUF604);(source:Araport11)	protein_coding
AT4G11360	2.07128	8.97e-97	Encodes a putative RING-H2 finger protein RHA1b. The mRNA is cell-to-cell mobile.	protein_coding
AT4G11460	1.49441	1.69e-08	Encodes a cysteine-rich receptor-like protein kinase.	protein_coding
AT4G11570	2.21105	4.36e-209	Encodes plastid localized protein involved in riboflavin biosynthesis. It dephosphorylates 5-amino-6-ribitylamino- 2,4(1H,3H) pyrimidinedione 5&#8242;-phosphate (ARPP) .	protein_coding
AT4G11590	1.52692	0.026459	F-box associated ubiquitination effector family protein;(source:Araport11)	protein_coding
AT4G12000	2.0477	1.4e-72	SNARE associated Golgi protein family;(source:Araport11)	protein_coding
AT4G12310	2.56519	3.77e-99	member of CYP706A	protein_coding
AT4G12410	-1.44418	7.63e-11	SAUR-like auxin-responsive protein family;(source:Araport11)	protein_coding
AT4G12450	-1.17684	4.47e-07	zinc finger (C2H2 type) family protein;(source:Araport11)	protein_coding
AT4G12800	1.21039	1.69e-16	Encodes subunit L of photosystem I reaction center.	protein_coding
AT4G12830	2.37626	2.57e-50	alpha/beta-Hydrolases superfamily protein;(source:Araport11)	protein_coding
AT4G12970	1.38653	3.7e-14	Encodes a cysteine-rich peptide, a secretory factor that is produced in the mesophyll cells and acts on the epidermis to increase stomatal formation. Its mature form is a 45-aa peptide with three intramolecular disulfide bonds. It is proposed that STOMAGEN increases stomatal number by competing with two negative regulators of stomatal density, EPF1 and EPF2. STOMAGEN has been shown to compete wit…	protein_coding
AT4G12980	1.16467	2.72e-30	Auxin-responsive family protein;(source:Araport11)	protein_coding
AT4G13000	1.50394	0.000171908	AGC (cAMP-dependent, cGMP-dependent and protein kinase C) kinase family protein;(source:Araport11)	protein_coding
AT4G13010	1.15107	1.98e-53	Oxidoreductase, zinc-binding dehydrogenase family protein;(source:Araport11)	protein_coding
AT4G13180	1.3916	4.2e-63	NAD(P)-binding Rossmann-fold superfamily protein;(source:Araport11)	protein_coding
AT4G13190	-1.19958	0.0140755	Protein kinase superfamily protein;(source:Araport11)	protein_coding
AT4G13220	1.5182	1.04e-18	transmembrane protein;(source:Araport11)	protein_coding
AT4G13300	-1.51961	7.47e-09	Catalyzes the conversion of farnesyl diphosphate to (Z)-gamma-bisabolene and the additional minor products E-nerolidol and alpha-bisabolol. Expressed in cortex and sub-epidermal layers of roots, leaf hydathodes and flower stigmata. Induced by wounding.	protein_coding
AT4G13410	2.29478	2.69e-06	encodes a gene similar to cellulose synthase	protein_coding
AT4G13420	-2.516	8.01e-05	Encodes a protein of the KUP/HAK/KT potassium channel class that is upregulated in the roots by K levels.	protein_coding
AT4G13500	1.45318	1.02e-17	transmembrane protein;(source:Araport11)	protein_coding
AT4G13860	-1.11882	8.19e-08	RNA-binding (RRM/RBD/RNP motifs) family protein;(source:Araport11)	protein_coding
AT4G14540	1.35504	1.13e-17	nuclear factor Y, subunit B3;(source:Araport11)	protein_coding
AT4G14630	-1.40904	0.0102	germin-like protein with N-terminal signal sequence that may target it to the vacuole, plasma membrane and/or outside the cell. The mRNA is cell-to-cell mobile.	protein_coding
AT4G14690	5.18585	2.2e-100	Encodes an early light-induced protein. ELIPs are thought not to be directly involved in the synthesis and assembly of specific photosynthetic complexes, but rather affect the biogenesis of all chlorophyll-binding complexes. A study (PMID 17553115) has shown that the chlorophyll synthesis pathway was downregulated as a result of constitutive ELIP2 expression, leading to decreased chlorophyll avai…	protein_coding
AT4G14695	1.53899	0.000799168	Uncharacterized protein family (UPF0041);(source:Araport11)	protein_coding
AT4G15270	-1.20405	0.000128338	glucosyltransferase-like protein;(source:Araport11)	protein_coding
AT4G15280	-1.55047	0.00362489	UDP-glucosyl transferase 71B5;(source:Araport11)	protein_coding
AT4G15300	-2.10182	1.79e-11	a member of the cytochrome P450 gene family. molecular function unknown.	protein_coding
AT4G15440	3.86277	9.64e-06	Encodes a hydroperoxide lyase. Also a member of the CYP74B cytochrome p450 family. In the ecotype Columbia (Col) the gene contains a 10-nucleotide deletion in its first exon that causes it to code for a truncated protein that results in a non-functional hydroperoxide lyase.	protein_coding
AT4G15480	3.93375	5.11e-44	Encodes a protein that might have sinapic acid:UDP-glucose glucosyltransferase activity.	protein_coding
AT4G15490	4.13315	2.27e-54	Encodes a protein that might have sinapic acid:UDP-glucose glucosyltransferase activity.	protein_coding
AT4G15510	1.43321	3.94e-28	A nuclear-encoded thylakoid lumenal protein that is associated with photosystem I (PSI) but is not an integral subunit of PSI. It is an PSI assembly factor that assists the proper folding and integration of PsaB and PsaA into the thylakoid membrane. It is involved in the assembly of PSI reaction center heterodimer core.	protein_coding
AT4G15630	1.52706	1.44e-53	Uncharacterized protein family (UPF0497);(source:Araport11)	protein_coding
AT4G15660	1.46369	6.97e-05	Thioredoxin superfamily protein;(source:Araport11)	protein_coding
AT4G15670	1.2755	1.14e-08	Thioredoxin superfamily protein;(source:Araport11)	protein_coding
AT4G15680	1.65302	2.77e-15	Thioredoxin superfamily protein;(source:Araport11)	protein_coding
AT4G15690	1.13174	3.21e-07	Thioredoxin superfamily protein;(source:Araport11)	protein_coding
AT4G15765	1.41895	4.68e-29	FAD/NAD(P)-binding oxidoreductase family protein;(source:Araport11)	protein_coding
AT4G15810	1.54192	7.11e-43	P-loop containing nucleoside triphosphate hydrolases superfamily protein;(source:Araport11)	protein_coding
AT4G15920	1.21218	2.32e-14	Encodes a vacuolar fructose transporter expressed in parenchyma and xylem that controls leaf fructose content. When its expression is reduced, fructose accumulates in leaves.	protein_coding
AT4G16000	-1.16462	3.11e-08	hypothetical protein;(source:Araport11)	protein_coding
AT4G16140	1.97148	2.1e-83	proline-rich family protein;(source:Araport11)	protein_coding
AT4G16230	1.52654	0.0361903	GDSL-motif esterase/acyltransferase/lipase. Enzyme group with broad substrate specificity that may catalyze acyltransfer or hydrolase reactions with lipid and non-lipid substrates.	protein_coding
AT4G16350	-1.03907	0.000321184	Calcium sensor protein. Binds CIPK14.	protein_coding
AT4G16600	-1.0873	0.0028571	Nucleotide-diphospho-sugar transferases superfamily protein;(source:Araport11)	protein_coding
AT4G16670	-1.76234	1.5e-59	auxin canalization protein (DUF828);(source:Araport11)	protein_coding
AT4G16690	2.52037	6.63e-59	Encodes a protein shown to have carboxylesterase activity, methyl IAA esterase activity, and methyl jasmonate esterase activity in vitro. This protein does not act on MeSA, MeGA4, or MEGA9 in vitro. Although MES16 is similar to MES17, a MeIAA hydrolase, two mes16 mutant lines (SALK_151578) and (SALK_139756) do not show altered sensitivity to MeIAA in root growth assays. MES16 transcripts appear t…	protein_coding
AT4G16890	1.65992	2.16e-46	Encodes a Toll Interleukin1 receptor-nucleotide binding-Leu- rich repeat-type resistance gene (TIR-NB-LRR-type) involved in the salicylic acid-dependent defense response pathway. Mutant plants constitutively express pathogenesis-related (PR) genes and are pathogen resistant. Resistance signaling in snc1 requires EDS1, MOS3 and PAD4.	protein_coding
AT4G16920	-1.03074	7.58e-07	Disease resistance protein (TIR-NBS-LRR class) family;(source:Araport11)	protein_coding
AT4G16950	1.00623	1.04e-17	Contains a putative nucleotide binding site and leucine-rich repeats. Similar to the plant resistance genes N and L6, and to the toll and interleukin-1 receptors. Confers resistance to Peronospora parasitica.	protein_coding
AT4G16980	1.47167	5.91e-51	arabinogalactan-protein family;(source:Araport11)	protein_coding
AT4G17090	3.37073	1.06e-103	Encodes a beta-amylase targeted to the chloroplast. Transgenic BMY8 RNAi lines fail to accumulate maltose during cold shock suggesting that maltose accumulation coincides with BMY8 expression. Apart from maltose, the sugar content of the RNAi lines were similar to wildtype (glucose and sucrose unaffected).	protein_coding
AT4G17098	3.14067	4.14e-19	Potential natural antisense gene, locus overlaps with AT4G17100	antisense_long_noncoding_rna
AT4G17140	-1.05337	1.3e-06	pleckstrin homology (PH) domain-containing protein;(source:Araport11)	protein_coding
AT4G17210	-4.29035	0.0113268	weak chloroplast movement under blue light protein (DUF827);(source:Araport11)	protein_coding
AT4G17500	-1.00082	9.64e-16	Encodes a member of the ERF (ethylene response factor) subfamily B-3 of ERF/AP2 transcription factor family (ATERF-1). The protein contains one AP2 domain. There are 18 members in this subfamily including ATERF-1, ATERF-2, AND ATERF-5. The mRNA is cell-to-cell mobile.	protein_coding
AT4G17670	2.63419	1.11e-69	senescence-associated family protein (DUF581);(source:Araport11)	protein_coding
AT4G17785	2.87924	0.00192308	Encodes a putative transcription factor (MYB39).	protein_coding
AT4G17810	1.04912	1.97e-06	C2H2 and C2HC zinc fingers superfamily protein;(source:Araport11)	protein_coding
AT4G17840	1.75779	1.32e-69	CAAX protease self-immunity protein;(source:Araport11)	protein_coding
AT4G17970	2.08661	1.21e-08	Anion transporter involved in stomatal closure. Gene has 3 splicing variants.	protein_coding
AT4G18010	2.20578	5.35e-112	Encodes an inositol polyphosphate 5-phosphatase that appears to have Type I activity. It can dephosphorylate IP3(inositol(1,4,5)P3) and IP4 (inositol(1,3,4,5)P4), but it does not appear to be active against phosphatidylinositol 4,5 bisphosphate. Overexpression of this gene renders plants insensitive to ABA in germination and growth assays.	protein_coding
AT4G18020	1.27325	6.19e-91	Encodes pseudo-response regulator 2 (APRR2) that interacts with a calcium sensor (CML9).	protein_coding
AT4G18210	2.03704	6.87e-63	Member of a family of proteins related to PUP1, a purine transporter. May be involved in the transport of purine and purine derivatives such as cytokinins, across the plasma membrane. The mRNA is cell-to-cell mobile.	protein_coding
AT4G18220	3.32883	1.02e-48	Drug/metabolite transporter superfamily protein;(source:Araport11)	protein_coding
AT4G18253	-2.54152	0.0295698	receptor Serine/Threonine kinase-like protein;(source:Araport11)	protein_coding
AT4G18390	1.32199	2.58e-29	TEOSINTE BRANCHED 1, cycloidea and PCF transcription factor 2;(source:Araport11)	protein_coding
AT4G18460	1.12189	1.05e-10	D-Tyr-tRNA(Tyr) deacylase family protein;(source:Araport11)	protein_coding
AT4G18480	1.07199	4.45e-16	Encodes the CHLI subunit of magnesium chelatase which is required for chlorophyll biosynthesis. All four cysteine residues of the protein form two disulfide bonds (Cys102-Cys193 and Cys354-Cys396) under oxidized conditions but are fully reduced by reduction. It was suggested that the redox state of CHLI is regulated in vivo by the change of the redox environment in the chloroplasts probably via t…	protein_coding
AT4G18740	1.0581	0.000162746	Rho termination factor;(source:Araport11)	protein_coding
AT4G18810	1.84665	4.09e-42	NAD(P)-binding Rossmann-fold superfamily protein;(source:Araport11)	protein_coding
AT4G18830	1.4469	2.16e-05	Member of the ovate protein family.Interacts with BLH1 and KNAT3. Regulates the subcellular localization of BLH1.	protein_coding
AT4G19230	1.06568	7.98e-25	Encodes a protein with ABA 8'-hydroxylase activity, involved in ABA catabolism. Member of the CYP707A gene family. CYP707A1 appears to play an important role in determining the ABA levels in dry seeds. Gene involved in postgermination growth. Overexpression of CYP707A1 leads to a decrease in ABA levels and a reduction in after-ripening period to break dormancy.	protein_coding
AT4G19380	-1.18646	7.45e-20	Long-chain fatty alcohol dehydrogenase family protein;(source:Araport11)	protein_coding
AT4G19450	1.10859	4.33e-36	Major facilitator superfamily protein;(source:Araport11)	protein_coding
AT4G19920	-1.15737	0.000708454	Toll-Interleukin-Resistance (TIR) domain family protein;(source:Araport11)	protein_coding
AT4G19985	1.22169	2.37e-16	Acyl-CoA N-acyltransferases (NAT) superfamily protein;(source:Araport11)	protein_coding
AT4G20970	3.90569	0.0282424	basic helix-loop-helix (bHLH) DNA-binding superfamily protein;(source:Araport11)	protein_coding
AT4G21190	1.04884	5.28e-12	Pentatricopeptide repeat (PPR) superfamily protein;(source:Araport11)	protein_coding
AT4G21210	1.07693	4.27e-16	Encodes a PPDK regulatory protein that has both protein kinase and protein phosphatase activities towards PPDK (pyruvate orthophosphate dikinase).	protein_coding
AT4G21280	1.08092	1.8e-12	Encodes the PsbQ subunit of the oxygen evolving complex of photosystem II.	protein_coding
AT4G21445	1.48138	1.23e-14	CRR9 gene encodes a novel stromal protein without any known functional domains or motifs. It is highly conserved in cyanobacteria and land plants but not in green algae.	protein_coding
AT4G21870	1.50117	7.4e-34	HSP20-like chaperones superfamily protein;(source:Araport11)	protein_coding
AT4G21926	4.99605	0.00460625	hypothetical protein;(source:Araport11)	protein_coding
AT4G21930	5.91876	0.000340062	senescence regulator (Protein of unknown function, DUF584);(source:Araport11)	protein_coding
AT4G21940	1.11522	1.32e-06	member of Calcium Dependent Protein Kinase	protein_coding
AT4G22210	-4.54117	0.00388022	Encodes a member of a family of small,secreted, cysteine rich protein with sequence similarity to the PCP (pollen coat protein) gene family.	protein_coding
AT4G22212	-1.26298	1.62e-27	Encodes a defensin-like (DEFL) family protein.	protein_coding
AT4G22240	1.1139	9.28e-63	Plastid-lipid associated protein PAP / fibrillin family protein;(source:Araport11)	protein_coding
AT4G22610	-2.07017	1.43e-10	Bifunctional inhibitor/lipid-transfer protein/seed storage 2S albumin superfamily protein;(source:Araport11)	protein_coding
AT4G22640	-1.71402	0.000171182	Bifunctional inhibitor/lipid-transfer protein/seed storage 2S albumin superfamily protein;(source:Araport11)	protein_coding
AT4G22690	-1.65268	1.29e-14	member of CYP706A The mRNA is cell-to-cell mobile.	protein_coding
AT4G22755	1.11827	2.81e-05	methylsterol monooxygenase 1-3;(source:Araport11)	protein_coding
AT4G22890	1.57767	2.51e-37	Encodes PGRL1A, a transmembrane protein present in thylakoids. PGRL1A has a highly homologous isoform PGRL1B encoded by At4g11960. Plants lacking PGRL1 show perturbation of cyclic electron flow, similar to PGR5-deficient plants. PGRL1 and PGR5 interact physically and associate with PSI (photosystem I). The mRNA is cell-to-cell mobile.	protein_coding
AT4G22980	1.02409	0.000647599	molybdenum cofactor sulfurase-like protein;(source:Araport11)	protein_coding
AT4G23130	-2.57085	3.07e-05	Encodes a receptor-like protein kinase. Naming convention from Chen et al 2003 (PMID 14756307)	protein_coding
AT4G23150	-3.18975	4.61e-08	Encodes a cysteine-rich receptor-like protein kinase.	protein_coding
AT4G23250	1.25698	4.5e-29	cysteine-rich receptor-like protein kinase 17;(source:Araport11)	protein_coding
AT4G23496	3.93743	0.00040244	Belongs to a six-member gene family in Arabidopsis; all members share high sequence similarity in amino- and carboxy-terminal regions. Regulates cortical microtubule organization. Mutant plants exhibit altered patterns of root, leaf and petal growth as a result of defective anisotropic cell expansion.	protein_coding
AT4G23510	-1.25056	1.71e-19	Disease resistance protein (TIR-NBS-LRR class) family;(source:Araport11)	protein_coding
AT4G23515	-1.832	3.99e-08	Toll-Interleukin-Resistance (TIR) domain family protein;(source:Araport11)	protein_coding
AT4G23770	1.25878	2.83e-05	hypothetical protein;(source:Araport11)	protein_coding
AT4G23890	1.22585	9.97e-14	NAD(P)H-quinone oxidoreductase subunit S;(source:Araport11)	protein_coding
AT4G24120	1.31695	6.79e-18	Member of a small family of oligopeptide transporters similar to the yellow stripe locus of maize (ZmYS1).	protein_coding
AT4G24660	1.01917	7.84e-08	homeobox protein 22;(source:Araport11)	protein_coding
AT4G24670	1.22214	7.42e-19	Encodes a protein with similarity to the TAA1 trytophan aminotransferase involved in IAA biosynthesis. Double mutant analyses suggest that this protein is involved in regulating many aspects of plant growth and development from embryogenesis to flower formation and plays a role in ethylene-mediated signaling.TAR2 is required for reprogramming root architecture in response to low nitrogen conditio…	protein_coding
AT4G24700	3.40244	1.89e-48	hypothetical protein;(source:Araport11)	protein_coding
AT4G24790	1.57417	8.5e-31	AAA-type ATPase family protein;(source:Araport11)	protein_coding
AT4G24810	1.07719	2.06e-20	similar to ABC1 family protein, contains InterPro domain ABC1 protein (InterPro:IPR004147)	protein_coding
AT4G24930	1.02587	1.3e-11	thylakoid lumenal 17.9 kDa protein, chloroplast;(source:Araport11)	protein_coding
AT4G24960	1.22893	1.18e-44	Homologous to a eukaryote specific ABA- and stress-inducible gene first isolated from barley. Groups in one subfamily with ATHVA22E. Along with other members of the ATHVA22 family, it may be involved in regulation of autophagy during development. The mRNA is cell-to-cell mobile.	protein_coding
AT4G24972	1.34932	3.85e-05	Encodes a novel small protein which is similar to proteins of unknown function from other plant species. TPD1 is involved in cell specification during anther and pollen development. Identified in a screen for male steriles. Mutants lack tapetal cells and have an increased number of microsporocytes. Expressed in flower buds, leaves and young seedlings. In anthers, TPD1 is expressed throughout poll…	protein_coding
AT4G25050	1.5289	1.2e-27	encodes an acyl carrier protein predominantly expressed in leaves. Gene expression is upregulated by light.	protein_coding
AT4G25290	1.98762	6.53e-54	DNA photolyase;(source:Araport11)	protein_coding
AT4G25470	3.65932	2.2e-33	Encodes a member of the DREB subfamily A-1 of ERF/AP2 transcription factor family (CBF2). The protein contains one AP2 domain. There are six members in this subfamily, including CBF1, CBF2, and CBF3. This gene is involved in response to low temperature, abscisic acid, and circadian rhythm. Overexpressing this gene leads to increased freeze tolerance and induces the expression level of 85 cold-ind…	protein_coding
AT4G25480	5.58751	8.29e-14	encodes a member of the DREB subfamily A-1 of ERF/AP2 transcription factor family (CBF3). The protein contains one AP2 domain. There are six members in this subfamily, including CBF1, CBF2, and CBF3. This gene is involved in response to low temperature and abscisic acid.	protein_coding
AT4G25490	2.90333	1.74e-05	Transcriptional activator that binds to the DRE/CRT regulatory element and induces COR (cold-regulated) gene expression increasing plant freezing tolerance. It encodes a member of the DREB subfamily A-1 of ERF/AP2 transcription factor family (CBF1). The protein contains one AP2 domain. There are six members in this subfamily, including CBF1, CBF2, and CBF3. This gene is involved in response to lo…	protein_coding
AT4G25640	1.12119	6e-52	Encodes a multidrug and toxin efflux family transporter. Involved in flavonoid metabolism, affecting Root growth, seed development and germination, and pollen development, release and viability.	protein_coding
AT4G25700	1.83885	1.43e-94	Converts beta-carotene to zeaxanthin via cryptoxanthin.	protein_coding
AT4G25860	5.03078	0.000513128	OSBP(oxysterol binding protein)-related protein 4A;(source:Araport11)	protein_coding
AT4G25910	1.32403	4.95e-25	Encodes a protein containing the NFU domain that may be involved in iron-sulfur cluster assembly. Part of a five member gene family, more closely related to NFU1 and 2 than to NFU4 and 5. Targeted to the chloroplast. The mRNA is cell-to-cell mobile.	protein_coding
AT4G26120	-1.19495	2.51e-05	Ankyrin repeat family protein / BTB/POZ domain-containing protein;(source:Araport11)	protein_coding
AT4G26270	-1.4028	1.9e-17	phosphofructokinase 3;(source:Araport11)	protein_coding
AT4G26520	1.18453	7.42e-33	Aldolase superfamily protein;(source:Araport11)	protein_coding
AT4G26770	-1.32686	0.000369869	Phosphatidate cytidylyltransferase family protein;(source:Araport11)	protein_coding
AT4G26790	2.07785	0.00156902	GDSL-motif esterase/acyltransferase/lipase. Enzyme group with broad substrate specificity that may catalyze acyltransfer or hydrolase reactions with lipid and non-lipid substrates.	protein_coding
AT4G26795	1.20174	0.000779996	Potential natural antisense gene, locus overlaps with AT4G26790	antisense_long_noncoding_rna
AT4G26830	-1.35102	0.0125352	O-Glycosyl hydrolases family 17 protein;(source:Araport11)	protein_coding
AT4G26850	3.32351	3.28e-190	Encodes a novel protein involved in ascorbate biosynthesis, which was shown to catalyze the transfer of GMP from GDP-galactose to a variety of hexose-1-phosphate acceptors. Recessive mutation has a reduced amount of vitamin C, lower level of non-photochemical quenching, and reduced rate of conversion of violaxanthin to zeaxanthin in high light.	protein_coding
AT4G27030	3.78117	3.03e-128	Encodes an unusual palmitate desaturase that is highly substrate specific. It introduces a delta-3 trans double bond at palmitate at the sn-2 position of phosphatidylglycerol. The mRNA is cell-to-cell mobile.	protein_coding
AT4G27290	-1.36975	1.05e-06	S-locus lectin protein kinase family protein;(source:Araport11)	protein_coding
AT4G27410	1.77362	1.67e-38	Encodes a NAC transcription factor induced in response to desiccation. It is localized to the nucleus and acts as a transcriptional activator in ABA-mediated dehydration response.	protein_coding
AT4G27470	-1.02807	2.08e-18	Encodes a RING finger E3 ubiquitin ligase.	protein_coding
AT4G27520	2.23969	6.43e-107	early nodulin-like protein 2;(source:Araport11)	protein_coding
AT4G27652	1.36436	3e-14	hypothetical protein;(source:Araport11)	protein_coding
AT4G27654	3.45939	1.27e-05	transmembrane protein;(source:Araport11)	protein_coding
AT4G27657	2.45846	9.68e-29	hypothetical protein;(source:Araport11)	protein_coding
AT4G27700	2.14652	6.44e-44	Rhodanese/Cell cycle control phosphatase superfamily protein;(source:Araport11)	protein_coding
AT4G27790	2.14902	7.48e-05	Calcium-binding EF hand family protein;(source:Araport11)	protein_coding
AT4G27820	2.3381	9.47e-70	beta glucosidase 9;(source:Araport11)	protein_coding
AT4G27830	1.21742	3.9e-30	Encodes a beta-glucosidase that may be responsible for acyl-glucose-dependent anthocyanin glucosyltransferase activity in Arabidopsis. In vitro efforts to demonstrate AAGT activity for BGLU10 have been unsuccessful but experiments with mutants in this gene suggest at least an indirect involvement in anthocyanin formation.	protein_coding
AT4G27840	1.12184	6.99e-16	SNARE-like superfamily protein;(source:Araport11)	protein_coding
AT4G27940	1.24991	1.96e-25	manganese tracking factor for mitochondrial SOD2;(source:Araport11)	protein_coding
AT4G28110	3.81146	0.000764526	Member of the R2R3 factor gene family. Expression is induced in response to desiccation, ABA and salt treatment. Overexpression of Myb41 results in abnormal cuticle development and decreased cell expansion.	protein_coding
AT4G28140	1.03263	0.0193005	encodes a member of the DREB subfamily A-6 of ERF/AP2 transcription factor family. The protein contains one AP2 domain. There are 8 members in this subfamily including RAP2.4.	protein_coding
AT4G28560	-1.60229	4.54e-05	encodes a member of a novel protein family that contains contain a CRIB (for Cdc42/Rac-interactive binding) motif required for their specific interaction with GTP-bound Rop1 (plant-specific Rho GTPase). Most similar to RIC6 and RIC8 (subfamily group II). Gene is expressed in all tissues examined.	protein_coding
AT4G28660	1.78506	1.97e-19	Similar to PsbW subunit of photosystem II.	protein_coding
AT4G28703	1.02386	0.00233338	RmlC-like cupins superfamily protein;(source:Araport11)	protein_coding
AT4G28740	2.14448	1.06e-54	LOW PSII ACCUMULATION-like protein;(source:Araport11)	protein_coding
AT4G28755	3.10305	0.00660848	hypothetical protein;(source:Araport11)	protein_coding
AT4G29070	1.03076	3.65e-19	Phospholipase A2 family protein;(source:Araport11)	protein_coding
AT4G29150	1.43914	0.0282133	IQ-domain 25;(source:Araport11)	protein_coding
AT4G29310	-1.20384	4.5e-39	DUF1005 family protein (DUF1005);(source:Araport11)	protein_coding
AT4G29590	1.65921	7.33e-52	S-adenosyl-L-methionine-dependent methyltransferases superfamily protein;(source:Araport11)	protein_coding
AT4G29930	3.10788	1.15e-43	basic helix-loop-helix (bHLH) DNA-binding superfamily protein;(source:Araport11)	protein_coding
AT4G30180	1.10209	1.71e-14	hypothetical protein;(source:Araport11)	protein_coding
AT4G30250	1.06376	0.00186703	P-loop containing nucleoside triphosphate hydrolases superfamily protein;(source:Araport11)	protein_coding
AT4G30370	-1.67965	2.61e-17	RING/U-box superfamily protein;(source:Araport11)	protein_coding
AT4G30420	-1.28964	2.08e-12	nodulin MtN21-like transporter family protein	protein_coding
AT4G30430	-1.55498	0.00112452	Member of TETRASPANIN family	protein_coding
AT4G30470	1.81581	3.71e-81	NAD(P)-binding Rossmann-fold superfamily protein;(source:Araport11)	protein_coding
AT4G30650	1.97768	1.76e-37	Low temperature and salt responsive protein family;(source:Araport11)	protein_coding
AT4G30845	1.19194	4e-05	DNA-directed RNA polymerase subunit beta;(source:Araport11)	protein_coding
AT4G31230	-1.65254	0.0122463	kinase with adenine nucleotide alpha hydrolases-like domain-containing protein;(source:Araport11)	protein_coding
AT4G31390	1.01929	1.58e-19	Protein kinase superfamily protein;(source:Araport11)	protein_coding
AT4G31615	1.04352	0.046902	Transcriptional factor B3 family protein;(source:Araport11)	protein_coding
AT4G31760	1.62536	1.08e-05	peroxidase superfamily protein;(source:Araport11)	protein_coding
AT4G31805	1.3589	2.85e-07	Encodes POLAR, a protein associated with cellular asymmetry of meristemoids. Its transcript levels change after inducing MUTE expression in a mute background.	protein_coding
AT4G31870	3.18367	8.94e-21	Encodes glutathione peroxidase.	protein_coding
AT4G32190	1.22363	5.12e-46	Myosin heavy chain-related protein;(source:Araport11)	protein_coding
AT4G32510	3.60576	0.0219952	HCO3- transporter family;(source:Araport11)	protein_coding
AT4G32540	2.41069	0.0257553	Mutant has elevated levels of free IAA in dominant mutant allele; Flavin Monooxygenase-Like Enzyme; Auxin Biosynthesis	protein_coding
AT4G32770	1.82372	7.79e-50	Tocopherol cyclase involved in tocopherol (vitamin E)synthesis. VTE1 over-expressing plants have increased tocopherol indicating VTE1 is a major limiting factor in tocopherol synthesis. Mutants defective in this gene accumulate high amounts of zeaxanthin in conditions of high light or low temperature. Plays a role in the adaptation to low temperature stress, notably phloem loading.	protein_coding
AT4G32980	2.30491	6.88e-77	Encodes transcription factor involved in photomorphogenesis. Regulates gibberellin biosynthesis. Activated by AGAMOUS in a cal-1, ap1-1 background. Expressed at low levels in developing stamens. Increased levels of ATH1 severely delay flowering in the C24 accession. Most remarkably, ectopically expressed ATH1 hardly had an effect on flowering time in the Col-0 and Ler accessions. ATH1 physically …	protein_coding
AT4G33010	2.30188	2.43e-64	glycine decarboxylase P-protein 1;(source:Araport11)	protein_coding
AT4G33020	-1.4477	0.000689583	member of Fe(II) transporter isolog family	protein_coding
AT4G33470	1.03904	5.89e-15	Encodes HDA14, a member of the histone deacetylase family proteins that can deacetylate a-tubulin, associates with a/b-tubulin and is retained on GTP/taxol-stabilized microtubules, at least in part, by direct association with the PP2A-A2 subunit. The association of a histone deacetylase with PP2A suggests a direct link between protein phosphorylation and acetylation.	protein_coding
AT4G33660	2.57032	1.09e-45	cysteine-rich TM module stress tolerance protein;(source:Araport11)	protein_coding
AT4G33666	1.06655	7.46e-08	hypothetical protein;(source:Araport11)	protein_coding
AT4G33735	-4.92036	0.00156858	hypothetical protein;(source:Araport11)	protein_coding
AT4G33905	1.37707	0.000901568	Peroxisomal membrane 22 kDa (Mpv17/PMP22) family protein;(source:Araport11)	protein_coding
AT4G33960	-1.55893	1.54e-63	hypothetical protein;(source:Araport11)	protein_coding
AT4G34000	1.32826	4.85e-78	Encodes an ABA-responsive element-binding protein with similarity to transcription factors that is expressed in response to stress and abscisic acid.	protein_coding
AT4G34090	1.23349	4.34e-18	cyclin delta-3;(source:Araport11)	protein_coding
AT4G34135	1.23268	5.74e-63	The At4g34135 gene encodes a flavonol 7-O-glucosyltransferase (EC 2.4.1.237) that glucosylates also with a 20 fold lower activity flavonols (kaempferol and quercetin) at the 3-O-position.	protein_coding
AT4G34139	3.48346	0.000856955	hypothetical protein;(source:Araport11)	protein_coding
AT4G34190	1.2302	1.31e-15	Encodes a stress enhanced protein that localizes to the thylakoid membrane and whose mRNA is upregulated in response to high light intensity. It may be involved in chlorophyll binding.	protein_coding
AT4G34240	1.02189	1e-27	Encodes an aldehyde dehydrogenase induced by ABA and dehydration that can oxidize saturated aliphatic aldehydes. It is also able to oxidize beta-unsaturated aldehydes, but not aromatic aldehydes. ALDH3I1 was able to use both NAD+ and NADP+ as cofactors.	protein_coding
AT4G34400	1.36722	0.0406711	AP2/B3-like transcriptional factor family protein;(source:Araport11)	protein_coding
AT4G34419	-2.49516	4.05e-13	hypothetical protein;(source:Araport11)	protein_coding
AT4G34540	-1.04943	2.65e-11	encodes a protein whose sequence is similar to pinoresinol-lariciresinol reductase from pine.	protein_coding
AT4G34610	2.1245	7.45e-93	BEL1-like homeodomain 6;(source:Araport11)	protein_coding
AT4G34710	1.10334	2.68e-39	Encodes a arginine decarboxylase (ADC), a rate-limiting enzyme that catalyzes the first step of polyamine (PA) biosynthesis via ADC pathway in Arabidopsis thaliana. Arabidopsis genome has two ADC paralogs, ADC1 and ADC2. ADC2 is stress-inducible (osmotic stress). Double mutant analysis showed that ADC genes are essential for the production of PA, and are required for normal seed development. Over…	protein_coding
AT4G34730	1.21701	1.46e-18	ribosome-binding factor A family protein;(source:Araport11)	protein_coding
AT4G34740	1.78528	4.48e-101	Encodes glutamine 5-phosphoribosylpyrophosphate amidotransferase. Mutants are deficient in leaf, but not cotyledon, plastid and palisade cell development. Mutants exhibit defective chloroplast development under non-low light, suggesting that the defect in chloroplast development is caused by photo-oxidative damage. Plays role in differential development of vascular-associated cells. Demonstrates …	protein_coding
AT4G34830	1.05016	4.86e-15	Encodes MRL1, a conserved pentatricopeptide repeat protein, required for stabilization of rbcL mRNA.	protein_coding
AT4G35070	-1.02108	1.18e-14	SBP (S-ribonuclease binding protein) family protein;(source:Araport11)	protein_coding
AT4G35090	1.58131	1.83e-69	Encodes a peroxisomal catalase, highly expressed in bolts and leaves. mRNA expression patterns show circadian regulation with mRNA levels being high in the subjective early morning. Loss of function mutations have increased H2O2 levels and increased H2O2 sensitivity. Mutants accumulate more toxic ions yet show decreased sensitivity to Li+. This decreased sensitivity is most likely due to an insen…	protein_coding
AT4G35250	1.50889	1.35e-33	HCF244 is a member of the atypical short-chain dehydrogenase/reductase superfamily, a modified group, which has lost enzyme activity.HCF244 interacts with unknown partners in a 200-400 kD membrane associated complex.	protein_coding
AT4G35480	-1.18092	2.8e-09	Encodes a putative RING-H2 finger protein RHA3b.	protein_coding
AT4G35560	1.52874	1.38e-71	Target promoter of the male germline-specific transcription factor DUO1. The mRNA is cell-to-cell mobile.	protein_coding
AT4G35640	2.9601	8.62e-17	Encodes a cytosolic serine O-acetyltransferase involved in sulfur assimilation and cysteine biosynthesis. Expressed in the vascular system. Expression is induced in both roots and shoots under sulfur-starved conditions.	protein_coding
AT4G36010	-2.15088	1.94e-33	Pathogenesis-related thaumatin superfamily protein;(source:Araport11)	protein_coding
AT4G36060	1.51306	1.28e-08	basic helix-loop-helix (bHLH) DNA-binding superfamily protein;(source:Araport11)	protein_coding
AT4G36530	1.36146	1.51e-43	alpha/beta-Hydrolases superfamily protein;(source:Araport11)	protein_coding
AT4G37022	1.15974	0.0471302	hypothetical protein;(source:Araport11)	protein_coding
AT4G37150	2.96498	1.42e-32	Encodes a protein shown to have carboxylesterase activity, methyl salicylate esterase activity, methyl jasmonate esterase activity, and methyl IAA esterase activity in vitro. MES9 appears to be involved in MeSA hydrolysis in planta. Expression of MES9 can restore systemic acquired resistance in SAR-deficient tobacco plants. This protein does not act on MeGA4, or MEGA9 in vitro.	protein_coding
AT4G37200	1.06549	8.54e-20	Encodes thioredoxin-like protein with disulfide reductase activity that is involved in the biogenesis of the plastid cytochrome b6f complex. Protein is located in the thylakoid membrane with the C-terminal hydrophilic portion, containing the thioredoxin like domain, extending into the thylakoid lumen.	protein_coding
AT4G37220	-1.24076	9.58e-10	Cold acclimation protein WCOR413 family;(source:Araport11)	protein_coding
AT4G37235	1.19251	0.0177933	Uncharacterized protein family (UPF0497);(source:Araport11)	protein_coding
AT4G37470	1.46982	1.35e-63	HTL belonging to the alpha/beta fold hydrolase superfamily. Mutant and over-expression studies indicates its involvement in seedling de-etiolation process.	protein_coding
AT4G37560	1.66901	1.51e-14	Acetamidase/Formamidase family protein;(source:Araport11)	protein_coding
AT4G37580	-2.34319	1.1e-49	involved in apical hook development. putative N-acetyltransferase	protein_coding
AT4G37740	-1.58725	2.38e-44	Growth regulating factor encoding transcription activator. One of the nine members of a GRF gene family, containing nuclear targeting domain. Mutants result in smaller leaves indicating the role of the gene in leaf development. Expressed in root, shoot and flower	protein_coding
AT4G37760	2.82032	1.84e-268	squalene epoxidase 3;(source:Araport11)	protein_coding
AT4G37770	-2.15624	4.71e-17	Encodes an auxin inducible ACC synthase.	protein_coding
AT4G37800	-1.24305	3.89e-19	xyloglucan endotransglucosylase/hydrolase 7;(source:Araport11)	protein_coding
AT4G37925	1.57651	7.44e-22	Encodes subunit NDH-M of NAD(P)H:plastoquinone dehydrogenase complex (Ndh complex) present in the thylakoid membrane of chloroplasts. This subunit is thought to be required for Ndh complex assembly.	protein_coding
AT4G37930	1.32721	1.8e-23	Encodes a protein with mitochondrial serine hydroxymethyltransferase activity, which functions in the photorespiratory pathway, catalyzes the conversion of serine and tetrahydrofolate to glycine and 5,10-methylene tetrahydrofolate. Involved in controlling cell damage caused by abiotic stress, such as high light and salt and the hypersensitive defense response of plants.	protein_coding
AT4G38410	-1.7804	0.000289956	Dehydrin family protein;(source:Araport11)	protein_coding
AT4G38470	-1.40762	8.36e-54	ACT-like protein tyrosine kinase family protein;(source:Araport11)	protein_coding
AT4G38700	1.33426	9.31e-06	Disease resistance-responsive (dirigent-like protein) family protein;(source:Araport11)	protein_coding
AT4G38840	2.459	2.76e-78	SAUR-like auxin-responsive protein family;(source:Araport11)	protein_coding
AT4G38960	2.14128	1.63e-88	BBX19 is a B-box containing transcriptional regulator involved in photomporphogenesis and flowering.	protein_coding
AT4G38970	1.3382	1.55e-26	Protein is tyrosine-phosphorylated and its phosphorylation state is modulated in response to ABA in Arabidopsis thaliana seeds.	protein_coding
AT4G39010	1.10196	1.77e-07	glycosyl hydrolase 9B18;(source:Araport11)	protein_coding
AT4G39404	-1.49156	0.00604359	other_RNA;(source:Araport11)	other_rna
AT4G39510	4.46473	1.97e-113	member of CYP96A	protein_coding
AT4G39795	-1.12548	1.79e-05	hypothetical protein (DUF581);(source:Araport11)	protein_coding
AT4G39970	1.02694	9.62e-11	Haloacid dehalogenase-like hydrolase (HAD) superfamily protein;(source:Araport11)	protein_coding
AT5G01017	4.06278	0.0278638	hypothetical protein;(source:Araport11)	protein_coding
AT5G01045	4.01701	0.0143549	None;(source:Araport11)	long_noncoding_rna
AT5G01060	-1.60734	0.000273311	kinase with tetratricopeptide repeat domain-containing protein;(source:Araport11)	protein_coding
AT5G01180	-1.98708	4.02e-11	Encodes a dipeptide transporter expressed in pollen and ovules during early seed development. GFP-tagged PTR5 localizes to the plasma membrane.	protein_coding
AT5G01260	2.00099	1.14e-44	Carbohydrate-binding-like fold;(source:Araport11)	protein_coding
AT5G01410	1.76415	8.7e-80	Encodes a protein predicted to function in tandem with PDX2 to form glutamine amidotransferase complex with involved in vitamin B6 biosynthesis.	protein_coding
AT5G01520	1.3016	1.05e-25	Encodes a cytosolic RING-type E3 ubiquitin (Ub) ligase that is critical for ABA and high salinity responses during germination. AtAIRP2 and SDIR1 likely play a combinatory role in ABA signaling and the response to high salt in Arabidopsis.	protein_coding
AT5G01600	1.1432	5.9e-26	Encodes a ferretin protein that is targeted to the chloroplast. Member of a Ferritin gene family. Gene expression is induced in response to iron overload and by nitric oxide. Expression of the gene is downregulated in the presence of paraquat, an inducer of photoxidative stress.	protein_coding
AT5G01730	-1.03824	3.07e-06	Encodes a member of the SCAR family.These proteins are part of a complex (WAVE) complex.The SCAR subunit activates the ARP2/3 complex which in turn act as a nucleator for actin filaments.	protein_coding
AT5G01740	-1.973	6.51e-41	Nuclear transport factor 2 (NTF2) family protein;(source:Araport11)	protein_coding
AT5G01790	-1.20544	2.28e-12	hypothetical protein;(source:Araport11)	protein_coding
AT5G01840	1.66291	1.97e-08	Encodes a member of the plant specific ovate protein family. Members of this family have been shown to bind to KNOX and BELL- like TALE class homeodomain proteins. This interaction may mediate relocalization of the TALE homeodomain from the nucleus to the cytoplasm. Functions as a transcriptional repressor that suppresses cell elongation.	protein_coding
AT5G02120	2.16775	2.57e-45	Encodes a one helix protein homologous to cyanobacterial high-light inducible proteins. The protein is localized to the thylakoid membrane and its transcript is transiently induced by exposure to high light conditions. The mRNA is cell-to-cell mobile.	protein_coding
AT5G02270	4.52058	0	member of NAP subfamily	protein_coding
AT5G02280	1.11206	1.68e-15	SNARE-like superfamily protein;(source:Araport11)	protein_coding
AT5G02390	-1.47498	0.000963047	Target promoter of the male germline-specific transcription factor DUO1.	protein_coding
AT5G02515	3.9952	1.23e-46	Natural antisense transcript overlaps with AT5G16030;(source:Araport11)	antisense_long_noncoding_rna
AT5G02540	-1.84846	1.87e-56	NAD(P)-binding Rossmann-fold superfamily protein;(source:Araport11)	protein_coding
AT5G02575	-1.11561	0.00018458	None;(source:Araport11)	small_nucleolar_rna
AT5G02670	1.03544	2.21e-18	hypothetical protein;(source:Araport11)	protein_coding
AT5G02750	-1.08791	1.94e-12	Encodes an E3 ligase, SHOOT GRAVITROPISM9. Modulates the interaction between statoliths and F-Actin in gravity sensing.	protein_coding
AT5G02830	1.999	3.81e-60	Tetratricopeptide repeat (TPR)-like superfamily protein;(source:Araport11)	protein_coding
AT5G02875	1.26909	0.00478437	Natural antisense transcript overlaps with AT5G18100;(source:Araport11)	antisense_long_noncoding_rna
AT5G02940	1.44897	2.03e-37	ion channel POLLUX-like protein, putative (DUF1012);(source:Araport11)	protein_coding
AT5G02970	1.16345	2.91e-47	alpha/beta-Hydrolases superfamily protein;(source:Araport11)	protein_coding
AT5G03190	1.21105	3.23e-67	peptide upstream protein;(source:Araport11)	protein_coding
AT5G03285	1.4486	1.14e-06	other_RNA;(source:Araport11)	other_rna
AT5G03315	1.14372	0.0454658	Natural antisense transcript overlaps with AT5G21920;(source:Araport11)	antisense_rna
AT5G03495	1.05722	0.0232254	RNA-binding (RRM/RBD/RNP motifs) family protein;(source:Araport11)	protein_coding
AT5G03670	-1.16708	4.23e-27	histone-lysine N-methyltransferase SETD1B-like protein;(source:Araport11)	protein_coding
AT5G03825	2.03003	0.0473489	Natural antisense transcript overlaps with AT5G24810;(source:Araport11)	antisense_long_noncoding_rna
AT5G04000	2.10031	2.74e-13	hypothetical protein;(source:Araport11)	protein_coding
AT5G04310	-1.38893	1.32e-17	Pectin lyase-like superfamily protein;(source:Araport11)	protein_coding
AT5G04340	1.21553	4.37e-16	putative c2h2 zinc finger transcription factor mRNA,	protein_coding
AT5G04380	3.79695	2.1e-10	S-adenosyl-L-methionine-dependent methyltransferases superfamily protein;(source:Araport11)	protein_coding
AT5G04830	1.31203	1.07e-54	Nuclear transport factor 2 (NTF2) family protein;(source:Araport11)	protein_coding
AT5G04980	1.03257	2.31e-09	DNAse I-like superfamily protein;(source:Araport11)	protein_coding
AT5G05270	3.68189	2.79e-113	Chalcone-flavanone isomerase family protein;(source:Araport11)	protein_coding
AT5G05365	1.19878	0.000166094	Heavy metal transport/detoxification superfamily protein;(source:Araport11)	protein_coding
AT5G05420	-1.12903	1.01e-05	FKBP-like peptidyl-prolyl cis-trans isomerase family protein;(source:Araport11)	protein_coding
AT5G05440	-1.18395	6.04e-37	Encodes a member of the PYR (pyrabactin resistance )/PYL(PYR1-like)/RCAR (regulatory components of ABA receptor) family proteins with 14 members. PYR/PYL/RCAR family proteins function as abscisic acid sensors. Mediate ABA-dependent regulation of protein phosphatase 2Cs ABI1 and ABI2.	protein_coding
AT5G05530	-1.65857	0.0158848	RING/U-box superfamily protein;(source:Araport11)	protein_coding
AT5G05580	1.88002	9.91e-44	Encodes a temperature sensitive plastidic fatty acid desaturase.	protein_coding
AT5G05880	-1.23259	1.06e-21	Encodes a nicotinate-N-glycosyltransferase.	protein_coding
AT5G06220	1.39342	1.16e-44	LETM1-like protein;(source:Araport11)	protein_coding
AT5G06290	1.01951	2.31e-16	Encodes a 2-Cys peroxiredoxin (2-Cys PrxB) that contains two catalytic Cys residues. The mRNA is cell-to-cell mobile.	protein_coding
AT5G06530	1.69606	2.13e-58	Encodes ABCG22, an ABC transporter gene. Mutation results in increased water transpiration and drought susceptibility.	protein_coding
AT5G06720	-1.22178	1.86e-08	Encodes a peroxidase with diverse roles in the wound response, flower development, and syncytium formation.	protein_coding
AT5G06820	-1.03614	0.0248871	STRUBBELIG-receptor family 2;(source:Araport11)	protein_coding
AT5G06845	-1.57885	0.0115492	None;(source:Araport11)	long_noncoding_rna
AT5G06980	2.84865	1.43e-216	hypothetical protein;(source:Araport11)	protein_coding
AT5G07000	-1.05138	6.77e-30	Encodes a member of the sulfotransferase family of proteins. Although it has 85% amino acid identity with ST2A (At5g07010), this protein is not able to transfer a sulfate group to 11- or 12-hydroxyjasmonic acid in vitro. It may be able to act on structurally related jasmonates.	protein_coding
AT5G07010	-2.49309	1.98e-129	Encodes a sulfotransferase that acts specifically on 11- and 12-hydroxyjasmonic acid. Transcript levels for this enzyme are increased by treatments with jasmonic acid (JA), 12-hydroxyJA, JA-isoleucine, and 12-oxyphytodienoic acid (a JA precursor).	protein_coding
AT5G07020	1.40237	8.05e-31	Encodes an integral thylakoid membrane protein that interacts with PSII core complexes and contributes to the maintenance of PSII homeostasis upon exposure to photoinhibitory light conditions by participating in the protection and stabilization of PSII under photoinhibitory stress.	protein_coding
AT5G07095	-2.07751	0.0220263	None;(source:Araport11)	small_nucleolar_rna
AT5G07240	1.4926	1.2e-12	IQ-domain 24;(source:Araport11)	protein_coding
AT5G07570	-1.07074	0.0322541	glycine/proline-rich protein;(source:Araport11)	protein_coding
AT5G07670	1.06814	8.67e-20	RNI-like superfamily protein;(source:Araport11)	protein_coding
AT5G08030	5.02774	1.67e-08	Encodes a member of the glycerophosphodiester phosphodiesterase (GDPD) family.	protein_coding
AT5G08050	2.22404	1.59e-46	Encodes a grana core localized protein. Mutant plants have reduced NPQ, affected organization of light-havesting complex II and an enhanced grana stacking.	protein_coding
AT5G08141	-2.45967	0.025123	basic leucine-zipper 75;(source:Araport11)	protein_coding
AT5G08150	-1.4938	3.37e-05	Encodes SOB5. Activation tagging lines accumulated higher level of cytokinin.	protein_coding
AT5G08285	2.45017	0.00710649	Natural antisense transcript overlaps with AT5G55460;(source:Araport11)	antisense_long_noncoding_rna
AT5G08640	3.24543	2.49e-120	Encodes a flavonol synthase that catalyzes formation of flavonols from dihydroflavonols. Co-expressed with CHI and CHS (qRT-PCR).	protein_coding
AT5G08710	1.37757	2.56e-30	Regulator of chromosome condensation (RCC1) family protein;(source:Araport11)	protein_coding
AT5G08720	1.71566	1.89e-43	Encodes PIN2 PROMOTER BINDING PROTEIN 1 (PPP1), an evolutionary conserved plant-specific DNA binding protein that acts on transcription of PIN genes. Also named as HCF145. Mutations in HCF145 have reduced level of the tricistronic psaA-psaB-rps (small-subunit ribosomal protein)14 mRNA which encodes for the major subunits of the photosystem I (PSI). HCF145 binds to the 5'UTR of PSAA via a novel TM…	protein_coding
AT5G08760	-2.03942	0.000284164	transmembrane protein;(source:Araport11)	protein_coding
AT5G09065	-3.2945	0.00634633	None;(source:Araport11)	long_noncoding_rna
AT5G09385	-1.59272	0.0109451	Natural antisense transcript overlaps with AT5G65480;(source:Araport11)	antisense_long_noncoding_rna
AT5G09585	-3.06076	0.0100236	U2;(source:Araport11)	small_nuclear_rna
AT5G09660	1.23615	1.1e-18	encodes a microbody NAD-dependent malate dehydrogenase encodes an peroxisomal NAD-malate dehydrogenase that is involved in fatty acid beta-oxidation through providing NAD to the process of converting fatty acyl CoA to acetyl CoA.	protein_coding
AT5G09720	-1.09687	0.0477123	Magnesium transporter CorA-like family protein;(source:Araport11)	protein_coding
AT5G09820	1.1961	6.52e-16	Encodes fibrillin 5 (FBN5). Located in chloroplast stroma. Essential for plastoquinone-9 biosynthesis. Stimulates enzymatic activity of solanesyl diphosphate synthases (SPS) 1 and 2 through binding to solanesyl moiety. Two splicing variants, named FBN5-A shorter one and FBN5-B longer one. FBN5-B is the protein detected in chloroplast stroma.	protein_coding
AT5G09930	6.0415	4.52e-06	member of GCN subfamily	protein_coding
AT5G10100	1.19075	1.87e-14	Haloacid dehalogenase-like hydrolase (HAD) superfamily protein;(source:Araport11)	protein_coding
AT5G10120	-1.35455	1.44e-05	Ethylene insensitive 3 family protein;(source:Araport11)	protein_coding
AT5G10150	1.37411	1.02e-17	UPSTREAM OF FLC protein (DUF966);(source:Araport11)	protein_coding
AT5G10230	2.02942	0.00857242	Encodes a calcium-binding protein annexin (AnnAt7).	protein_coding
AT5G10470	1.84861	3.76e-67	Kinesin that binds cyclin-dependent kinase CDKA;1 as homodimer or as heterodimer with KCA2. Demarcates the division site in plant cells.	protein_coding
AT5G10570	1.00737	0.00406368	Encodes a myo-inositol hexakisphosphate kinase.	protein_coding
AT5G10890	1.39117	0.0120234	myosin heavy chain-like protein;(source:Araport11)	protein_coding
AT5G11070	1.02834	9.17e-19	hypothetical protein;(source:Araport11)	protein_coding
AT5G11110	2.56844	1.07e-53	Encodes a protein with putative sucrose-phosphate synthase activity.Involved in pollen exine formation.	protein_coding
AT5G11160	1.05185	7e-13	adenine phosphoribosyltransferase 5;(source:Araport11)	protein_coding
AT5G11270	1.25775	2.2e-34	Encodes a homeodomain transcription factor involved in mediating resistance to infection by necrotrophic pathogens dependent on perception of jasmonic acid through COI1. Expressed in the nucleus. Downregulated upon fungal infection. Also involved in drought tolerance.	protein_coding
AT5G11320	1.69199	0.000591026	Belongs to the YUC gene family. Encodes a predicted flavin monooxygenase YUC4 involved in auxin biosynthesis and plant development.	protein_coding
AT5G11590	1.90275	3.27e-05	encodes a member of the DREB subfamily A-4 of ERF/AP2 transcription factor family. The protein contains one AP2 domain. There are 17 members in this subfamily including TINY.	protein_coding
AT5G12010	1.18116	2.9e-56	nuclease;(source:Araport11)	protein_coding
AT5G13360	1.38281	7.81e-55	Auxin-responsive GH3 family protein;(source:Araport11)	protein_coding
AT5G13370	1.74001	2.03e-55	Auxin-responsive GH3 family protein;(source:Araport11)	protein_coding
AT5G13630	2.03663	1.43e-40	Encodes magnesium chelatase involved in plastid-to-nucleus signal transduction.	protein_coding
AT5G13650	1.55835	2.31e-45	Encodes SVR3, a putative chloroplast TypA translation elongation GTPase. Loss of SVR3 suppresses variegation mediated by var2. SVR3 is essential for plants? ability to develop functional chloroplasts under chilling stress (8C), but not at normal temperature (22C).	protein_coding
AT5G13730	1.04207	1.95e-11	Encodes sigma 4 factor, involved in regulating the activity of the plastid-encoded RNA polymerase PEP. Regulates the overall quantity of NDH complexes and thus influences NDH activity.	protein_coding
AT5G13770	1.36889	1.92e-25	Pentatricopeptide repeat (PPR-like) superfamily protein;(source:Araport11)	protein_coding
AT5G13880	1.10138	0.000132878	cotton fiber protein;(source:Araport11)	protein_coding
AT5G13910	-1.0652	2.77e-08	Encodes a member of the ERF (ethylene response factor) subfamily B-1 of ERF/AP2 transcription factor family (LEAFY PETIOLE). The protein contains one AP2 domain. There are 15 members in this subfamily including ATERF-3, ATERF-4, ATERF-7, and LEAFY PETIOLE. Acts as a positive regulator of gibberellic acid-induced germination.	protein_coding
AT5G13930	2.51424	3.13e-74	Encodes chalcone synthase (CHS), a key enzyme involved in the biosynthesis of flavonoids. Required for the accumulation of purple anthocyanins in leaves and stems. Also involved in the regulation of auxin transport and the modulation of root gravitropism. The mRNA is cell-to-cell mobile.	protein_coding
AT5G13940	2.71313	0.0288242	aminopeptidase;(source:Araport11)	protein_coding
AT5G14640	1.03685	1.67e-36	shaggy-like kinase 13;(source:Araport11)	protein_coding
AT5G14780	-1.215	7.7e-31	Encodes a NAD-dependent formate dehydrogenase.	protein_coding
AT5G15240	1.49364	3.52e-15	Transmembrane amino acid transporter family protein;(source:Araport11)	protein_coding
AT5G15310	2.56763	7.02e-68	Member of the R2R3 factor gene family.	protein_coding
AT5G15780	1.1352	2.29e-28	Pollen Ole e 1 allergen and extensin family protein;(source:Araport11)	protein_coding
AT5G15840	1.04726	0.00140599	Encodes a protein showing similarities to zinc finger transcription factors, involved in regulation of flowering under long days. Acts upstream of FT and SOC1.	protein_coding
AT5G15845	1.77353	2.18e-07	Potential natural antisense gene, locus overlaps with AT5G15850	antisense_long_noncoding_rna
AT5G15910	1.63564	4.25e-76	NAD(P)-binding Rossmann-fold superfamily protein;(source:Araport11)	protein_coding
AT5G15960	3.14149	1.43e-44	cold and ABA inducible protein kin1, possibly functions as an anti-freeze protein. Transcript level of this gene is induced by cold, ABA, dehydration and osmoticum (mannitol). However, protein activity of GUS fused to the promoter of this gene is inhibited by cold treatment, suggesting an inhibition of the protein by increased transcript level.	protein_coding
AT5G16010	1.72365	2.16e-40	3-oxo-5-alpha-steroid 4-dehydrogenase family protein;(source:Araport11)	protein_coding
AT5G16030	2.35815	2.73e-46	mental retardation GTPase activating protein;(source:Araport11)	protein_coding
AT5G16190	1.07808	2.46e-12	encodes a gene similar to cellulose synthase	protein_coding
AT5G16540	1.4163	5.14e-39	Encodes a zinc finger protein.	protein_coding
AT5G16900	-1.17436	2.37e-05	Leucine-rich repeat protein kinase family protein;(source:Araport11)	protein_coding
AT5G17000	1.06176	5.65e-08	Zinc-binding dehydrogenase family protein;(source:Araport11)	protein_coding
AT5G17010	1.03292	8.56e-32	Major facilitator superfamily protein;(source:Araport11)	protein_coding
AT5G17050	4.30073	8.53e-288	The At5g17050 encodes a anthocyanidin 3-O-glucosyltransferase which specifically glucosylates the 3-position of the flavonoid C-ring. Anthocyanidins such as cyanidin and pelargonidin as well as flavonols such as kaempferol and quercetin are accepted substrates.	protein_coding
AT5G17165	2.09894	6.42e-20	hypothetical protein;(source:Araport11)	protein_coding
AT5G17167	2.98042	1.5e-05	nucleic acid-binding, OB-fold-like protein;(source:Araport11)	protein_coding
AT5G17170	2.01739	2.35e-36	rubredoxin family protein;(source:Araport11)	protein_coding
AT5G17220	3.02167	4.95e-06	Encodes glutathione transferase belonging to the phi class of GSTs. Naming convention according to Wagner et al. (2002). Mutants display no pigments on leaves and stems. Likely to function as a carrier to transport anthocyanin from the cytosol to tonoplasts.	protein_coding
AT5G17230	2.35113	4.15e-84	Encodes phytoene synthase that is the rate-limiting enzyme in the carotenoid biosynthetic pathway and that interacts with the ORANGE (OR) protein. PSY's expression is posttransciptionally regulated by OR.	protein_coding
AT5G17300	2.65114	1.05e-254	Myb-like transcription factor that regulates hypocotyl growth by regulating free auxin levels in a time-of-day specific manner.	protein_coding
AT5G17350	1.1026	5.29e-07	hypothetical protein;(source:Araport11)	protein_coding
AT5G17390	-1.60214	1.62e-07	Adenine nucleotide alpha hydrolases-like superfamily protein;(source:Araport11)	protein_coding
AT5G17450	1.92582	3.57e-19	Heavy metal transport/detoxification superfamily protein;(source:Araport11)	protein_coding
AT5G17460	1.46778	9.65e-23	glutamyl-tRNA (Gln) amidotransferase subunit C;(source:Araport11)	protein_coding
AT5G17820	-1.00918	1.97e-05	Peroxidase superfamily protein;(source:Araport11)	protein_coding
AT5G17860	1.42394	1.04e-23	calcium exchanger 7;(source:Araport11)	protein_coding
AT5G18404	2.5258	0.000597456	This gene encodes a small protein and has either evidence of transcription or purifying selection.	protein_coding
AT5G18430	1.37462	7.67e-10	GDSL-motif esterase/acyltransferase/lipase. Enzyme group with broad substrate specificity that may catalyze acyltransfer or hydrolase reactions with lipid and non-lipid substrates.	protein_coding
AT5G18470	-1.23269	1.97e-11	Curculin-like (mannose-binding) lectin family protein;(source:Araport11)	protein_coding
AT5G18660	1.25206	2.7e-19	Encodes a protein with 3,8-divinyl protochlorophyllide a 8-vinyl reductase activity. Mutants accumulate divinyl chlorophyll rather than monovinyl chlorophyll.	protein_coding
AT5G19120	-1.80219	4.06e-96	Eukaryotic aspartyl protease family protein;(source:Araport11)	protein_coding
AT5G19190	1.21519	3.03e-31	hypothetical protein;(source:Araport11)	protein_coding
AT5G19220	1.56792	3.93e-26	Encodes the large subunit of ADP-glucose pyrophosphorylase which catalyzes the first, rate limiting step in starch biosynthesis. The large subunit plays a regulatory role whereas the small subunit (ApS) is the catalytic isoform. Four isoforms (ApL1-4) have been identified. ApL1 is the major large subunit isoform present in leaves. Mutational analysis of APS1 suggests that APL1 and APL2 can compen…	protein_coding
AT5G19500	1.48557	6.72e-09	Encodes a putative amino acid transporter that localizes to the chloroplast inner envelope membrane.	protein_coding
AT5G19580	1.15678	0.00195816	glyoxal oxidase-related protein;(source:Araport11)	protein_coding
AT5G19730	1.62018	9.37e-26	Pectin lyase-like superfamily protein;(source:Araport11)	protein_coding
AT5G19850	2.78133	1.18e-70	alpha/beta-Hydrolases superfamily protein;(source:Araport11)	protein_coding
AT5G19855	1.38448	1.12e-45	Encodes a chloroplast stromal localized RbcX protein that acts as a chaperone in the folding of Rubisco.	protein_coding
AT5G19890	-3.91679	6.36e-29	Peroxidase superfamily protein;(source:Araport11)	protein_coding
AT5G19970	1.22651	2.07e-22	GRAS family transcription factor family protein;(source:Araport11)	protein_coding
AT5G20045	-1.01163	1.31e-05	transmembrane protein;(source:Araport11)	protein_coding
AT5G20070	1.99211	2.37e-141	nudix hydrolase homolog 19;(source:Araport11)	protein_coding
AT5G20140	1.33945	6.91e-18	Encodes a haem-binding protein, HBP5. HBP5 binds haem and interacts with the haem oxygenase, HY1. Disrupting the binding of HBP5 to HY1 leads to oxidative stress.	protein_coding
AT5G20150	1.34204	1.71e-21	Expression is upregulated in the shoot of cax1/cax3 mutant. Additionally, its expression is responsive to both phosphate (Pi) and phosphite (Phi) in both roots and shoots. The mRNA is cell-to-cell mobile.	protein_coding
AT5G20220	1.91313	4.85e-32	zinc knuckle (CCHC-type) family protein;(source:Araport11)	protein_coding
AT5G20225	2.52666	2.36e-13	Potential natural antisense gene, locus overlaps with AT5G20220	antisense_long_noncoding_rna
AT5G20230	-2.88345	4.1e-42	Encodes a Al-stress-induced gene. Along with TCF, it promotes lignin biosynthesis in response to cold stress. The mRNA is cell-to-cell mobile.	protein_coding
AT5G20250	-1.37098	1.73e-27	encodes a member of glycosyl hydrolase family 36. Expression is induced within 3 hours of dark treatment, in senescing leaves and treatment with exogenous photosynthesis inhibitor. Induction of gene expression was suppressed in excised leaves supplied with sugar. The authors suggest that the gene's expression pattern is responding to the level of sugar in the cell. The mRNA is cell-to-cell mobile.	protein_coding
AT5G20380	1.53549	3.98e-70	Encodes an inorganic phosphate transporter (PHT4;5).	protein_coding
AT5G20630	1.06244	1.29e-13	Encodes a germin-like protein. Its transcripts are more abundant in RNA from leaves collected in the evening, suggesting some kind of circadian regulation.	protein_coding
AT5G20640	-1.28488	0.00738687	LURP-one-like protein (DUF567);(source:Araport11)	protein_coding
AT5G20935	1.68384	1.01e-14	DUF3148 family protein;(source:Araport11)	protein_coding
AT5G21150	-1.66217	1.37e-06	AGO9-dependent sRNA silencing is crucial to specify cell fate in the Arabidopsis ovule. AGO9 is expressed in reproductive companion cells but not in the associated male or female gametes or their precursors. Therefore, AGO9 acts non-cell autonomously to silencing the activity of TEs activity in the female gametophyte.Loss of function mutants produce ectopic megaspore mother cell and supernumary f…	protein_coding
AT5G21222	1.29465	3.66e-21	protein kinase family protein;(source:Araport11)	protein_coding
AT5G21280	1.33952	4.51e-33	hydroxyproline-rich glycoprotein family protein;(source:Araport11)	protein_coding
AT5G21430	2.05309	2.24e-30	Chaperone DnaJ-domain superfamily protein;(source:Araport11)	protein_coding
AT5G21482	1.47289	4.5e-11	This gene used to be called AtCKX5. It encodes a protein whose sequence is similar to cytokinin oxidase/dehydrogenase, which catalyzes the degradation of cytokinins.	protein_coding
AT5G22090	2.30292	4.47e-119	FAF-like protein (DUF3049);(source:Araport11)	protein_coding
AT5G22270	-1.42633	4.27e-14	hypothetical protein;(source:Araport11)	protein_coding
AT5G22300	1.83533	2.4e-22	encodes a nitrilase isomer. The purified enzyme shows a strong substrate specificity for beta-cyano-L-alanine, a intermediate product of the cyanide detoxification pathway. The mRNA is cell-to-cell mobile.	protein_coding
AT5G22390	2.59201	3.61e-13	FANTASTIC four-like protein (DUF3049);(source:Araport11)	protein_coding
AT5G22505	-3.66376	0.000303375	hypothetical protein;(source:Araport11)	protein_coding
AT5G22570	-2.3927	4.76e-05	member of WRKY Transcription Factor; Group III	protein_coding
AT5G22600	-1.23199	0.0161623	FBD / Leucine Rich Repeat domains containing protein;(source:Araport11)	protein_coding
AT5G22920	-1.4454	1.97e-62	Encodes a protein with sequence similarity to RING, zinc finger proteins. Loss of function mutations show reduced (15%) stomatal aperture under non stress conditions.	protein_coding
AT5G23020	-2.39481	2.65e-10	methylthioalkymalate synthase-like. Also known as 2-isopropylmalate synthase (IMS2). encodes a methylthioalkylmalate synthase involved in the biosynthesis of aliphatic glucosinolates which accepts all the omega-methylthio-2-oxoalkanoic acids needed to form the known C3 to C8 glucosinolates in Arabidopsis. The mRNA is cell-to-cell mobile.	protein_coding
AT5G23060	1.41896	1.88e-23	Encodes a chloroplast-localized protein that modulates cytoplasmic Ca2+ concentration and is crucial for proper stomatal regulation in response to elevations of external Ca2+. Phosphorylation of this protein is dependent on calcium.	protein_coding
AT5G23120	1.07486	2.27e-17	encodes a stability and/or assembly factor of photosystem II The mRNA is cell-to-cell mobile.	protein_coding
AT5G23480	1.79729	5.53e-06	SWIB/MDM2, Plus-3 and GYF domain-containing protein;(source:Araport11)	protein_coding
AT5G23730	4.49718	6.24e-255	Encodes REPRESSOR OF UV-B PHOTOMORPHOGENESIS 2 (RUP2). Functions as a repressor of UV-B signaling.	protein_coding
AT5G23760	1.08594	4.03e-24	Copper transport protein family;(source:Araport11)	protein_coding
AT5G24105	1.54399	6.61e-16	Encodes a putative arabinogalactan-protein (AGP41).	protein_coding
AT5G24210	-1.78426	6.66e-20	alpha/beta-Hydrolases superfamily protein;(source:Araport11)	protein_coding
AT5G24640	1.57939	0.0165771	hypothetical protein;(source:Araport11)	protein_coding
AT5G24660	1.24628	0.00506294	response to low sulfur 2;(source:Araport11)	protein_coding
AT5G24850	4.05886	1.65e-237	Binds flavin adenine dinucleotide and DNA. It does not have photolyase activity, and it is likely to act as photoreceptor. Closely related to Synechocystis cryptochrome.	protein_coding
AT5G24920	-2.38097	3.43e-12	Encodes a member of the GDU (glutamine dumper) family proteins involved in amino acid export: At4g31730 (GDU1), At4g25760 (GDU2), At5g57685 (GDU3), At2g24762 (GDU4), At5g24920 (GDU5), At3g30725 (GDU6) and At5g38770 (GDU7).	protein_coding
AT5G24990	1.43204	1.04e-08	enhanced disease resistance-like protein (DUF1336);(source:Araport11)	protein_coding
AT5G25040	1.61331	2.87e-26	Major facilitator superfamily protein;(source:Araport11)	protein_coding
AT5G25120	2.20901	5.15e-60	putative cytochrome P450 The mRNA is cell-to-cell mobile.	protein_coding
AT5G25210	-1.06985	2.31e-09	hypothetical protein;(source:Araport11)	protein_coding
AT5G25220	1.05043	8.93e-27	A member of class II knotted1-like homeobox gene family (together with KNAT4 and KNAT5). Expressed in: hypocotyl-root boundary, anther-filament junction in flowers, ovule-funiculus and peduncle-silique boundaries, petioles and root. Light-regulated expression with differential response to red/far-red light. KNAT3 promoter activity showed cell-type specific pattern along longitudinal root axis, re…	protein_coding
AT5G25810	1.65453	1.26e-36	encodes a member of the DREB subfamily A-4 of ERF/AP2 transcription factor family (TINY). The protein contains one AP2 domain. There are 17 members in this subfamily including TINY. Ectopic or overexpression of this gene in a Ds tagged line has reduced cell expansion. The expression of this gene is induced by ethylene and light and appears to stimulate cytokinin biosynthesis.	protein_coding
AT5G25990	3.50893	0.0103149	core-2/I-branching beta-1,6-N-acetylglucosaminyltransferase family protein;(source:Araport11)	protein_coding
AT5G25995	1.41446	0.0435479	hypothetical protein;(source:Araport11)	protein_coding
AT5G26220	2.91421	0.00251476	ChaC-like family protein;(source:Araport11)	protein_coding
AT5G26300	-1.65001	0.010977	TRAF-like family protein;(source:Araport11)	protein_coding
AT5G26790	1.43946	0.00134528	transmembrane protein;(source:Araport11)	protein_coding
AT5G26820	1.17618	4.62e-25	Mutations in MAR1 confer resistance, while MAR1 overexpression causes hypersensitivity to multiple aminoglycoside antibiotics. Localizes to the chloroplast envelope. MAR1 may act as a plastid transporter involved in cellular iron homeostasis. The mRNA is cell-to-cell mobile.	protein_coding
AT5G27290	1.30754	1.09e-14	stress regulated protein;(source:Araport11)	protein_coding
AT5G27940	-3.06163	0.0343705	WPP domain protein 3;(source:Araport11)	protein_coding
AT5G28840	1.72747	7.2e-69	Encodes a protein with GDP-D-mannose 3',5'-epimerase activity. The enzyme is involved in ascorbate biosynthesis. It catalyzes the conversion of GDP-D-mannose to GDP-L-galactose.	protein_coding
AT5G33340	-2.67971	0.0143659	Encodes a protein with aspartic protease activity (also known as aspartate-type endopeptidase activity). Overexpression of the gene was shown to lead to salicylic acid (SA)-mediated disease resistance upon exposure to the pathogen Pseudomonas syringae. Moreover, overexpression of this gene led to the upregulation of two pathogenesis-related genes PR1 and PR2. This upregulation was no longer obser…	protein_coding
AT5G35170	1.05453	1.8e-22	adenylate kinase family protein;(source:Araport11)	protein_coding
AT5G35970	2.71392	1.64e-106	P-loop containing nucleoside triphosphate hydrolases superfamily protein;(source:Araport11)	protein_coding
AT5G36120	1.07853	1.12e-09	cofactor assembly, complex C (B6F);(source:Araport11)	protein_coding
AT5G36790	3.91169	0.00665436	Haloacid dehalogenase-like hydrolase (HAD) superfamily protein;(source:Araport11)	protein_coding
AT5G36910	6.04558	2.09e-198	Encodes a thionin that is expressed at a low basal level in seedlings and shows circadian variation. Predicted to encode a PR (pathogenesis-related) protein. Belongs to the plant thionin (PR-13) family with the following members: At1g66100, At5g36910, At1g72260, At2g15010, At1g12663, At1g12660.	protein_coding
AT5G37260	1.17775	1.29e-68	Encodes a MYB family transcription factor Circadian 1 (CIR1). Involved in circadian regulation in Arabidopsis.	protein_coding
AT5G37300	1.72173	6.98e-28	Encodes a bifunctional enzyme, wax ester synthase (WS) and diacylglycerol acyltransferase (DGAT). In vitro assay indicated a ratio of 10.9 between its WS and DGAT activities. Both mutant and in vivo expression/analysis in yeast studies indicated a role in wax biosynthesis.	protein_coding
AT5G37360	1.45442	1.43e-60	LOW protein: ammonium transporter 1-like protein;(source:Araport11)	protein_coding
AT5G37450	2.25257	0.0128883	Leucine-rich repeat protein kinase family protein;(source:Araport11)	protein_coding
AT5G37550	1.46307	9.42e-12	hypothetical protein;(source:Araport11)	protein_coding
AT5G37800	2.25754	0.00479288	RHD SIX-LIKE 1;(source:Araport11)	protein_coding
AT5G37950	-1.12798	6.06e-12	UDP-Glycosyltransferase superfamily protein;(source:Araport11)	protein_coding
AT5G38100	-1.15263	9.1e-10	S-adenosyl-L-methionine-dependent methyltransferases superfamily protein;(source:Araport11)	protein_coding
AT5G38350	-1.06842	2.64e-05	Disease resistance protein (NBS-LRR class) family;(source:Araport11)	protein_coding
AT5G38410	1.19667	2.5e-19	Encodes a member of the Rubisco small subunit (RBCS) multigene family: RBCS1A (At1g67090), RBCS1B (At5g38430), RBCS2B (At5g38420), and RBCS3B (At5g38410). Functions to yield sufficient Rubisco content for leaf photosynthetic capacity.	protein_coding
AT5G38420	1.01837	2.16e-11	Encodes a member of the Rubisco small subunit (RBCS) multigene family: RBCS1A (At1g67090), RBCS1B (At5g38430), RBCS2B (At5g38420), and RBCS3B (At5g38410).	protein_coding
AT5G38430	2.27882	2.72e-32	Encodes a member of the Rubisco small subunit (RBCS) multigene family: RBCS1A (At1g67090), RBCS1B (At5g38430), RBCS2B (At5g38420), and RBCS3B (At5g38410).	protein_coding
AT5G38510	1.85407	8.56e-58	Rhomboid-related intramembrane serine protease family protein;(source:Araport11)	protein_coding
AT5G38520	1.41628	2.35e-19	CLD1 is involved in steady-state chlorophyll turnover; CLD1 dephytylates chlorophyll a, chlorophyll b, and pheophytin a in vitro; CLD1 and CHLG form a salvage cycle in recycling chlorophyll. Suppression of CLD1 expression results in reduced tolerance to moderately high temperature.	protein_coding
AT5G38710	-1.53318	1.32e-15	Methylenetetrahydrofolate reductase family protein;(source:Araport11)	protein_coding
AT5G38780	1.40514	1.43e-07	S-adenosyl-L-methionine-dependent methyltransferases superfamily protein;(source:Araport11)	protein_coding
AT5G38940	-1.36247	1.33e-08	RmlC-like cupins superfamily protein;(source:Araport11)	protein_coding
AT5G38980	1.01651	1.46e-09	transmembrane protein;(source:Araport11)	protein_coding
AT5G39090	1.19949	0.00382322	HXXXD-type acyl-transferase family protein;(source:Araport11)	protein_coding
AT5G39210	1.1673	2.65e-10	Encodes a protein of the chloroplastic NAD(P)H dehydrogenase complex (NDH Complex) involved in respiration, photosystem I (PSI) cyclic electron transport and CO2 uptake. The product of this gene appears to be essential for the stable formation of the NDH Complex. The mRNA is cell-to-cell mobile.	protein_coding
AT5G39240	-1.76044	8.2e-25	Encodes a atypical member of the bHLH (basic helix-loop-helix) family transcriptional factors.	protein_coding
AT5G39530	1.92564	6.13e-32	hypothetical protein (DUF1997);(source:Araport11)	protein_coding
AT5G39535	3.21912	0.0429717	pre-tRNA tRNA-Pro (anticodon: AGG);(source:Araport11, TAIR10)	pre_trna
AT5G39610	-1.51568	1.11e-21	Encodes a NAC-domain transcription factor. Positively regulates aging-induced cell death and senescence in leaves. This gene is upregulated in response to salt stress in wildtype as well as NTHK1 transgenic lines although in the latter case the induction was drastically reduced. It was also upregulated by ABA, ACC and NAA treatment, although in the latter two cases, the induction occurred relativ…	protein_coding
AT5G39650	-1.04966	0.000306861	Target promoter of the male germline-specific transcription factor DUO1.	protein_coding
AT5G40000	2.89408	0.0285701	P-loop containing nucleoside triphosphate hydrolases superfamily protein;(source:Araport11)	protein_coding
AT5G40010	-1.57882	2.58e-14	Encodes a mitochondrial ATPase involved in seed and silique development.	protein_coding
AT5G40100	-1.44639	3.12e-21	Disease resistance protein (TIR-NBS-LRR class) family;(source:Araport11)	protein_coding
AT5G40500	2.50901	6.36e-23	hypothetical protein;(source:Araport11)	protein_coding
AT5G40790	4.35158	0.0222603	hypothetical protein;(source:Araport11)	protein_coding
AT5G40800	2.30208	1.53e-05	hypothetical protein;(source:Araport11)	protein_coding
AT5G40860	-1.33422	0.000121371	transmembrane protein;(source:Araport11)	protein_coding
AT5G41050	2.05671	8.03e-41	Pollen Ole e 1 allergen and extensin family protein;(source:Araport11)	protein_coding
AT5G41315	3.05319	9.34e-40	Encodes a basic helix loop helix domain protein that interacts with GL1 in trichome development.GL3 interacts with JAZ and DELLA proteins to regulate trichome initiation.	protein_coding
AT5G41400	1.01686	1.07e-23	RING/U-box superfamily protein;(source:Araport11)	protein_coding
AT5G41540	-4.13622	0.00168805	Disease resistance protein (TIR-NBS-LRR class) family;(source:Araport11)	protein_coding
AT5G42070	1.29973	1.6e-13	hypothetical protein;(source:Araport11)	protein_coding
AT5G42235	-4.20057	0.00889152	Encodes a defensin-like (DEFL) family protein.	protein_coding
AT5G42270	2.09212	2.73e-85	VAR1 contains a conserved motif for ATPase and a metalloprotease characteristic to FtsH proteins, and is targeted into chloroplasts. A VAR1-fusion protein synthesized in vitro exhibited ATPase activity and partial metalloprotease activity. This protein is located to the thylakoid membrane and forms a complex with VAR2. FtsH1 (VAR1) and FtsH5 are interchangeable in thylakoid membranes. Phosphoryla…	protein_coding
AT5G42310	1.00821	3.11e-16	Encodes a member of the Arabidopsis PPR family, expressed in the chloroplast, that acts as a regulator of chloroplast protein synthesis, interacts with the petB-petD intergenic region, and is required for the generation of petB and petD monocistronic RNAs.	protein_coding
AT5G42410	-3.68034	0.00780058	SAUR-like auxin-responsive protein family;(source:Araport11)	protein_coding
AT5G43210	1.09121	3.54e-07	Excinuclease ABC, C subunit, N-terminal;(source:Araport11)	protein_coding
AT5G43260	1.1878	1.45e-33	chaperone protein dnaJ-like protein;(source:Araport11)	protein_coding
AT5G43300	-1.48695	0.0138642	Encodes a member of the glycerophosphodiester phosphodiesterase (GDPD) family.	protein_coding
AT5G43450	2.8931	3.43e-68	encodes a protein whose sequence is similar to ACC oxidase	protein_coding
AT5G43630	3.16374	1.44e-241	Encodes a zinc knuckle protein that negatively regulates morning specific growth. The role of TZP in hypocotyl elongation was established through a QTL analysis of BayXSha RIL populations. The Bay-0 allele contains a deletion causing a frameshift mutation. TZP is under circadian control and acts to regulate morning-specific hypocotyl growth. The mRNA is cell-to-cell mobile.	protein_coding
AT5G43690	-1.82772	0.00527632	P-loop containing nucleoside triphosphate hydrolases superfamily protein;(source:Araport11)	protein_coding
AT5G43740	1.68217	7.91e-16	Disease resistance protein (CC-NBS-LRR class) family;(source:Araport11)	protein_coding
AT5G43750	1.11226	9.01e-13	NAD(P)H dehydrogenase 18;(source:Araport11)	protein_coding
AT5G44050	1.33765	0.0114238	MATE efflux family protein;(source:Araport11)	protein_coding
AT5G44065	-1.42075	0.0498646	This gene encodes a small protein and has either evidence of transcription or purifying selection.	protein_coding
AT5G44110	5.38627	0	Encodes a member of the NAP subfamily of ABC transporters whose expression pattern is regulated by light and sucrose.	protein_coding
AT5G44190	3.49691	1.13e-192	Encodes GLK2, Golden2-like 2, one of a pair of partially redundant nuclear transcription factors that regulate chloroplast development in a cell-autonomous manner. GLK1, Golden2-like 1, is encoded by At2g20570. GLK1 and GLK2 regulate the expression of the photosynthetic apparatus.	protein_coding
AT5G44210	-1.67899	2.38e-15	encodes a member of the ERF (ethylene response factor) subfamily B-1 of ERF/AP2 transcription factor family (ATERF-9). The protein contains one AP2 domain. There are 15 members in this subfamily including ATERF-3, ATERF-4, ATERF-7, and leafy petiole.	protein_coding
AT5G44390	-1.0991	0.000632835	FAD-binding Berberine family protein;(source:Araport11)	protein_coding
AT5G44490	1.1633	1.31e-05	FBD, F-box, Skp2-like and Leucine Rich Repeat domains containing protein;(source:Araport11)	protein_coding
AT5G44530	1.1524	7.82e-37	Subtilase family protein;(source:Araport11)	protein_coding
AT5G44820	-1.18623	3.49e-05	Nucleotide-diphospho-sugar transferase family protein;(source:Araport11)	protein_coding
AT5G45040	1.21714	2.45e-13	Encodes a Class I cytochrome c family member possessing a high structural homology with photosynthetic cytochrome c(6) from cyanobacteria, but structurally and functionally distinct through the presence of a disulfide bond.	protein_coding
AT5G45080	-1.393	0.0161813	phloem protein 2-A6;(source:Araport11)	protein_coding
AT5G45210	-1.21581	5.78e-15	Disease resistance protein (TIR-NBS-LRR class) family;(source:Araport11)	protein_coding
AT5G45630	3.44647	3.13e-10	senescence regulator (Protein of unknown function, DUF584);(source:Araport11)	protein_coding
AT5G45680	1.5287	5.26e-22	Peptidyl-Prolyl Isomerase located in chloroplast thylakoid lumen The mRNA is cell-to-cell mobile.	protein_coding
AT5G45850	1.92532	2.59e-06	hypothetical protein (DUF688);(source:Araport11)	protein_coding
AT5G45920	1.53231	1.54e-32	SGNH hydrolase-type esterase superfamily protein;(source:Araport11)	protein_coding
AT5G45930	1.01233	8.85e-14	encodes a second Chl I gene (CHLI2), a subunit of magnesium chelatase which is required for chlorophyll biosynthesis. Has ATPase activity, regulated by TRX-f. Involved in the assembly of the Mg chelatase complex.	protein_coding
AT5G45950	1.37354	1.32e-88	GDSL-motif esterase/acyltransferase/lipase. Enzyme group with broad substrate specificity that may catalyze acyltransfer or hydrolase reactions with lipid and non-lipid substrates.	protein_coding
AT5G46110	1.21097	6.62e-23	Encodes a chloroplast triose phosphate / 3-phosphoglycerate translocator that transports triose phosphates derived from the Calvin cycle in the stroma to the cytosol for use in sucrose synthesis and other biosynthetic processes. A tpt mutant has altered acclimation responses. The mRNA is cell-to-cell mobile.	protein_coding
AT5G46300	-4.41747	0.0121868	hypothetical protein;(source:Araport11)	protein_coding
AT5G46330	-1.23654	2.85e-21	Encodes a leucine-rich repeat serine/threonine protein kinase that is expressed ubiquitously. FLS2 is involved in MAP kinase signalling relay involved in innate immunity. Essential in the perception of flagellin, a potent elicitor of the defense response. FLS2 is directed for degradation by the bacterial ubiquitin ligase AvrPtoB. The mRNA is cell-to-cell mobile.	protein_coding
AT5G46395	2.51028	0.00629782	transmembrane protein;(source:Araport11)	protein_coding
AT5G46440	1.54417	4.51e-06	PPR containing-like protein;(source:Araport11)	protein_coding
AT5G46450	1.37962	5.48e-20	Disease resistance protein (TIR-NBS-LRR class) family;(source:Araport11)	protein_coding
AT5G46490	3.4364	0.00488335	Disease resistance protein (TIR-NBS-LRR class) family;(source:Araport11)	protein_coding
AT5G46780	-1.00616	6.47e-11	VQ motif-containing protein;(source:Araport11)	protein_coding
AT5G46800	1.11509	4.7e-33	Seedling lethal mutation; Mitochondrial Carnitine Acyl Carrier-Like Protein	protein_coding
AT5G47220	-2.24627	8.8e-10	Encodes a member of the ERF (ethylene response factor) subfamily B-3 of ERF/AP2 transcription factor family (ATERF-2). The protein contains one AP2 domain. Functions as activator of GCC box?dependent transcription. Positive regulator of JA-responsive defense genes and resistance to F. oxysporum and enhances JA inhibition of root elongation.	protein_coding
AT5G47330	2.39936	1.7e-20	alpha/beta-Hydrolases superfamily protein;(source:Araport11)	protein_coding
AT5G47440	1.05231	2.32e-07	auxin canalization protein (DUF828);(source:Araport11)	protein_coding
AT5G47610	3.40509	1.49e-131	RING/U-box superfamily protein;(source:Araport11)	protein_coding
AT5G48170	1.39701	0.00333449	encodes an F-box protein whose protein sequence is similar to SLY1, which belongs to SCF-SLY1 E3 ligase complex. SCF-SLY1 E3 ligase degrades DELLA proteins that are involved in promoting growth. Overexpression of SLY2 can partially compensate sly1-10 mutant phenotype of dwarfism.	protein_coding
AT5G48175	-1.96097	3.13e-10	transmembrane protein;(source:Araport11)	protein_coding
AT5G48190	-1.83752	0.0285936	glycosyltransferase family protein (DUF23);(source:Araport11)	protein_coding
AT5G48490	1.9202	7.18e-17	Encodes a protein with similarity to a lipid transfer protein that may contribute to systemic acquired resistance (SAR).	protein_coding
AT5G48540	1.16978	2.89e-14	receptor-like protein kinase-related family protein;(source:Araport11)	protein_coding
AT5G48590	1.04899	1.44e-19	phosphoserine aminotransferase, putative (DUF760);(source:Araport11)	protein_coding
AT5G48790	1.35123	1.63e-25	LOW PSII ACCUMULATION protein (DUF1995);(source:Araport11)	protein_coding
AT5G48880	2.74185	8.36e-80	Encodes a peroxisomal 3-keto-acyl-CoA thiolase 2 precursor. EC2.3.1.16 thiolases. AT5G48880.1 is named PKT1 and AT5G48880.2 is named PKT2.	protein_coding
AT5G48910	1.0978	2.57e-24	Encodes LPA66, a chloroplast protein of the pentatricopeptide repeat family. In lpa66 mutants, editing of psbF that converts serine to phenylalanine is specifically impaired. lpa66 mutants also display a high chlorophyll fluorescence phenotype.	protein_coding
AT5G49330	3.3351	1.19e-58	Member of the R2R3 factor gene family.	protein_coding
AT5G50100	3.46591	3.72e-56	Putative thiol-disulfide oxidoreductase DCC;(source:Araport11)	protein_coding
AT5G50260	-2.54307	0.000372556	Encodes a papain-like cysteine protease involved in tapetal programmed cell death and pollen development.CEP1 is expressed specifically in the tapetum from stages 5 to 11 of anther development. The CEP1 protein first appears as a proenzyme in precursor protease vesicles, and is then transported to the vacuole and transformed into the mature enzyme before rupture of the vacuole. CEP1 was also rele…	protein_coding
AT5G50640	1.60102	0.00149767	CBS/octicosapeptide/phox/Bemp1 domain protein;(source:Araport11)	protein_coding
AT5G50740	1.1142	1.36e-14	Heavy metal transport/detoxification superfamily protein;(source:Araport11)	protein_coding
AT5G50750	1.73255	2.15e-06	RGP4 is a reversibly glycosylated polypeptide. Analyses using tagged RGP4 suggest that it is present in the cytosol and in association with the Golgi apparatus. Recombinant RGP4 does not have UDP-arabinose mutase activity based on an in vitro assay even though the related RGP1, RGP2, and RGP3 proteins do have activity in the same assay. RGP4 can form complexes with RGP1 and RGP2. RGP4 is expresse…	protein_coding
AT5G51010	1.23915	2.75e-15	Rubredoxin-like superfamily protein;(source:Araport11)	protein_coding
AT5G51030	3.21783	8.08e-08	NAD(P)-binding Rossmann-fold superfamily protein;(source:Araport11)	protein_coding
AT5G51040	1.46101	1.53e-82	Encodes succinate dehydrogenase assembly factor 2 (SDHAF2), a low abundance mitochondrial protein needed for assembly and activity of mitochondrial complex II and for normal root elongation.Sdhaf2 knockdown line showed lowered SDH1 protein abundance, lowered maximal SDH activity and less protein-bound FAD at the molecular mass of SDH1.	protein_coding
AT5G51720	1.57998	1.05e-18	Encodes a protein with biochemical, structural, and biophysical characteristics of a NEET protein. It plays a key role in plant development, senescence, reactive oxygen homeostasis, and Fe metabolism.	protein_coding
AT5G52020	2.49	1.49e-07	encodes a member of the DREB subfamily A-4 of ERF/AP2 transcription factor family. The protein contains one AP2 domain. There are 17 members in this subfamily including TINY.	protein_coding
AT5G52250	3.772	0	Encodes a transducin protein whose gene expression is induced by UV-B. This induction is reduced in hy5 mutant and may be a target of HY5 during UV-B response. Functions as a repressor of UV-B signaling.	protein_coding
AT5G52290	-1.21001	0.00237706	Encodes a protein with similarity to XPF endonucleases. Loss of function mutations have defects in meiosis- specifically a reduction in the number of chiasmata. As a result both pollen and embryo sacs are abnormal and plants have severely reduced fertility.	protein_coding
AT5G52310	2.40219	1.71e-68	cold regulated gene, the 5' region of cor78 has cis-acting regulatory elements that can impart cold-regulated gene expression The mRNA is cell-to-cell mobile.	protein_coding
AT5G52420	1.89481	1.35e-80	transmembrane protein;(source:Araport11)	protein_coding
AT5G52570	4.10412	1.43e-109	Converts &#946;-carotene to zeaxanthin via cryptoxanthin.	protein_coding
AT5G52660	1.00888	7.9e-21	Encodes RVE6, a homolog of the circadian rhythm regulator RVE8. rve4 rve6 rve8 triple mutants display an extremely long circadian period, with delayed and reduced expression of evening-phased clock genes.	protein_coding
AT5G52670	-1.3249	0.00186653	Copper transport protein family;(source:Araport11)	protein_coding
AT5G52780	1.11511	3.08e-11	transmembrane protein, putative (DUF3464);(source:Araport11)	protein_coding
AT5G53050	1.11247	3.56e-39	alpha/beta-Hydrolases superfamily protein;(source:Araport11)	protein_coding
AT5G53210	1.8924	7.22e-22	NA	NA
AT5G53710	3.17081	3.33e-14	hypothetical protein;(source:Araport11)	protein_coding
AT5G53870	-3.32073	0.00013857	early nodulin-like protein 1;(source:Araport11)	protein_coding
AT5G53970	3.08768	1.03e-216	Encodes a cytosolic tyrosine aminotransferase which is strongly induced upon aging and coronatine treatment. AtTAT1 prefers Tyr as an amino donor but can also use Phe, Trp, His, Met, and Leu. The mRNA is cell-to-cell mobile.	protein_coding
AT5G54000	1.08878	0.00199835	2-oxoglutarate (2OG) and Fe(II)-dependent oxygenase superfamily protein;(source:Araport11)	protein_coding
AT5G54165	1.4673	0.000158163	Avr9/Cf-9 rapidly elicited protein;(source:Araport11)	protein_coding
AT5G54230	1.48438	3.99e-16	Encodes a putative transcription factor (MYB49).	protein_coding
AT5G54270	2.66207	1.07e-44	Lhcb3 protein is a component of the main light harvesting chlorophyll a/b-protein complex of Photosystem II (LHC II).	protein_coding
AT5G54400	1.17405	0.00182383	S-adenosyl-L-methionine-dependent methyltransferases superfamily protein;(source:Araport11)	protein_coding
AT5G54470	2.80206	4.5e-103	B-box type zinc finger family protein;(source:Araport11)	protein_coding
AT5G54490	-1.26265	1.46e-14	Encodes a PINOID (PID)-binding protein containing putative EF-hand calcium-binding motifs. The interaction is dependent on the presence of calcium. mRNA expression is up-regulated by auxin. Not a phosphorylation target of PID, likely acts upstream of PID to regulate the activity of this protein in response to changes in calcium levels.	protein_coding
AT5G54720	-2.13145	0.0343082	Ankyrin repeat family protein;(source:Araport11)	protein_coding
AT5G54770	1.43374	6.09e-35	Encodes a thiamine biosynthetic gene that has a dual function in thiamine biosynthesis and mitochondrial DNA damage tolerance. It appears to be involved in producing the thiazole portion of thiamine (vitamin B1). A crystal structure of the protein reveals that it forms a 2-ring homo-octamer. The mRNA is cell-to-cell mobile.	protein_coding
AT5G55110	1.28323	0.00337212	Stigma-specific Stig1 family protein;(source:Araport11)	protein_coding
AT5G55120	1.57899	1.02e-42	Encodes a GDP-L-galactose phosphorylase, with similar biochemical properties as VTC2.	protein_coding
AT5G55340	1.39639	1.42e-12	MBOAT (membrane bound O-acyl transferase) family protein;(source:Araport11)	protein_coding
AT5G55570	4.9895	0.00029137	transmembrane protein;(source:Araport11)	protein_coding
AT5G55580	1.08863	5.14e-14	Encodes a mitochondrial transcription termination factor (mTERF) family protein. The gene product is targeted to the chloroplast and mutants are affected in chloroplast development. Mutants, named as twirt1 (twr-1), display altered root meristem function resulting in short roots. Mutation also affects shoot meristem function.	protein_coding
AT5G55590	1.81552	0.0413738	Encodes a protein with pectin methylesterase activity. No change in activity were detected in mutants defective in this gene, which was interpreted as a result of redundancy of product function with other pectin methylesterases. The gene product is required for pollen separation during normal development. In qrt mutants, the outer walls of the four meiotic products of the pollen mother cell are f…	protein_coding
AT5G56840	3.18515	0.00213028	myb-like transcription factor family protein;(source:Araport11)	protein_coding
AT5G56850	2.49507	1.25e-61	hypothetical protein;(source:Araport11)	protein_coding
AT5G57030	1.4433	7.97e-36	Lutein-deficient 2 (LUT2) required for lutein biosynthesis, member of the xanthophyll class of carotenoids. Encodes lycopene epsilon cyclase	protein_coding
AT5G57040	1.06103	1.27e-21	Lactoylglutathione lyase / glyoxalase I family protein;(source:Araport11)	protein_coding
AT5G57345	1.96648	2.1e-31	OXR is a single copy gene in Arabidopsis. It is localized to the ER. It is expressed throughout the plant and expression is induced in response to abiotic stress. While the function of OXR is unknown, overexpression results in increased abiotic stress tolerance and increased ascorbic acid content.	protein_coding
AT5G57380	-3.50118	0.00187039	Encodes a plant homeodomain protein VERNALIZATION INSENSITIVE 3 (VIN3). In planta VIN3 and VRN2, VERNALIZATION 2, are part of a large protein complex that can include the polycomb group (PcG) proteins FERTILIZATION INDEPENDENT ENDOSPERM (FIE), CURLY LEAF (CLF), and SWINGER (SWN or EZA1). The complex has a role in establishing FLC (FLOWERING LOCUS C) repression during vernalization.	protein_coding
AT5G57400	-1.14078	0.000247127	transmembrane protein;(source:Araport11)	protein_coding
AT5G57785	1.14562	3.27e-26	hypothetical protein;(source:Araport11)	protein_coding
AT5G57790	1.18121	7.19e-09	Encodes a nuclear localized protein of unknown function that is involved in pollen and embryo sac development.	protein_coding
AT5G57887	-1.08575	9.73e-05	transmembrane protein;(source:Araport11)	protein_coding
AT5G57960	1.00247	1.69e-11	GTP-binding protein, HflX;(source:Araport11)	protein_coding
AT5G58140	1.67716	1.9e-56	Membrane-bound protein serine/threonine kinase that functions as blue light photoreceptor in redundancy with PHO1. Involved in stomatal opening, chloroplast movement and phototropism. Mediates blue light-induced growth enhancements. PHOT1 and PHOT2 mediate blue light-dependent activation of the plasma membrane H+-ATPase in guard cell protoplasts. PHOT2 possesses two LOV (LOV1 and LOV2, for light-…	protein_coding
AT5G58260	1.12917	9.35e-15	Encodes subunit NDH-N of NAD(P)H:plastoquinone dehydrogenase complex (Ndh complex) present in the thylakoid membrane of chloroplasts. This subunit is thought to be required for Ndh complex assembly.	protein_coding
AT5G58330	1.28223	3.24e-25	lactate/malate dehydrogenase family protein;(source:Araport11)	protein_coding
AT5G58360	-1.48772	0.00361512	ovate family protein 3;(source:Araport11)	protein_coding
AT5G58380	1.37392	3.17e-89	Encodes a CBL-interacting protein kinase with similarity to SOS protein kinase.	protein_coding
AT5G58570	1.05001	5.29e-05	transmembrane protein;(source:Araport11)	protein_coding
AT5G58650	1.52367	3.02e-68	Encodes PSY1, an18-aa tyrosine-sulfated glycopeptide that promotes cellular proliferation and expansion. PSY1 is widely expressed in various tissues, including shoot apical meristem, and is highly up-regulated by wounding. Perception of PSY1 depends on At1g72300, a leucine-rich repeat receptor kinase (LRR-RK).	protein_coding
AT5G58750	2.55269	2.4e-49	NAD(P)-binding Rossmann-fold superfamily protein;(source:Araport11)	protein_coding
AT5G58760	2.47201	7.41e-91	Encodes a DDB1a interacting protein DDB2 required for UV-B tolerance and genomic integrity.	protein_coding
AT5G58770	5.00601	9.96e-69	AtCPT7 synthesizes medium-chain polyprenols of approximately 55 carbons in length. The enzyme utlizes geranylgeranyl pyrophosphate (GGPP) and isopentenyl pyrophosphate (IPP) as substrates. The enzymatic product accumulates into plastdial membranes (DOI:10.1105/tpc.16.00796).	protein_coding
AT5G58780	1.19485	0.0166388	Encodes a novel Z,E-mixed heptaprenyl diphosphate (Z,E-HepPP) synthase, which may be responsible for short-chain betulaprenols. It catalyzes the formation of C 35 short-chain polyisoprenoids in which the optimal allylic substrate was E,E-FPP. It may have a role in response to cold stress in root.	protein_coding
AT5G58784	1.19949	0.000162825	Undecaprenyl pyrophosphate synthetase family protein;(source:Araport11)	protein_coding
AT5G58870	1.22024	6.03e-39	encodes an FtsH protease that is localized to the chloroplast	protein_coding
AT5G59040	-4.47877	2.66e-07	encodes a member of copper transporter family and functionally complements a high affinity copper transporter mutant in yeast	protein_coding
AT5G59050	1.24162	6.18e-31	G patch domain protein;(source:Araport11)	protein_coding
AT5G59130	3.1512	9.42e-18	Subtilase family protein;(source:Araport11)	protein_coding
AT5G59220	2.34575	5.43e-29	Encodes a member of the PP2C family (Clade A protein phosphatases type 2C). Functions as a negative regulator of osmotic stress and ABA signaling.	protein_coding
AT5G59370	-2.82239	0.00589675	Encodes one of eight Arabidopsis actins. ACT4 belongs to the reproductive actin subclass which is predominantly expressed in developing and reproductive tissues, such as pollen, pollen tubes, ovules, and developing seeds. Expression of the ACT4/GUS fusion was restricted to young vascular tissues, tapetum, and developing and mature pollen.	protein_coding
AT5G59400	1.1732	3.64e-25	PGR5-like A protein;(source:Araport11)	protein_coding
AT5G59480	1.28293	3.26e-46	Haloacid dehalogenase-like hydrolase (HAD) superfamily protein;(source:Araport11)	protein_coding
AT5G59720	1.2544	0.00179867	encodes a low molecular weight heat shock protein that contains the heat shock element in the promoter region. Expression is induced in response to heat shock.	protein_coding
AT5G59750	1.92658	2.22e-42	monofunctional riboflavin biosynthesis protein RIBA 3;(source:Araport11)	protein_coding
AT5G59770	1.3433	5.64e-23	Protein-tyrosine phosphatase-like, PTPLA;(source:Araport11)	protein_coding
AT5G59820	1.86146	7.07e-64	Encodes a zinc finger protein involved in high light and cold acclimation. Overexpression of this putative transcription factor increases the expression level of 9 cold-responsive genes and represses the expression level of 15 cold-responsive genes, including CBF genes. Also, lines overexpressing this gene exhibits a small but reproducible increase in freeze tolerance. Because of the repression o…	protein_coding
AT5G59920	1.01141	8.88e-22	Isolated in a screen for UV-B insensitive mutants using a hypocotyl growth inhibition assay. Mutants are defective in a number of UV-B responses.	protein_coding
AT5G60310	-1.07798	0.00216072	Concanavalin A-like lectin protein kinase family protein;(source:Araport11)	protein_coding
AT5G60520	1.04545	0.00148975	Late embryogenesis abundant (LEA) protein-like protein;(source:Araport11)	protein_coding
AT5G60680	-1.39273	2.32e-51	transcription initiation factor TFIID subunit (Protein of unknown function, DUF584);(source:Araport11)	protein_coding
AT5G60800	1.01107	1.38e-06	Heavy metal transport/detoxification superfamily protein;(source:Araport11)	protein_coding
AT5G60850	1.14595	1.23e-31	Encodes a zinc finger protein.	protein_coding
AT5G60880	1.39006	0.000103853	Encodes BASL (BREAKING OF ASYMMETRY IN THE STOMATAL LINEAGE), a regulator of asymmetric divisions. In asymmetrically dividing stomatal-lineage cells, BASL accumulates in a polarized crescent at the cell periphery before division, and then localizes differentially to the nucleus and a peripheral crescent in self-renewing cells and their sisters after division. Its transcript levels change after in…	protein_coding
AT5G60890	1.00433	6.23e-37	Myb-like transcription factor that modulates expression of ASA1, a key point of control in the tryptophan pathway; mutant has deregulated expression of ASA1 in dominant allele. Loss of function allele suggests ATR1 also functions at a control point for regulating indole glucosinolate homeostasis.	protein_coding
AT5G60970	1.48325	1.94e-15	TCP gene involved in heterochronic control of leaf differentiation.	protein_coding
AT5G61420	1.01538	2.1e-05	Encodes a nuclear localized member of the MYB transcription factor family. Involved in positive regulation of aliphatic glucosinolate biosynthesis.Expression is induced by touch, wounding and glucose.	protein_coding
AT5G61670	1.03315	1.69e-43	Encodes a close homolog of the Cauliflower OR (Orange) protein that is located in the chloroplast of light grown organs but in the nucleus of etiolated cotyledons. The function of OR is to induce the differentiation of proplastids or other noncolored plastids into chromoplasts for carotenoid accumulation. Both proteins contain a Cysteine-rich zinc finger domain that is highly specific to DnaJ-lik…	protein_coding
AT5G61740	-3.56671	0.030719	member of ATH subfamily	protein_coding
AT5G61820	1.68451	1.41e-106	stress up-regulated Nod 19 protein;(source:Araport11)	protein_coding
AT5G62130	2.49565	1.34e-192	Per1-like family protein;(source:Araport11)	protein_coding
AT5G62140	1.44044	1.35e-15	ATP-dependent Clp protease ATP-binding subunit;(source:Araport11)	protein_coding
AT5G62210	3.1071	1.74e-09	Embryo-specific protein 3, (ATS3);(source:Araport11)	protein_coding
AT5G62220	1.17079	6.02e-37	Encodes a Golgi apparatus-localized galactosyltransferase involved in galactosyl-substitution of xyloglucan at position 2.	protein_coding
AT5G62230	1.07998	9.47e-12	Encodes a receptor-like kinase that, together with ER and ERL2 governs the initial decision of protodermal cells to either divide proliferatively to produce pavement cells or divide asymmetrically to generate stomatal complexes. It is important for maintaining stomatal stem cell activity and preventing terminal differentiation of the meristemoid into the guard mother cell. Along with erl2 functio…	protein_coding
AT5G62280	-1.44443	1.79e-35	DUF1442 family protein (DUF1442);(source:Araport11)	protein_coding
AT5G62350	1.08303	1.7e-23	Plant invertase/pectin methylesterase inhibitor superfamily protein;(source:Araport11)	protein_coding
AT5G62470	1.26317	3.87e-25	Encodes a R2R3 type Myb transcription factor whose expression is strongly induced by abscisic acid. Mediates abscisic acid signaling during drought stress response.	protein_coding
AT5G62520	1.33142	8.57e-11	Encodes a protein with similarity to RCD1 but without the WWE domain. The protein does have a PARP signature upstream of the C-terminal protein interaction domain. The PARP signature may bind NAD+ and attach the ADP-ribose-moiety from NAD+ to the target molecule. Its presence suggests a role for the protein in ADP ribosylation. Up-regulated by NaCl. SRO5 and P5CDH (an overlapping gene in the anti…	protein_coding
AT5G63160	-1.26316	1.86e-36	BTB and TAZ domain protein. Short-lived nuclear-cytoplasmic protein targeted for degradation by the 26S proteosome pathway. Acts redundantly with BT2 and BT3 during female gametophyte development.	protein_coding
AT5G63380	1.17335	2.38e-58	Encodes a peroxisomal protein involved in the activation of fatty acids through esterification with CoA. At5g63380 preferentially activates fatty acids with increased chain length (C9:0 to C8:0) and thus shares characteristics with long-chain fatty acyl-CoA synthases. Also able to catalyze the conversion of OPDA to its CoA ester and is therefore thought to be involved in the peroxisomal &#946;-ox…	protein_coding
AT5G63560	-1.77212	0.000170133	HXXXD-type acyl-transferase family protein;(source:Araport11)	protein_coding
AT5G63660	-1.52087	2.81e-09	Predicted to encode a PR (pathogenesis-related) protein. Belongs to the plant defensin (PDF) family with the following members: At1g75830/PDF1.1, At5g44420/PDF1.2a, At2g26020/PDF1.2b, At5g44430/PDF1.2c, At2g26010/PDF1.3, At1g19610/PDF1.4, At1g55010/PDF1.5, At2g02120/PDF2.1, At2g02100/PDF2.2, At2g02130/PDF2.3, At1g61070/PDF2.4, At5g63660/PDF2.5, At2g02140/PDF2.6, At5g38330/PDF3.1 and At4g30070/PDF…	protein_coding
AT5G64040	1.69551	2.04e-15	Encodes the only subunit of photosystem I located entirely in the thylakoid lumen. May be involved in the interaction between plastocyanin and the photosystem I complex. Phosphorylation of this protein is dependent on calcium.	protein_coding
AT5G64170	3.50626	0	dentin sialophosphoprotein-like protein;(source:Araport11)	protein_coding
AT5G64190	-1.48923	0.000385218	neuronal PAS domain protein;(source:Araport11)	protein_coding
AT5G64490	1.18192	0.00137697	ARM repeat superfamily protein;(source:Araport11)	protein_coding
AT5G64700	1.99982	7.25e-07	nodulin MtN21-like transporter family protein	protein_coding
AT5G64750	-1.11287	0.00028976	Encodes a putative transcription factor containing an AP2 domain. Is a member of the ERF (ethylene response factor) subfamily B-4 of ERF/AP2 transcription factor family. Expressed in response to ABA, osmotic stress, sugar stress and drought. Mutants are hypersensitive to these stresses. May be involved in regulation of ABA mediated stress response. The mRNA is cell-to-cell mobile.	protein_coding
AT5G64780	1.37339	8.7e-21	holocarboxylase synthetase;(source:Araport11)	protein_coding
AT5G64840	2.61919	2.09e-142	member of GCN subfamily	protein_coding
AT5G64850	2.71097	5.77e-138	sorbin/SH3 domain protein;(source:Araport11)	protein_coding
AT5G64940	2.07543	6.58e-63	ABC1K8 is a member of an atypical protein kinase family that is induced by heavy metals. Loss of function mutations affect the metabolic profile of chloroplast lipids. It appears to function along with ABC1K7 in mediating lipid membrane changes in response to stress. The mRNA is cell-to-cell mobile.	protein_coding
AT5G65030	2.17009	4.04e-14	nitric oxide synthase-interacting protein;(source:Araport11)	protein_coding
AT5G65130	1.76696	0.00452704	encodes a member of the DREB subfamily A-6 of ERF/AP2 transcription factor family. The protein contains one AP2 domain. There are 8 members in this subfamily including RAP2.4.	protein_coding
AT5G65160	-1.19635	6.13e-07	Encodes one of the 36 carboxylate clamp (CC)-tetratricopeptide repeat (TPR) proteins (Prasad 2010, Pubmed ID: 20856808) with potential to interact with Hsp90/Hsp70 as co-chaperones.	protein_coding
AT5G65230	1.00524	0.0290208	Member of the R2R3 factor gene family.	protein_coding
AT5G65310	1.11985	1.57e-90	Encodes a class I HDZip (homeodomain-leucine zipper) protein that is a positive regulator of ABA-responsiveness, mediating the inhibitory effect of ABA on growth during seedling establishment.	protein_coding
AT5G65320	-1.2	0.0111252	basic helix-loop-helix (bHLH) DNA-binding superfamily protein;(source:Araport11)	protein_coding
AT5G65340	3.25992	3.38e-15	MIZU-KUSSEI-like protein (Protein of unknown function, DUF617);(source:Araport11)	protein_coding
AT5G65380	1.03865	2.31e-69	MATE efflux family protein;(source:Araport11)	protein_coding
AT5G65683	1.38148	1.86e-80	Zinc finger (C3HC4-type RING finger) family protein;(source:Araport11)	protein_coding
AT5G65840	1.17069	1.1e-22	Thioredoxin superfamily protein;(source:Araport11)	protein_coding
AT5G65890	2.07292	9.92e-20	Member of ACT domain containing protein family. ACT domains are amino acid binding domains. Shows strongest expression in flowers and siliques.	protein_coding
AT5G66110	-1.71597	9.27e-05	Heavy metal transport/detoxification superfamily protein;(source:Araport11)	protein_coding
AT5G66190	1.08179	1.75e-13	Encodes a leaf-type ferredoxin:NADP(H) oxidoreductase. It is present in both chloroplast stroma and thylakoid membranes but is more abundant in the thylakoid. The affinity of this enzyme for ferredoxin is slightly, but significantly, higher than AtLFNR2, an isoform of the same enzyme. AtLFNR1 forms a heterodimer with AtFNR2 and is also a prerequisite to attach AtFNR2 to the thylakoid membrane.	protein_coding
AT5G66270	2.35834	1.48e-32	Zinc finger C-x8-C-x5-C-x3-H type family protein;(source:Araport11)	protein_coding
AT5G66330	-1.08469	3.25e-13	Leucine-rich repeat (LRR) family protein;(source:Araport11)	protein_coding
AT5G66570	1.09653	3.56e-14	Encodes a protein which is an extrinsic subunit of photosystem II and which has been proposed to play a central role in stabilization of the catalytic manganese cluster. In <i>Arabidopsis thaliana</i> the PsbO proteins are encoded by two genes: <i>psbO1</i> and <i>psbO2</i>. PsbO1 is the major isoform in the wild-type. In plsp1-1 mutant plastids, the nonmature form of the protein localizes in the…	protein_coding
AT5G66640	-1.76831	2.38e-06	DA1-related protein 3;(source:Araport11)	protein_coding
AT5G66670	-2.02448	0.0244011	pectinesterase, putative (DUF677);(source:Araport11)	protein_coding
AT5G66815	1.54304	0.00485445	transmembrane protein;(source:Araport11)	protein_coding
AT5G66985	-1.10984	0.000482113	hypothetical protein;(source:Araport11)	protein_coding
AT5G67030	2.24892	1.25e-122	Encodes a single copy zeaxanthin epoxidase gene that functions in first step of the biosynthesis of the abiotic stress hormone abscisic acid (ABA). Mutants in this gene are unable to express female sterility in response to beta-aminobutyric acid, as wild type plants do.	protein_coding
AT5G67110	2.13356	6.05e-07	encodes a myc/bHLH transcription factor-like protein. Gene product is involved in fruit dehiscence. Mutant siliques fail to dehisce.	protein_coding
AT5G67140	1.17054	3.81e-24	F-box/RNI-like superfamily protein;(source:Araport11)	protein_coding
AT5G67160	1.09579	1.24e-14	Encodes a member of the BAHD acyltransferase superfamily. Mutants have enhanced susceptibility to virulent and avirulent pathogens and are defective in pathogen induced SA biosynthesis. EPS1 may act upstream of SA biosynthesis as application of SA can rescue the mutant phenotype.	protein_coding
AT5G67180	1.25108	1.3e-06	target of early activation tagged (EAT) 3;(source:Araport11)	protein_coding
AT5G67260	1.36974	3.43e-38	Encode CYCD3;2, a CYCD3 D-type cyclin. Important for determining cell number in developing lateral organs. Mediating cytokinin effects in apical growth and development.	protein_coding
AT5G67370	2.06364	1.72e-44	DUF1230 family protein (DUF1230);(source:Araport11)	protein_coding
ENSRNA049493332	3.25016	8.28e-05	NA	NA
ENSRNA049493400	-3.06764	0.00983363	NA	NA
ENSRNA049493497	-7.04223	0.0031255	NA	NA
ENSRNA049493751	-2.59078	0.0086913	NA	NA
ENSRNA049493778	-2.39337	4.07e-07	NA	NA
ENSRNA049493787	-1.27877	0.00259014	NA	NA
ENSRNA049495698	1.02962	0.014043	NA	NA
ENSRNA049495704	4.60807	0.00691332	NA	NA

## Sheet: GO terms
GO Enrichment analysis of 1861 genes that are no longer response to red light in cop1-4 and spaQ mutants ( Genes are only differential expressed in wild0type in the red)
Term	Count	%	PValue	Genes	List Total	Pop Hits	Pop Total	Fold Enrichment	Bonferroni	Benjamini	FDR
GO:0015979~photosynthesis	63	3.57548	1.39414e-35	AT3G47470, AT2G30570, AT1G76450, AT1G45474, AT1G19150, AT1G15820, AT3G22840, AT4G15510, AT5G38410, AT4G28660, AT5G66570, AT4G05180, AT2G05070, AT5G01600, AT3G55330, AT4G22890, AT1G43670, AT1G52230, AT4G02770, AT1G06680, AT3G54890, AT5G54270, AT1G17050, AT5G02120, AT5G45930, AT4G10340, AT4G09650, AT3G01500, AT4G14690, AT2G28605, AT1G77090, AT3G61470, AT4G34190, AT2G30790, AT2G01918, AT1G30380, AT1…	1274	138	18499	6.62888	1.44851e-32	1.44851e-32	2.21344e-32
GO:0080167~response to karrikin	43	2.44041	2.37593e-18	AT3G47470, AT5G17050, AT3G14880, AT1G44575, AT3G22840, AT2G23910, AT3G61220, AT4G03280, AT1G23010, AT1G10960, AT5G57785, AT2G39980, AT1G50900, AT5G62210, AT5G06980, AT5G48540, AT4G37470, AT5G20250, AT4G31870, AT5G10120, AT5G18470, AT1G06040, AT4G27030, AT2G16365, AT3G19450, AT1G70420, AT3G52360, AT4G34710, AT1G70000, AT1G61890, AT2G41040, AT1G30530, AT5G08050, AT3G21560, AT1G07440, AT5G05270, AT2…	1274	128	18499	4.87795	2.46859e-15	1.2343e-15	3.77221e-15
GO:0009768~photosynthesis, light harvesting in photosystem I	17	0.964813	1.16533e-14	AT1G29910, AT3G47470, AT1G61520, AT1G45474, AT1G19150, AT3G54890, AT3G27690, AT1G15820, AT3G08940, AT5G54270, AT2G40100, AT4G10340, AT2G05100, AT2G05070, AT3G61470, AT1G76570, AT1G08380	1274	22	18499	11.2203	1.2112e-11	4.03733e-12	1.85074e-11
GO:0010114~response to red light	23	1.30533	1.14781e-11	AT1G29910, AT2G37678, AT5G44110, AT3G54890, AT1G19150, AT3G27690, AT3G08940, AT3G17040, AT2G40100, AT5G38410, AT1G32870, AT5G38420, AT4G10340, AT2G05100, AT4G14690, AT1G80340, AT2G02950, AT5G52250, AT5G67030, AT2G29090, AT5G38430, AT1G59940, AT2G46340	1274	58	18499	5.75809	1.19257e-08	2.98142e-09	1.82234e-08
GO:0018298~protein-chromophore linkage	19	1.07832	3.06008e-10	AT3G47470, AT1G29910, AT1G61520, AT1G45474, AT1G19150, AT3G54890, AT3G27690, AT1G15820, AT3G08940, AT5G54270, AT2G40100, AT5G02120, AT4G10340, AT2G05100, AT2G05070, AT5G24850, AT3G61470, AT1G76570, AT5G58140	1274	45	18499	6.13084	3.17942e-07	6.35885e-08	4.85842e-07
GO:0009773~photosynthetic electron transport in photosystem I	12	0.681044	4.97796e-10	AT4G09650, AT2G46820, AT1G18730, AT1G64770, AT1G55370, AT5G64040, AT3G54050, AT4G22890, AT2G05620, AT1G15980, AT3G16250, AT2G01590	1274	16	18499	10.8903	5.1721e-07	8.62017e-08	7.90339e-07
GO:0010218~response to far red light	19	1.07832	1.58128e-09	AT1G29910, AT5G44110, AT2G37678, AT3G54890, AT1G19150, AT3G27690, AT3G08940, AT2G40100, AT5G38410, AT5G38420, AT5G15840, AT4G10340, AT2G05100, AT4G14690, AT2G02950, AT5G52250, AT5G38430, AT1G76570, AT2G46340	1274	49	18499	5.63036	1.64295e-06	2.34707e-07	2.51056e-06
GO:0055114~oxidation-reduction process	149	8.4563	2.27403e-09	AT1G06690, AT2G35660, AT5G19890, AT4G39510, AT4G37925, AT5G17820, AT3G14690, AT4G34540, AT3G14415, AT3G61220, AT3G02730, AT1G28480, AT5G05580, AT4G35090, AT2G24820, AT2G45560, AT3G62960, AT5G65840, AT1G52990, AT3G23410, AT1G57750, AT4G31870, AT4G37200, AT1G53670, AT3G14420, AT1G66130, AT5G17000, AT5G38710, AT5G58330, AT4G15440, AT3G14620, AT1G03410, AT4G15300, AT5G11320, AT3G55970, AT3G62950, AT1…	1274	1330	18499	1.62672	2.36271e-06	2.95339e-07	3.61042e-06
GO:0009409~response to cold	51	2.89444	4.16625e-09	AT3G47470, AT1G45474, AT5G15960, AT5G10230, AT3G22840, AT2G39730, AT4G35090, AT5G52310, AT4G25480, AT5G01600, AT3G50970, AT4G02380, AT1G09340, AT5G20630, AT5G20250, AT3G48360, AT5G40010, AT4G38840, AT3G54890, AT4G09650, AT3G01500, AT4G25490, AT3G25770, AT3G61470, AT4G37930, AT5G54470, AT2G01918, AT5G59820, AT3G54050, AT2G42530, AT5G06290, AT4G17090, AT1G42970, AT1G05140, AT1G32060, AT4G24960, AT2…	1274	299	18499	2.47673	4.32872e-06	4.8097e-07	6.61464e-06
GO:0009644~response to high light intensity	19	1.07832	1.32607e-08	AT3G47470, AT1G17420, AT1G54050, AT1G61520, AT1G45474, AT3G54890, AT5G54270, AT4G32770, AT2G42540, AT5G02120, AT2G29500, AT2G26150, AT5G59720, AT3G61470, AT2G05620, AT2G47450, AT5G58140, AT2G22240, AT4G34190	1274	55	18499	5.01614	1.37778e-05	1.37779e-06	2.10537e-05
GO:0009658~chloroplast organization	29	1.64586	2.05585e-08	AT4G34740, AT5G59220, AT1G04770, AT5G23730, AT5G58650, AT4G25910, AT1G44000, AT5G13770, AT1G32080, AT3G57190, AT2G20570, AT3G02380, AT5G44190, AT1G09340, AT2G46340, AT2G32480, AT4G28740, AT1G62750, AT2G16365, AT3G63140, AT5G24660, AT2G34620, AT5G55580, AT5G08050, AT4G38470, AT3G23400, AT3G56290, AT3G56940, AT2G30040	1274	125	18499	3.36873	2.136e-05	1.94184e-06	3.26402e-05
GO:0009637~response to blue light	18	1.02157	3.41468e-08	AT1G29910, AT1G53090, AT1G19150, AT3G54890, AT3G27690, AT3G08940, AT2G40100, AT5G38410, AT5G38420, AT4G10340, AT2G05100, AT1G42550, AT5G38430, AT4G18390, AT1G76570, AT5G58140, AT2G46340, AT1G66840	1274	52	18499	5.0263	3.54779e-05	2.95654e-06	5.4214e-05
GO:0009765~photosynthesis, light harvesting	9	0.510783	4.63542e-07	AT4G10340, AT3G47470, AT1G61520, AT3G54890, AT1G19150, AT5G57030, AT2G21970, AT5G54270, AT2G40100	1274	13	18499	10.0526	0.000481504	3.7047e-05	0.000735951
GO:0007623~circadian rhythm	23	1.30533	5.25272e-07	AT3G48360, AT1G18330, AT3G63140, AT4G18020, AT5G17300, AT1G68830, AT2G42540, AT5G02120, AT3G12320, AT4G38960, AT5G15840, AT3G14620, AT5G52310, AT5G37260, AT3G01060, AT4G37930, AT1G59940, AT5G58140, AT3G46780, AT1G09340, AT4G15920, AT2G46830, AT4G09970	1274	97	18499	3.44298	0.000545609	3.8982e-05	0.000833958
GO:0009753~response to jasmonic acid	30	1.70261	8.08545e-07	AT5G55120, AT5G52660, AT1G54040, AT4G26850, AT3G16350, AT2G39730, AT1G49010, AT5G61420, AT5G60890, AT4G37760, AT4G05100, AT3G51420, AT1G57560, AT2G46830, AT3G16770, AT3G48360, AT1G17420, AT2G34810, AT5G07010, AT1G61340, AT4G01060, AT4G34710, AT1G70000, AT1G17380, AT2G46410, AT1G18710, AT5G37260, AT5G15310, AT1G70700, AT5G13930	1274	156	18499	2.79239	0.000839726	5.60037e-05	0.0012837
GO:0019253~reductive pentose-phosphate cycle	10	0.567537	2.82166e-06	AT3G55800, AT1G32060, AT3G62410, AT3G54050, AT1G12900, AT5G38430, AT5G38410, AT3G26650, AT5G38420, AT1G42970	1274	20	18499	7.2602	0.00292741	0.000183215	0.00447978
GO:0010206~photosystem II repair	8	0.45403	1.60472e-05	AT1G54780, AT3G27925, AT1G50250, AT5G42270, AT2G30950, AT1G03600, AT1G06430, AT1G75690	1274	14	18499	8.29738	0.016535	0.000980297	0.0254748
GO:0010205~photoinhibition	8	0.45403	1.60472e-05	AT1G67740, AT1G50250, AT3G15850, AT5G42270, AT2G30950, AT3G50820, AT1G06430, AT5G66570	1274	14	18499	8.29738	0.016535	0.000980297	0.0254748
GO:0009735~response to cytokinin	30	1.70261	2.10736e-05	AT3G54050, AT3G08940, AT4G25050, AT1G13930, AT1G32060, AT5G01600, AT1G74890, AT1G20020, AT1G59940, AT5G58140, AT4G18480, AT3G16770, AT5G20630, AT1G52230, AT1G61520, AT3G63140, AT1G79040, AT3G14420, AT5G42270, AT2G40670, AT5G45930, AT4G02530, AT4G09650, AT5G09660, AT2G01530, AT3G27925, AT5G07020, AT5G23120, AT1G05190, AT2G30950	1274	183	18499	2.38039	0.0216578	0.00121569	0.0334528
GO:0009416~response to light stimulus	30	1.70261	3.5248e-05	AT1G26945, AT5G59820, AT3G62410, AT3G08660, AT1G55480, AT2G39730, AT4G25050, AT1G42970, AT4G35090, AT2G05070, AT1G42550, AT2G29650, AT2G26710, AT3G02380, AT2G45050, AT4G02380, AT1G29910, AT2G37678, AT1G06040, AT1G60950, AT5G54270, AT1G50280, AT2G42540, AT5G25220, AT3G26650, AT2G16280, AT1G67900, AT4G37930, AT3G60530, AT1G58290	1274	188	18499	2.31709	0.0359608	0.00192569	0.0559477
GO:0045893~positive regulation of transcription, DNA-templated	33	1.87287	3.56331e-05	AT3G24500, AT4G17500, AT5G47220, AT5G65310, AT2G26150, AT5G49330, AT3G61890, AT5G60890, AT4G10350, AT3G57600, AT2G20570, AT4G27410, AT2G45050, AT4G01540, AT5G44190, AT1G09340, AT3G16770, AT2G46830, AT3G62610, AT2G37678, AT3G04740, AT2G16365, AT3G63140, AT4G34000, AT5G24660, AT5G11590, AT5G08050, AT1G27740, AT4G25490, AT3G56290, AT2G18490, AT3G60530, AT2G30040	1274	217	18499	2.20817	0.0363465	0.00184946	0.0565588
GO:0009767~photosynthetic electron transport chain	8	0.45403	4.73193e-05	AT4G03280, AT5G66190, AT4G23890, AT1G14150, AT1G60950, AT3G01440, AT1G08380, AT2G01918	1274	16	18499	7.2602	0.0479769	0.0023385	0.0751013
GO:0010224~response to UV-B	15	0.851305	5.24308e-05	AT5G59820, AT3G51240, AT5G23730, AT1G32870, AT5G59920, AT4G15480, AT3G17800, AT4G01660, AT5G58760, AT4G14690, AT5G01410, AT5G52250, AT3G55120, AT5G13930, AT3G17609	1274	61	18499	3.57059	0.0530197	0.00247316	0.0832106
GO:0006355~regulation of transcription, DNA-templated	191	10.84	5.77386e-05	AT3G60390, AT5G44210, AT4G17500, AT5G43630, AT2G22770, AT2G46270, AT3G16350, AT1G69490, AT5G63160, AT4G17785, AT5G49330, AT4G36060, AT4G25480, AT3G53920, AT4G01720, AT4G05100, AT5G06980, AT3G61830, AT2G33720, AT3G04030, AT1G25440, AT3G62610, AT2G46810, AT5G52020, AT5G56840, AT5G08141, AT4G00480, AT3G59060, AT5G54230, AT3G23210, AT4G17810, AT1G13260, AT2G46410, AT1G64860, AT3G46080, AT5G37260, AT2…	1274	2119	18499	1.30882	0.0582281	0.00260496	0.0916308
GO:0009631~cold acclimation	13	0.737798	0.000137694	AT5G59820, AT3G55580, AT2G15970, AT3G04740, AT4G38410, AT5G15960, AT2G42530, AT1G35515, AT2G42540, AT4G25480, AT4G25470, AT4G25490, AT3G50970	1274	51	18499	3.70128	0.13331	0.00594369	0.21839
GO:0010196~nonphotochemical quenching	6	0.340522	0.000152636	AT4G10340, AT4G03280, AT5G08050, AT1G74730, AT1G44575, AT1G15820	1274	9	18499	9.68027	0.146663	0.00632394	0.242061
GO:0009737~response to abscisic acid	48	2.72418	0.000161184	AT5G52660, AT2G46820, AT3G24500, AT5G59220, AT2G15970, AT5G15960, AT2G46270, AT5G11270, AT2G42530, AT5G64750, AT5G65310, AT1G03060, AT5G52310, AT5G62470, AT3G61890, AT4G05100, AT4G27410, AT3G50970, AT4G02380, AT4G24960, AT1G43670, AT3G17510, AT2G46830, AT3G48360, AT5G40010, AT1G51940, AT4G38410, AT4G34000, AT5G39610, AT4G18010, AT1G61340, AT3G63060, AT4G01060, AT5G54270, AT4G34710, AT1G70000, AT2…	1274	394	18499	1.76898	0.15421	0.00642098	0.255601
GO:0006351~transcription, DNA-templated	170	9.64813	0.000175401	AT3G60390, AT5G44210, AT4G17500, AT2G22770, AT2G46270, AT3G16350, AT1G69490, AT4G18830, AT4G36060, AT4G25480, AT5G60890, AT4G01720, AT5G01840, AT5G06980, AT3G61830, AT2G33720, AT3G04030, AT2G37678, AT2G46810, AT5G52020, AT5G56840, AT4G00480, AT3G59060, AT3G23210, AT1G13260, AT2G46410, AT3G46080, AT5G37260, AT2G27880, AT4G25490, AT5G65320, AT1G79700, AT2G39250, AT2G43060, AT5G64170, AT4G31615, AT5…	1274	1886	18499	1.30884	0.166613	0.00672753	0.278116
GO:0006855~drug transmembrane transport	15	0.851305	0.000251717	AT1G73700, AT5G65380, AT3G21690, AT2G38510, AT1G33110, AT2G04040, AT1G66760, AT5G44050, AT3G30842, AT1G61890, AT1G51340, AT1G59870, AT4G25640, AT2G04070, AT1G58340	1274	70	18499	3.11152	0.230156	0.00929819	0.398898
GO:0010150~leaf senescence	17	0.964813	0.000501088	AT4G03550, AT2G01830, AT5G59220, AT1G54040, AT2G13810, AT5G51720, AT5G39610, AT4G01250, AT2G39730, AT1G69490, AT2G42530, AT3G52430, AT2G42540, AT4G16690, AT1G66330, AT5G52310, AT4G02380	1274	92	18499	2.68312	0.405931	0.017797	0.792606
GO:0009873~ethylene-activated signaling pathway	26	1.4756	0.000564678	AT3G24500, AT3G25890, AT5G44210, AT4G17500, AT5G47220, AT3G52430, AT5G64750, AT5G67180, AT3G23240, AT4G28140, AT3G16770, AT5G65130, AT1G25560, AT5G10120, AT5G52020, AT2G47520, AT5G13910, AT2G40940, AT5G11590, AT2G28550, AT1G13260, AT1G36060, AT1G79700, AT3G25730, AT2G39250, AT1G04310	1274	179	18499	2.10911	0.443933	0.0193721	0.89277
GO:0052696~flavonoid glucuronidation	19	1.07832	0.000619168	AT1G01420, AT3G55710, AT5G17050, AT3G16520, AT5G37950, AT1G22370, AT4G15490, AT4G15480, AT1G30530, AT5G05880, AT3G21560, AT2G18560, AT2G30150, AT4G15280, AT2G30140, AT4G34135, AT2G31790, AT3G55700, AT1G22360	1274	112	18499	2.46328	0.474558	0.0205446	0.978523
GO:0009645~response to low light intensity stimulus	5	0.283768	0.000659945	AT3G47470, AT1G61520, AT1G45474, AT3G54890, AT3G61470	1274	7	18499	10.3717	0.496368	0.0212066	1.04265
GO:0016123~xanthophyll biosynthetic process	5	0.283768	0.000659945	AT5G52570, AT4G25700, AT1G31800, AT5G57030, AT5G67030	1274	7	18499	10.3717	0.496368	0.0212066	1.04265
GO:0042742~defense response to bacterium	35	1.98638	0.000697475	AT4G03550, AT4G11460, AT3G55800, AT2G01830, AT1G54040, AT2G13810, AT4G26850, AT5G11270, AT2G39730, AT5G06290, AT3G14415, AT5G66570, AT4G03280, AT5G33340, AT1G32060, AT1G20020, AT2G22240, AT1G09340, AT4G23150, AT4G16890, AT1G06680, AT4G23130, AT5G22570, AT5G24660, AT3G14420, AT5G46330, AT4G23250, AT4G09650, AT5G66190, AT3G01500, AT3G20600, AT1G59870, AT1G19670, AT3G23400, AT4G24670	1274	276	18499	1.84136	0.515641	0.021728	1.10164
GO:0009813~flavonoid biosynthetic process	22	1.24858	0.000941417	AT1G01420, AT3G55710, AT5G17050, AT3G16520, AT5G37950, AT3G51240, AT1G22370, AT4G15490, AT4G15480, AT5G05880, AT5G05270, AT2G18560, AT2G30150, AT4G25640, AT4G15280, AT3G55120, AT2G30140, AT3G55700, AT5G13930, AT5G08640, AT2G31790, AT1G22360	1274	145	18499	2.2031	0.62416	0.0283719	1.48424
GO:0010207~photosystem II assembly	7	0.397276	0.000948224	AT4G10340, AT1G71500, AT5G48790, AT4G35250, AT1G03600, AT3G50820, AT5G66570	1274	18	18499	5.64683	0.626812	0.0277692	1.4949
GO:0009835~fruit ripening	6	0.340522	0.001235	AT2G22810, AT3G49700, AT4G37770, AT5G65380, AT1G05010, AT1G69490	1274	13	18499	6.70173	0.72306	0.0350369	1.94286
GO:0009414~response to water deprivation	34	1.92963	0.00164687	AT3G24500, AT5G59220, AT2G01830, AT3G23920, AT5G15960, AT3G15500, AT5G10230, AT5G11270, AT1G76080, AT5G06530, AT5G52310, AT5G62470, AT2G14610, AT3G61890, AT4G25480, AT1G30100, AT4G27410, AT3G50970, AT5G58140, AT4G02380, AT4G24960, AT2G29130, AT5G40010, AT4G38410, AT1G12610, AT4G34000, AT3G63060, AT5G38710, AT2G42540, AT1G13740, AT4G34240, AT5G67030, AT4G25490, AT2G05620	1274	279	18499	1.76951	0.819587	0.0452292	2.5829
GO:0071482~cellular response to light stimulus	6	0.340522	0.00181289	AT1G64860, AT3G53920, AT5G13730, AT2G30170, AT1G07180, AT1G68010	1274	14	18499	6.22303	0.848216	0.0484025	2.83978
GO:0009853~photorespiration	11	0.624291	0.00187618	AT2G35370, AT1G70580, AT1G32080, AT1G23310, AT5G36790, AT5G38430, AT4G37930, AT2G13360, AT1G68010, AT5G38410, AT5G38420	1274	50	18499	3.19449	0.857895	0.0487995	2.93756
GO:0042631~cellular response to water deprivation	8	0.45403	0.00188097	AT2G15970, AT1G79410, AT3G28270, AT1G78380, AT4G02380, AT1G09340, AT1G68010, AT1G64660	1274	27	18499	4.30234	0.858601	0.0477277	2.94495
GO:0009643~photosynthetic acclimation	5	0.283768	0.00212422	AT4G04850, AT5G59820, AT1G60950, AT1G68830, AT5G46110	1274	9	18499	8.06689	0.890235	0.052462	3.31981
GO:0045454~cell redox homeostasis	22	1.24858	0.00220185	AT3G26060, AT4G15680, AT4G15660, AT4G15670, AT4G37200, AT4G15690, AT1G64500, AT3G24170, AT5G06290, AT3G02730, AT1G28480, AT1G07700, AT2G30540, AT1G76080, AT4G35090, AT1G67740, AT1G08570, AT4G08930, AT3G62960, AT3G62950, AT1G52990, AT3G21460	1274	155	18499	2.06096	0.898758	0.0530696	3.43915
GO:0071492~cellular response to UV-A	4	0.227015	0.00292582	AT4G14690, AT2G21970, AT3G22840, AT4G34190	1274	5	18499	11.6163	0.952374	0.0683515	4.54551
GO:0006979~response to oxidative stress	34	1.92963	0.00325364	AT5G19890, AT5G59820, AT4G12000, AT5G17820, AT3G20340, AT1G07400, AT1G50290, AT5G20140, AT4G32770, AT2G29500, AT1G76080, AT2G22420, AT4G35090, AT5G01410, AT2G34060, AT4G02380, AT5G06720, AT5G43750, AT5G20250, AT4G31870, AT5G20230, AT1G53670, AT5G39610, AT5G17000, AT4G34710, AT1G21520, AT2G38390, AT4G04840, AT1G78380, AT1G09350, AT1G11210, AT5G13930, AT2G29450, AT4G31760	1274	291	18499	1.69654	0.966158	0.0740689	5.04256
GO:0042542~response to hydrogen peroxide	11	0.624291	0.00340538	AT2G26150, AT3G48360, AT1G54050, AT5G01600, AT5G59720, AT5G39610, AT2G22240, AT4G02380, AT3G17790, AT5G63160, AT2G29500	1274	54	18499	2.95786	0.971109	0.0757388	5.27181
GO:0009611~response to wounding	25	1.41884	0.00521366	AT4G13300, AT5G59820, AT1G55480, AT3G17800, AT5G52310, AT4G37760, AT3G51420, AT1G09340, AT4G02380, AT3G48360, AT1G17420, AT5G20230, AT2G34810, AT2G21970, AT1G61340, AT1G66760, AT4G34710, AT1G17380, AT4G15440, AT1G65060, AT1G72290, AT1G70700, AT5G13930, AT4G34190, AT5G14780	1274	199	18499	1.82417	0.995622	0.111365	7.9642
GO:0019464~glycine decarboxylation via glycine cleavage system	4	0.227015	0.00555247	AT2G35370, AT1G32470, AT4G37930, AT4G33010	1274	6	18499	9.68027	0.996927	0.115813	8.46061
GO:0006810~transport	38	2.15664	0.00592788	AT5G44110, AT5G64840, AT5G64700, AT4G37925, AT4G23890, AT1G14150, AT2G39470, AT4G09160, AT1G68570, AT3G01440, AT3G16250, AT1G71480, AT4G30420, AT5G58260, AT5G46800, AT1G64770, AT3G22845, AT5G09930, AT3G21390, AT3G24840, AT2G37450, AT5G43750, AT1G78180, AT5G25040, AT5G21430, AT1G15980, AT3G47960, AT1G64780, AT4G27940, AT1G18730, AT5G64940, AT4G09350, AT5G02270, AT2G04070, AT2G47490, AT3G28070, AT5…	1274	349	18499	1.58102	0.997924	0.120759	9.00772
GO:0010017~red or far-red light signaling pathway	7	0.397276	0.00597528	AT2G02950, AT5G15960, AT2G37970, AT2G43010, AT3G62090, AT2G46340, AT2G42540	1274	25	18499	4.06571	0.998025	0.119337	9.07659
GO:0009750~response to fructose	6	0.340522	0.00615971	AT1G29910, AT1G28330, AT1G43670, AT4G37220, AT3G47340, AT4G15920	1274	18	18499	4.84014	0.998371	0.120494	9.34404
GO:0015995~chlorophyll biosynthetic process	9	0.510783	0.00710702	AT1G03630, AT5G18660, AT1G44446, AT5G13630, AT1G58290, AT3G56940, AT4G18480, AT2G40400, AT5G45930	1274	42	18499	3.11152	0.999395	0.135241	10.7063
GO:0009646~response to absence of light	7	0.397276	0.00732382	AT2G37678, AT5G20230, AT1G67070, AT4G02380, AT3G47340, AT4G15920, AT1G58340	1274	26	18499	3.90934	0.999518	0.136597	11.0153
GO:0042549~photosystem II stabilization	4	0.227015	0.00922186	AT2G30570, AT1G71500, AT3G50820, AT5G66570	1274	7	18499	8.29738	0.999934	0.166083	13.6786
GO:0009751~response to salicylic acid	20	1.13507	0.0101951	AT5G52660, AT3G48360, AT4G23130, AT2G03760, AT1G61340, AT4G01060, AT1G35515, AT3G52430, AT1G49010, AT5G61420, AT1G70000, AT5G63160, AT5G54230, AT1G28480, AT2G46410, AT5G62470, AT5G37260, AT5G15310, AT1G57560, AT2G46830	1274	155	18499	1.8736	0.999976	0.178948	15.0151
GO:0008152~metabolic process	33	1.87287	0.0104807	AT5G59130, AT5G17050, AT5G37950, AT1G22370, AT5G59480, AT5G44530, AT4G15490, AT1G48820, AT1G32970, AT2G03550, AT3G21750, AT3G21800, AT2G30150, AT2G31790, AT3G55700, AT1G22360, AT1G01420, AT3G55710, AT3G16520, AT1G67830, AT5G48880, AT2G41250, AT1G30530, AT4G15480, AT4G15270, AT5G05880, AT1G65060, AT3G21560, AT3G48420, AT5G65890, AT2G30140, AT4G34135, AT1G49430	1274	303	18499	1.58143	0.999982	0.180478	15.4035
GO:0006952~defense response	62	3.51873	0.0106866	AT1G61190, AT1G31580, AT5G44210, AT4G17500, AT4G27290, AT1G23130, AT5G11270, AT3G61220, AT3G56180, AT2G14610, AT3G23240, AT4G02380, AT5G20640, AT5G46450, AT1G50180, AT2G46450, AT4G23130, AT5G46490, AT5G50260, AT4G01250, AT4G38700, AT1G56510, AT2G35960, AT5G41540, AT3G20600, AT5G63660, AT1G47370, AT1G05010, AT4G35480, AT1G72290, AT5G38350, AT5G45210, AT1G62630, AT4G03550, AT1G69550, AT4G19920, AT2…	1274	658	18499	1.36818	0.999986	0.18073	15.6826
GO:0009640~photomorphogenesis	10	0.567537	0.0107815	AT3G02260, AT2G37678, AT2G32950, AT1G06040, AT4G37470, AT2G46340, AT4G37580, AT4G32980, AT4G38960, AT4G10240	1274	54	18499	2.68896	0.999987	0.179297	15.8109
GO:0043496~regulation of protein homodimerization activity	3	0.170261	0.0135456	AT5G52250, AT5G23730, AT2G46830	1274	3	18499	14.5204	0.999999	0.216757	19.4692
GO:0045962~positive regulation of development, heterochronic	4	0.227015	0.0140062	AT2G31070, AT5G60970, AT4G18390, AT3G02150	1274	8	18499	7.2602	1	0.219948	20.0641
GO:0010190~cytochrome b6f complex assembly	4	0.227015	0.0140062	AT4G37200, AT3G17930, AT3G26710, AT5G36120	1274	8	18499	7.2602	1	0.219948	20.0641
GO:0071486~cellular response to high light intensity	4	0.227015	0.0140062	AT4G14690, AT2G21970, AT3G22840, AT4G34190	1274	8	18499	7.2602	1	0.219948	20.0641
GO:0010304~PSII associated light-harvesting complex II catabolic process	4	0.227015	0.0140062	AT1G50250, AT5G42270, AT2G30950, AT1G06430	1274	8	18499	7.2602	1	0.219948	20.0641
GO:0007275~multicellular organism development	39	2.21339	0.0153506	AT1G68800, AT1G67030, AT3G15500, AT1G69490, AT2G27250, AT1G73165, AT1G32870, AT2G45190, AT2G40400, AT5G67180, AT5G62520, AT3G61890, AT3G44970, AT4G10350, AT5G41315, AT4G27410, AT4G01540, AT3G04740, AT5G39610, AT1G26600, AT4G01060, AT5G42270, AT2G28550, AT3G03660, AT1G06430, AT2G46410, AT1G28330, AT4G15300, AT1G68795, AT1G12860, AT3G47720, AT1G50250, AT2G30950, AT1G79700, AT2G33830, AT1G12740, AT2…	1274	384	18499	1.47473	1	0.235003	21.7771
GO:0051555~flavonol biosynthetic process	4	0.227015	0.0199472	AT5G49330, AT4G34135, AT3G62610, AT1G30530	1274	9	18499	6.45351	1	0.290497	27.3777
GO:0030643~cellular phosphate ion homeostasis	4	0.227015	0.0199472	AT3G02040, AT5G43300, AT1G66970, AT3G17790	1274	9	18499	6.45351	1	0.290497	27.3777
GO:0009627~systemic acquired resistance	8	0.45403	0.0205936	AT3G05180, AT2G14610, AT3G04740, AT1G59870, AT4G37150, AT2G18660, AT3G52430, AT4G25050	1274	41	18499	2.83325	1	0.294404	28.1345
GO:0010027~thylakoid membrane organization	8	0.45403	0.0205936	AT5G08050, AT1G74730, AT1G44575, AT1G50250, AT2G30170, AT5G42270, AT2G30950, AT1G06430	1274	41	18499	2.83325	1	0.294404	28.1345
GO:0009903~chloroplast avoidance movement	6	0.340522	0.0216931	AT4G17210, AT1G42550, AT5G10470, AT1G75100, AT1G45545, AT1G66840	1274	24	18499	3.6301	1	0.30351	29.4047
GO:0009651~response to salt stress	46	2.61067	0.0244032	AT5G52660, AT4G14630, AT5G10230, AT3G16350, AT1G50960, AT1G35515, AT1G49010, AT5G62520, AT1G13930, AT5G52310, AT5G62470, AT3G61890, AT5G01410, AT2G18190, AT4G05100, AT3G17510, AT2G46830, AT3G08730, AT5G38940, AT3G48360, AT1G18330, AT5G40010, AT1G06040, AT2G03760, AT1G12610, AT4G34000, AT5G24660, AT5G39610, AT1G61340, AT3G63060, AT4G01060, AT5G14640, AT4G34710, AT1G70000, AT2G42540, AT3G02140, AT1…	1274	484	18499	1.38004	1	0.330406	32.4464
GO:0005983~starch catabolic process	5	0.283768	0.0257957	AT3G01510, AT3G23920, AT2G40840, AT1G43670, AT4G17090	1274	17	18499	4.27071	1	0.341471	33.9612
GO:0030388~fructose 1,6-bisphosphate metabolic process	3	0.170261	0.0258576	AT3G55800, AT3G54050, AT1G43670	1274	4	18499	10.8903	1	0.337952	34.0277
GO:0090391~granum assembly	3	0.170261	0.0258576	AT5G08050, AT1G74730, AT1G50900	1274	4	18499	10.8903	1	0.337952	34.0277
GO:0010438~cellular response to sulfur starvation	4	0.227015	0.0270609	AT1G04770, AT5G60890, AT5G24660, AT5G61420	1274	10	18499	5.80816	1	0.346511	35.3098
GO:0009817~defense response to fungus, incompatible interaction	8	0.45403	0.0293946	AT5G58260, AT3G01500, AT3G20600, AT1G59870, AT4G37150, AT1G20020, AT4G16950, AT1G56510	1274	44	18499	2.64007	1	0.366101	37.7298
GO:0034599~cellular response to oxidative stress	10	0.567537	0.0303713	AT1G76080, AT3G07700, AT1G66330, AT5G64940, AT4G37200, AT1G08570, AT1G52990, AT5G57345, AT3G02730, AT1G07700	1274	64	18499	2.26881	1	0.371499	38.7172
GO:0010100~negative regulation of photomorphogenesis	4	0.227015	0.0353423	AT2G31380, AT2G46340, AT1G69935, AT4G38960	1274	11	18499	5.28015	1	0.413789	43.5196
GO:0009704~de-etiolation	4	0.227015	0.0353423	AT2G43010, AT4G37470, AT1G10370, AT5G23060	1274	11	18499	5.28015	1	0.413789	43.5196
GO:0009407~toxin catabolic process	8	0.45403	0.0364934	AT2G02380, AT5G17220, AT1G10360, AT1G59700, AT1G69930, AT1G78380, AT2G29450, AT1G10370	1274	46	18499	2.52529	1	0.419593	44.5802
GO:0006970~response to osmotic stress	15	0.851305	0.0408595	AT3G08730, AT5G15960, AT1G61340, AT3G63060, AT5G38710, AT4G34710, AT1G35515, AT2G42540, AT5G64750, AT5G52310, AT3G61890, AT1G42550, AT5G67030, AT3G17510, AT1G58340	1274	122	18499	1.7853	1	0.452291	48.4358
GO:0006000~fructose metabolic process	3	0.170261	0.0411455	AT3G55800, AT3G54050, AT1G43670	1274	5	18499	8.71224	1	0.450094	48.6793
GO:0006546~glycine catabolic process	3	0.170261	0.0411455	AT1G32470, AT1G11860, AT4G33010	1274	5	18499	8.71224	1	0.450094	48.6793
GO:2001141~regulation of RNA biosynthetic process	3	0.170261	0.0411455	AT1G64860, AT3G53920, AT5G13730	1274	5	18499	8.71224	1	0.450094	48.6793
GO:0010600~regulation of auxin biosynthetic process	3	0.170261	0.0411455	AT2G43010, AT5G17300, AT3G59060	1274	5	18499	8.71224	1	0.450094	48.6793
GO:0042819~vitamin B6 biosynthetic process	3	0.170261	0.0411455	AT5G01410, AT2G38210, AT2G38230	1274	5	18499	8.71224	1	0.450094	48.6793
GO:0042823~pyridoxal phosphate biosynthetic process	3	0.170261	0.0411455	AT5G01410, AT2G38210, AT2G38230	1274	5	18499	8.71224	1	0.450094	48.6793
GO:0009904~chloroplast accumulation movement	5	0.283768	0.0446105	AT4G17210, AT5G10470, AT1G75100, AT1G45545, AT1G66840	1274	20	18499	3.6301	1	0.473106	51.546
GO:0019684~photosynthesis, light reaction	5	0.283768	0.0446105	AT4G12800, AT1G06680, AT3G50820, AT3G01440, AT5G66570	1274	20	18499	3.6301	1	0.473106	51.546
GO:0005986~sucrose biosynthetic process	5	0.283768	0.0446105	AT3G55800, AT3G54050, AT5G11110, AT1G43670, AT3G52340	1274	20	18499	3.6301	1	0.473106	51.546
GO:0009723~response to ethylene	15	0.851305	0.0458695	AT5G52660, AT1G18330, AT3G24500, AT5G39610, AT2G38210, AT3G16350, AT1G70000, AT4G37580, AT5G37260, AT4G24670, AT5G15310, AT4G05100, AT4G02380, AT2G46830, AT3G16770	1274	124	18499	1.7565	1	0.478205	52.5499
GO:0050826~response to freezing	5	0.283768	0.0522084	AT1G12860, AT1G12610, AT3G06510, AT5G58140, AT2G42540	1274	21	18499	3.45724	1	0.519559	57.315
GO:0009636~response to toxic substance	9	0.510783	0.0566757	AT2G02380, AT3G21560, AT5G17220, AT1G10360, AT1G59700, AT1G69930, AT2G29450, AT1G10370, AT4G15480	1274	61	18499	2.14236	1	0.544919	60.3996
GO:0071483~cellular response to blue light	3	0.170261	0.058942	AT4G14690, AT3G22840, AT1G75100	1274	6	18499	7.2602	1	0.554798	61.8834
GO:0009902~chloroplast relocation	3	0.170261	0.058942	AT1G42550, AT1G64500, AT5G58140	1274	6	18499	7.2602	1	0.554798	61.8834
GO:0006545~glycine biosynthetic process	3	0.170261	0.058942	AT1G08630, AT1G23310, AT3G04520	1274	6	18499	7.2602	1	0.554798	61.8834
GO:0006749~glutathione metabolic process	9	0.510783	0.0613306	AT2G02380, AT5G17220, AT3G24170, AT1G10360, AT1G59700, AT1G69930, AT1G78380, AT2G29450, AT1G10370	1274	62	18499	2.1078	1	0.565	63.3908
GO:0009585~red, far-red light phototransduction	9	0.510783	0.0613306	AT1G18810, AT1G53090, AT2G32950, AT2G02950, AT2G43010, AT3G15354, AT3G59060, AT2G46340, AT3G17609	1274	62	18499	2.1078	1	0.565	63.3908
GO:0061077~chaperone-mediated protein folding	6	0.340522	0.0655571	AT3G10060, AT5G19855, AT5G05420, AT5G45680, AT2G43560, AT2G42540	1274	32	18499	2.72258	1	0.585472	65.9221
GO:0010268~brassinosteroid homeostasis	6	0.340522	0.0655571	AT4G15300, AT3G44970, AT2G29090, AT2G26710, AT1G12740, AT4G19230	1274	32	18499	2.72258	1	0.585472	65.9221
GO:0010380~regulation of chlorophyll biosynthetic process	4	0.227015	0.0668981	AT4G14690, AT2G20570, AT3G22840, AT5G44190	1274	14	18499	4.14869	1	0.588589	66.6902
GO:0009733~response to auxin	28	1.5891	0.0677065	AT3G16350, AT5G13360, AT1G48690, AT1G49010, AT5G63160, AT1G20470, AT5G42410, AT1G43040, AT3G53250, AT2G22240, AT1G57560, AT2G46830, AT2G22810, AT3G02260, AT3G48360, AT4G16890, AT4G38840, AT5G39610, AT4G12410, AT5G13370, AT1G70000, AT1G27740, AT5G37260, AT5G54490, AT5G15310, AT3G55120, AT5G13930, AT5G08640	1274	290	18499	1.40197	1	0.588652	67.1455
GO:0006006~glucose metabolic process	5	0.283768	0.0693663	AT5G55120, AT4G26850, AT1G12900, AT3G26650, AT1G42970	1274	23	18499	3.15661	1	0.593397	68.062
GO:0010200~response to chitin	15	0.851305	0.0737128	AT5G59820, AT4G11360, AT4G30370, AT4G17500, AT4G01250, AT5G47220, AT5G04340, AT2G26150, AT5G47610, AT3G46080, AT2G46400, AT4G26120, AT4G35480, AT4G28110, AT4G28140	1274	133	18499	1.63764	1	0.61214	70.3497
GO:0010117~photoprotection	3	0.170261	0.07883	AT4G14690, AT2G05620, AT3G22840	1274	7	18499	6.22303	1	0.633473	72.8461
GO:0046283~anthocyanin-containing compound metabolic process	3	0.170261	0.07883	AT2G32950, AT5G17220, AT4G27830	1274	7	18499	6.22303	1	0.633473	72.8461
GO:0010236~plastoquinone biosynthetic process	3	0.170261	0.07883	AT1G78510, AT5G09820, AT1G17050	1274	7	18499	6.22303	1	0.633473	72.8461
GO:1901657~glycosyl compound metabolic process	5	0.283768	0.078901	AT1G60260, AT4G27830, AT1G02850, AT4G27820, AT3G06510	1274	24	18499	3.02509	1	0.629515	72.8793
GO:0006002~fructose 6-phosphate metabolic process	4	0.227015	0.093033	AT3G55800, AT4G26270, AT3G54050, AT1G43670	1274	16	18499	3.6301	1	0.688445	78.7827
GO:0072593~reactive oxygen species metabolic process	4	0.227015	0.093033	AT5G62520, AT1G66330, AT5G51720, AT2G30950	1274	16	18499	3.6301	1	0.688445	78.7827
GO:0052544~defense response by callose deposition in cell wall	4	0.227015	0.093033	AT4G03550, AT1G59870, AT4G26850, AT5G46330	1274	16	18499	3.6301	1	0.688445	78.7827
GO:0006357~regulation of transcription from RNA polymerase II promoter	21	1.19183	0.0974674	AT5G56840, AT5G65230, AT3G04740, AT4G20970, AT1G35515, AT3G01530, AT5G61420, AT1G70000, AT5G54230, AT5G49330, AT2G46410, AT3G01140, AT5G62470, AT1G18710, AT5G60890, AT5G15310, AT1G66390, AT4G05100, AT4G28110, AT1G57560, AT3G62610	1274	213	18499	1.43159	1	0.70204	80.3711
GO:0009828~plant-type cell wall loosening	6	0.340522	0.0983393	AT1G26770, AT1G73360, AT2G03090, AT3G55500, AT4G01630, AT3G15370	1274	36	18499	2.42007	1	0.701347	80.67
GO:0009693~ethylene biosynthetic process	5	0.283768	0.0997892	AT2G22810, AT3G49700, AT4G37770, AT1G05010, AT3G59060	1274	26	18499	2.79239	1	0.702882	81.1577
