# Supplementary material for: A phyB-PIF1-SPA1 kinase regulatory complex promotes photomorphogenesis in Arabidopsis
Source: Nat Commun. 2019 Sep 16;10:4216. doi: 10.1038/s41467-019-12110-y (PMC6746701; doi:10.1038/s41467-019-12110-y)
Supplement: Supplementary file 6 — Supplementary Data 3 [file 41467_2019_12110_MOESM6_ESM.xlsx]

## Sheet: Sheet1
List of 854 genes which are regulated in spaQ but not in cop1-4 in the red light
Locus	log2FoldChange spaQ R/D	padj	Gene.Model.Description	Gene.Model.Type
AT1G01380	-2.02692	1.93e-09	ETC1 is involved in trichome and root hair patterning in Arabidopsis.	protein_coding
AT1G01600	-1.02946	5.22e-11	Encodes a member of the CYP86A subfamily of cytochrome p450 genes. Expressed significantly at highest level in mature stems and flowers.	protein_coding
AT1G02460	-1.32294	0.00102096	Pectin lyase-like superfamily protein;(source:Araport11)	protein_coding
AT1G02470	-2.1436	3.5e-13	Polyketide cyclase/dehydrase and lipid transport superfamily protein;(source:Araport11)	protein_coding
AT1G02700	1.41462	1.76e-07	GATA transcription factor-like protein;(source:Araport11)	protein_coding
AT1G02930	-1.49479	1.06e-08	Encodes glutathione transferase belonging to the phi class of GSTs. Naming convention according to Wagner et al. (2002).	protein_coding
AT1G03120	1.2459	0.00220122	responsive to abscisic acid 28;(source:Araport11)	protein_coding
AT1G03700	2.51523	0.0349048	Uncharacterized protein family (UPF0497);(source:Araport11)	protein_coding
AT1G03880	2.13369	0.0217194	Protein is tyrosine-phosphorylated and its phosphorylation state is modulated in response to ABA in Arabidopsis thaliana seeds.	protein_coding
AT1G03890	1.8804	0.00457498	RmlC-like cupins superfamily protein;(source:Araport11)	protein_coding
AT1G04013	2.97658	2.74e-06	Natural antisense transcript overlaps with AT1G01170;(source:Araport11)	antisense_long_noncoding_rna
AT1G04223	-1.00236	0.0459971	None;(source:Araport11)	small_nucleolar_rna
AT1G04297	3.83265	0.0374074	Natural antisense transcript overlaps with AT1G04900;(source:Araport11)	antisense_long_noncoding_rna
AT1G04490	-1.37476	0.0495866	hypothetical protein (DUF3527);(source:Araport11)	protein_coding
AT1G04560	2.6839	0.000367188	AWPM-19-like family protein;(source:Araport11)	protein_coding
AT1G04610	1.41705	1.6e-13	YUCCA 3;(source:Araport11)	protein_coding
AT1G04853	1.63388	0.000147679	Natural antisense transcript overlaps with AT1G11530;(source:Araport11)	antisense_long_noncoding_rna
AT1G04880	-1.40977	2.23e-05	Encodes a ARID-HMG DNA-binding protein that functions in pollen tube growth through the regulation of gene expression by interacting with the transcription factors AGL66 and AGL104.	protein_coding
AT1G05510	2.66394	0.000453595	Protein is tyrosine-phosphorylated and its phosphorylation state is modulated in response to ABA in Arabidopsis thaliana seeds.	protein_coding
AT1G05650	-1.06274	0.00448619	Pectin lyase-like superfamily protein;(source:Araport11)	protein_coding
AT1G05660	-1.38435	1.96e-06	Pectin lyase-like superfamily protein;(source:Araport11)	protein_coding
AT1G05700	-1.23526	0.000726148	Leucine-rich repeat transmembrane protein kinase protein;(source:Araport11)	protein_coding
AT1G06002	-1.69908	0.047854	Potential natural antisense gene, locus overlaps with AT1G06000	antisense_long_noncoding_rna
AT1G06120	-2.04986	8.71e-07	Fatty acid desaturase family protein;(source:Araport11)	protein_coding
AT1G06227	1.40115	2.41e-09	Natural antisense transcript overlaps with AT1G29418;(source:Araport11)	antisense_long_noncoding_rna
AT1G06330	1.17139	0.0449498	Heavy metal transport/detoxification superfamily protein;(source:Araport11)	protein_coding
AT1G06340	-3.93948	0.0118648	Plant Tudor-like protein;(source:Araport11)	protein_coding
AT1G06460	1.04849	6.33e-16	ACD32.1 encodes an alpha-crystallin domain containing protein with homology to small heat shock proteins.	protein_coding
AT1G06753	1.53013	0.0337122	Natural antisense transcript overlaps with AT1G34370;(source:Araport11)	antisense_long_noncoding_rna
AT1G06850	-1.21391	1.17e-22	basic leucine-zipper 52;(source:Araport11)	protein_coding
AT1G06983	-3.42487	0.000993985	None;(source:Araport11)	long_noncoding_rna
AT1G07050	1.66454	9.65e-10	CCT motif family protein;(source:Araport11)	protein_coding
AT1G07090	-1.42958	1.22e-15	LIGHT-DEPENDENT SHORT HYPOCOTYLS-like protein (DUF640);(source:Araport11)	protein_coding
AT1G07560	-2.66966	4.41e-05	Leucine-rich repeat protein kinase family protein;(source:Araport11)	protein_coding
AT1G07587	2.44826	0.0192636	Natural antisense transcript overlaps with AT1G49720;(source:Araport11)	antisense_long_noncoding_rna
AT1G07620	-1.31459	1.79e-06	GTP-binding protein Obg/CgtA;(source:Araport11)	protein_coding
AT1G07645	3.09596	9.32e-07	dessication-induced 1VOC superfamily protein;(source:Araport11)	protein_coding
AT1G07680	-1.99116	0.000560779	transmembrane protein;(source:Araport11)	protein_coding
AT1G07780	1.02653	1.27e-06	Encodes phosphoribosylanthranilate isomerase which catalyzes the third step of the tryptophan biosynthetic pathway. Member of gene family. The mRNA is cell-to-cell mobile.	protein_coding
AT1G08170	3.10486	0.00135407	Histone superfamily protein;(source:Araport11)	protein_coding
AT1G08697	3.61809	0.0335404	None;(source:Araport11)	long_noncoding_rna
AT1G09297	-1.17398	0.0150041	Natural antisense transcript overlaps with AT1G72070;(source:Araport11)	antisense_long_noncoding_rna
AT1G09380	-2.03594	2.61e-14	nodulin MtN21-like transporter family protein	protein_coding
AT1G09400	-2.78536	1.22e-05	FMN-linked oxidoreductases superfamily protein;(source:Araport11)	protein_coding
AT1G09570	-1.06088	3.2e-29	Light-labile cytoplasmic red/far-red light photoreceptor involved in the regulation of photomorphogenesis. It exists in two inter-convertible forms: Pr and Pfr (active) and functions as a dimer.The N terminus carries a single tetrapyrrole chromophore, and the C terminus is involved in dimerization. It is the sole photoreceptor mediating the FR high irradiance response (HIR). Major regulator in re…	protein_coding
AT1G09687	-1.0927	0.00103613	microRNA ath-MIR4228 precursor;(source:Araport11)	miRNA_primary_transcript
AT1G10540	-1.7662	0.000287583	nucleobase-ascorbate transporter 8;(source:Araport11)	protein_coding
AT1G13300	-1.34815	2.9e-11	Encodes a nuclear localized member of the GARP family of transcription factors. Involved in nitrate/phosphate signaling in roots. It is transcriptionally regulated by nitrate and post transcriptionally by phospate and functions to integrate these two nutrient signaling pathways in the root.	protein_coding
AT1G13340	1.5535	3.69e-05	Regulator of Vps4 activity in the MVB pathway protein;(source:Araport11)	protein_coding
AT1G13448	-2.55195	0.024762	Potential natural antisense gene, locus overlaps with AT1G13450	antisense_long_noncoding_rna
AT1G14470	1.00695	0.00661598	Pentatricopeptide repeat (PPR) superfamily protein;(source:Araport11)	protein_coding
AT1G14550	-6.79968	0.000142315	Peroxidase superfamily protein;(source:Araport11)	protein_coding
AT1G14950	2.73271	0.0024589	Polyketide cyclase/dehydrase and lipid transport superfamily protein;(source:Araport11)	protein_coding
AT1G15080	1.0156	2.62e-08	Encodes phosphatidic acid phosphatase. Involved in ABA signaling. Functions as a negative regulator upstream of ABI4. Expressed during germination and seed development. Expressed overall in young seedlings, in roots, hypocotyls, and vascular cells of cotyledons and leaves of 10 day-old seedlings, in flower filaments and stem elongation zones. Not expressed in anthers, pollen nor petals.	protein_coding
AT1G15330	1.15411	4.63e-14	Cystathionine beta-synthase (CBS) protein;(source:Araport11)	protein_coding
AT1G15625	-2.0218	0.00106328	E3 ubiquitin-protein ligase;(source:Araport11)	protein_coding
AT1G16120	-1.45429	0.0146815	Encodes a WAK-like receptor-like kinase with a cytoplasmic Ser/Thr protein kinase domain and an extracellular domain with EGF-like repeats.	protein_coding
AT1G16130	-1.40563	5.42e-08	Encodes a WAK-like receptor-like kinase with a cytoplasmic Ser/Thr protein kinase domain and an extracellular domain with EGF-like repeats.	protein_coding
AT1G16150	-2.60072	0.00254636	Encodes a WAK-like receptor-like kinase with a cytoplasmic Ser/Thr protein kinase domain and an extracellular domain with EGF-like repeats. Likely involved in Arabidopsis root mineral responses to Zn2+, Cu2+, K+, Na+ and Ni+. The mRNA is cell-to-cell mobile.	protein_coding
AT1G16850	1.36803	1.43e-11	transmembrane protein;(source:Araport11)	protein_coding
AT1G17010	2.34823	3.3e-05	2-oxoglutarate (2OG) and Fe(II)-dependent oxygenase superfamily protein;(source:Araport11)	protein_coding
AT1G17665	1.48229	1.19e-16	NA	NA
AT1G17710	-2.58501	0.000105325	Encodes a phosphoethanolamine/phosphocholine phosphatase. It is likely to be involved in the liberation of inorganic phosphate from intracellular sources. Expression is upregulated in the shoot of cax1/cax3 mutant.	protein_coding
AT1G17745	-1.25412	1.48e-19	encodes a 3-Phosphoglycerate dehydrogenase The mRNA is cell-to-cell mobile.	protein_coding
AT1G17810	1.92379	1.32e-15	beta-tonoplast intrinsic protein (beta-TIP) mRNA, complete	protein_coding
AT1G18100	2.11791	2.77e-06	Encodes a member of the FT and TFL1 family of phosphatidylethanolamine-binding proteins. It is expressed in seeds and up-regulated in response to ABA. Loss of function mutants show decreased rate of germination in the presence of ABA. ABA dependent regulation is mediated by both ABI3 and ABI5. ABI5 promotes MFT expression, primarily in the radicle-hypocotyl transition zone and ABI3 suppresses it …	protein_coding
AT1G18140	-1.61271	0.000302412	putative laccase, a member of laccase family of genes (with 17 members in Arabidopsis).	protein_coding
AT1G18835	-1.17267	0.0425706	Encodes a small zinc &#64257;nger protein whose overexpression induces ectopic meristem formation on leaf margins.	protein_coding
AT1G18980	-1.07001	0.00285771	RmlC-like cupins superfamily protein;(source:Araport11)	protein_coding
AT1G19300	-1.06449	5.56e-07	The PARVUS/GLZ1 gene encodes a putative family 8 glycosyl transferase that contributes to xylan biosynthesis. Its gene expression shows good co-variance with the IRX3 gene involved in secondary cell wall synthesis. PARVUS/GLZ1 is predicted to have galacturonosyltransferase activity and may be involved in the formation of the complex oligosaccharide sequence present at the reducing end of xylan. P…	protein_coding
AT1G19394	1.67427	3.64e-09	hypothetical protein;(source:Araport11)	protein_coding
AT1G19630	1.50173	0.0375492	member of CYP722A	protein_coding
AT1G19790	1.17594	0.0465881	A member of SHI gene family. Arabidopsis thaliana has ten members that encode proteins with a RING finger-like zinc finger motif. Despite being highly divergent in sequence, many of the SHI-related genes are partially redundant in function and synergistically promote gynoecium, stamen and leaf development in Arabidopsis.	protein_coding
AT1G20080	3.46497	0.0414931	Encodes a synaptotagmin localized on the Golgi apparatus and that regulates protein secretion via the unconventional protein transport from the cytosol to the extracellular matrix in plant cells.	protein_coding
AT1G20400	-1.07996	4.28e-06	hypothetical protein (DUF1204);(source:Araport11)	protein_coding
AT1G20823	-2.06976	1.29e-05	Encodes a RING E3 ubiquitin ligase ATL80. Involved in phosphate mobilization and cold stress response in sufficient phosphate growth conditions. The mRNA is cell-to-cell mobile.	protein_coding
AT1G21120	-1.08105	2.15e-05	O-methyltransferase family protein;(source:Araport11)	protein_coding
AT1G21130	1.00775	1.59e-20	O-methyltransferase family protein;(source:Araport11)	protein_coding
AT1G22250	1.55637	9.36e-09	hypothetical protein;(source:Araport11)	protein_coding
AT1G22380	1.72478	0.029358	Encodes a putative UDP-glucosyl transferase. At1g22380 was initially identified as encoding the protein AAF87154, which has been classified as a bHLH protein (AtbHLH152). Subsequently it has been found that the AAF87154 protein appears to be encoded by the AT1G23970 genomic locus.	protein_coding
AT1G22490	1.89104	6.9e-12	basic helix-loop-helix (bHLH) DNA-binding superfamily protein;(source:Araport11)	protein_coding
AT1G22600	1.32699	0.00174139	Late embryogenesis abundant protein (LEA) family protein;(source:Araport11)	protein_coding
AT1G22770	1.5293	5.78e-51	Together with CONSTANTS (CO) and FLOWERING LOCUS T (FT), GIGANTEA promotes flowering under long days in a circadian clock-controlled flowering pathway. GI acts earlier than CO and FT in the pathway by increasing CO and FT mRNA abundance. Located in the nucleus. Regulates several developmental processes, including photoperiod-mediated flowering, phytochrome B signaling, circadian clock, carbohydra…	protein_coding
AT1G23070	3.37185	8.66e-11	organic solute transporter ostalpha protein (DUF300);(source:Araport11)	protein_coding
AT1G25310	2.98742	2.66e-06	basic helix-loop-helix (bHLH) DNA-binding family protein;(source:Araport11)	protein_coding
AT1G26410	-3.01448	0.011874	FAD-binding Berberine family protein;(source:Araport11)	protein_coding
AT1G26420	-3.29423	0.000168119	FAD-binding Berberine family protein;(source:Araport11)	protein_coding
AT1G26790	-1.76589	2.28e-23	Dof-type zinc finger DNA-binding family protein;(source:Araport11)	protein_coding
AT1G27210	-1.05568	9.47e-36	ARM repeat superfamily protein;(source:Araport11)	protein_coding
AT1G27461	3.14066	7.95e-07	hypothetical protein;(source:Araport11)	protein_coding
AT1G27990	3.32946	2.24e-06	transmembrane protein;(source:Araport11)	protein_coding
AT1G29600	-1.30132	0.0420913	Zinc finger C-x8-C-x5-C-x3-H type family protein;(source:Araport11)	protein_coding
AT1G29680	3.45166	3.16e-06	histone acetyltransferase (DUF1264);(source:Araport11)	protein_coding
AT1G29720	1.0074	0.00122262	Leucine-rich repeat transmembrane protein kinase;(source:Araport11)	protein_coding
AT1G29920	1.69565	5.84e-12	Encodes lhcb1.1 a component of the LHCIIb light harvesting complex associated with photosystem II.	protein_coding
AT1G30050	-2.22779	0.00756201	tropomyosin;(source:Araport11)	protein_coding
AT1G30220	1.76271	2.06e-06	Inositol transporter presenting conserved extracellular loop domains homologs of plexins/semaphorin/integrin (PSI) domains from animal type I receptors.	protein_coding
AT1G31040	1.80921	5.35e-09	PLATZ transcription factor family protein;(source:Araport11)	protein_coding
AT1G32510	-3.39595	0.0289646	NAC domain containing protein 11;(source:Araport11)	protein_coding
AT1G32560	2.64527	2.42e-33	Encodes LEA4-1, a member of the Late Embryogenesis Abundant (LEA) proteins which typically accumulate in response to low water availability conditions imposed during development or by the environment.	protein_coding
AT1G32710	5.59577	0.00156428	Cytochrome c oxidase, subunit Vib family protein;(source:Araport11)	protein_coding
AT1G33890	-4.454	0.00516708	Avirulence induced gene (AIG1) family protein;(source:Araport11)	protein_coding
AT1G34040	-1.13311	3.89e-06	Pyridoxal phosphate (PLP)-dependent transferases superfamily protein;(source:Araport11)	protein_coding
AT1G34047	-5.59974	0.00114861	Encodes a defensin-like (DEFL) family protein.	protein_coding
AT1G34315	1.00265	0.0051776	transmembrane protein;(source:Araport11)	protein_coding
AT1G34317	2.30565	0.0040231	hypothetical protein;(source:Araport11)	protein_coding
AT1G35330	-1.07495	0.00454922	RING/U-box superfamily protein;(source:Araport11)	protein_coding
AT1G35910	-1.37631	0.00539487	Haloacid dehalogenase-like hydrolase (HAD) superfamily protein;(source:Araport11)	protein_coding
AT1G36622	-2.7678	0.000147679	transmembrane protein;(source:Araport11)	protein_coding
AT1G36925	-1.50988	0.00448212	hypothetical protein;(source:Araport11)	protein_coding
AT1G43780	-2.7772	0.022115	serine carboxypeptidase-like 44;(source:Araport11)	protein_coding
AT1G44020	-3.08642	0.0236183	Cysteine/Histidine-rich C1 domain family protein;(source:Araport11)	protein_coding
AT1G47603	-2.34939	1.99e-05	Member of a family of proteins related to PUP1, a purine transporter. May be involved in the transport of purine and purine derivatives such as cytokinins, across the plasma membrane.	protein_coding
AT1G47980	2.35886	1.03e-09	desiccation-like protein;(source:Araport11)	protein_coding
AT1G48130	2.80155	3.61e-05	encodes a protein similar to the 1-cysteine (1-Cys) peroxiredoxin family of antioxidants. Expression is limited to seed (aleurone and embryo) and is not induced by ABA or drought.	protein_coding
AT1G48310	-1.2312	1.42e-27	chromatin remodeling factor18;(source:Araport11)	protein_coding
AT1G48470	1.94508	5.48e-05	Encodes cytosolic glutamine synthase isozyme. Expression of mRNA is not detectable in roots.	protein_coding
AT1G48530	4.06612	0.00961466	proteasome inhibitor-like protein;(source:Araport11)	protein_coding
AT1G48605	1.08201	1.63e-05	Encodes a protein similar to yeast HAL3, which regulates the cell cycle and tolerance to salt stress through inhibition of the PPZ1 type-1 protein phosphatase. AtHAL3b mRNA levels are induced by salt stress. HAL3B presumably encodes for phosphopantothenoylcysteine decarboxylase being involved in Coenzyme A biosynthesis as indicated by functional complementation of a double mutant hal3 aaBb.	protein_coding
AT1G49490	-1.08053	7.15e-05	Leucine-rich repeat (LRR) family protein;(source:Araport11)	protein_coding
AT1G49620	-1.1403	0.00129075	Kip-related protein (KRP) gene, encodes CDK (cyclin-dependent kinase) inhibitor (CKI), negative regulator of cell division. A member of seven KRP genes found in Arabidopsis thaliana. Differential expression patterns for distinct KRPs were revealed by in situ hybridization. Binds to D type cyclins and may inhibit cell cycle.	protein_coding
AT1G49860	-5.38537	0.00201909	Encodes glutathione transferase belonging to the phi class of GSTs. Naming convention according to Wagner et al. (2002). The mRNA is cell-to-cell mobile.	protein_coding
AT1G49940	1.16313	0.000320314	hypothetical protein;(source:Araport11)	protein_coding
AT1G51170	-1.3551	1.15e-17	Encodes an active AGC VIII protein kinase that interacts with the putative transcription factor ATS and regulates planar growth during integument development in the ovule. Mutants exhibit ectopic growth in filaments and petals, as well as aberrant embryogenesis.	protein_coding
AT1G51270	-1.44661	0.000264723	vesicle-associated protein 1-4;(source:Araport11)	protein_coding
AT1G51420	1.22024	2.8e-11	sucrose-phosphatase 1;(source:Araport11)	protein_coding
AT1G51480	-2.63588	0.0287353	disease resistance protein (CC-NBS-LRR class) family protein;(source:Araport11)	protein_coding
AT1G51620	-1.42226	0.000404865	Protein kinase superfamily protein;(source:Araport11)	protein_coding
AT1G51800	-1.08693	0.00226201	The gene encodes a putative member of the LRR-RLK protein family. Expressin and mutant analysis revealed that it contributes to the interaction between Arabidopsis and Hyaloperonospora arabidopsidis. and The mRNA is cell-to-cell mobile.	protein_coding
AT1G51850	-1.44441	5.06e-06	Leucine-rich repeat protein kinase family protein;(source:Araport11)	protein_coding
AT1G51890	-1.71621	0.00346166	Leucine-rich repeat protein kinase family protein;(source:Araport11)	protein_coding
AT1G51913	-5.34106	0.00479316	transmembrane protein;(source:Araport11)	protein_coding
AT1G52800	-3.8949	0.00106835	2-oxoglutarate (2OG) and Fe(II)-dependent oxygenase superfamily protein;(source:Araport11)	protein_coding
AT1G53160	1.48889	0.000150733	Encodes a member of the SPL (squamosa-promoter binding protein-like)gene family, a novel gene family encoding DNA binding proteins and putative transcription factors. Contains the SBP-box, which encodes the SBP-domain, required and sufficient for interaction with DNA. It is involved in regulation of flowering and vegetative phase change. Its temporal expression is regulated by the microRNA miR156…	protein_coding
AT1G53163	-1.82299	7.91e-06	membrane-associated kinase regulator;(source:Araport11)	protein_coding
AT1G53410	1.24028	5.65e-05	pre-tRNA tRNA-Cys (anticodon: GCA);(source:Araport11, TAIR10)	pre_trna
AT1G53420	-3.61533	0.0494674	Leucine-rich repeat transmembrane protein kinase;(source:Araport11)	protein_coding
AT1G53700	-2.49572	5.73e-05	The WAG1 and its homolog, WAG2 each encodes a protein-serine/threonine kinase that are nearly 70% identical to PsPK3 protein. All three together with CsPK3 belong to PsPK3-type kinases. At the N-terminus, all four possess a serine/threonine-rich domain. They are closely related to Arabidopsis kinases PINOID. wag1/wag2 double mutants exhibit a pronounced wavy root phenotype when grown vertically o…	protein_coding
AT1G54010	-1.81109	2.35e-59	GDSL-motif esterase/acyltransferase/lipase. Enzyme group with broad substrate specificity that may catalyze acyltransfer or hydrolase reactions with lipid and non-lipid substrates.	protein_coding
AT1G54773	1.40041	0.0253619	hypothetical protein;(source:Araport11)	protein_coding
AT1G54860	2.82623	2.52e-10	Glycoprotein membrane precursor GPI-anchored;(source:Araport11)	protein_coding
AT1G54870	2.7601	2.67e-05	ChlADR is an aldehyde reductase that catalyzes the reduction of the aldehyde carbonyl groups on saturated and alpha,beta-unsaturated aldehydes with more than 5 carbons in vitro. The N-terminal region of this protein directs GFP to the chloroplast where where ChlADR likely helps to maintain the photosynthetic process by detoxifying reactive carbonyls formed during lipid peroxidation. In addition, …	protein_coding
AT1G55020	-1.15866	6.4e-15	lipoxygenase, a defense gene conferring resistance Xanthomonas campestris The mRNA is cell-to-cell mobile.	protein_coding
AT1G55380	-1.18277	0.000380134	Cysteine/Histidine-rich C1 domain family protein;(source:Araport11)	protein_coding
AT1G55390	-1.54372	0.008307	Cysteine/Histidine-rich C1 domain family protein;(source:Araport11)	protein_coding
AT1G55760	-1.3694	3.38e-19	BTB/POZ domain-containing protein;(source:Araport11)	protein_coding
AT1G56250	-3.51947	0.0017443	Encodes an F-box protein that can functionally replace VirF, regulating levels of the VirE2 and VIP1 proteins via a VBF-containing SCF complex. It is thought to be involved in DNA integration and T-DNA degradation.	protein_coding
AT1G56300	1.71943	1.26e-36	Chaperone DnaJ-domain superfamily protein;(source:Araport11)	protein_coding
AT1G56540	-1.01333	0.0132678	Disease resistance protein (TIR-NBS-LRR class) family;(source:Araport11)	protein_coding
AT1G56600	2.83075	1.31e-09	GolS2 is a galactinol synthase that catalyzes the formation of galactinol from UDP-galactose and myo-inositol. GolS2 transcript levels rise in response to methyl viologen, an oxidative damage-inducing agent. Plants over-expressing GolS2 have increased tolerance to salt, chilling, and high-light stress.	protein_coding
AT1G58320	1.3421	0.042566	PLAC8 family protein;(source:Araport11)	protein_coding
AT1G58420	-1.42423	0.0476969	Uncharacterized conserved protein UCP031279;(source:Araport11)	protein_coding
AT1G60730	1.0109	1.63e-11	NAD(P)-linked oxidoreductase superfamily protein;(source:Araport11)	protein_coding
AT1G61050	-1.31895	0.00311816	alpha 1,4-glycosyltransferase family protein;(source:Araport11)	protein_coding
AT1G61480	-4.09086	0.0311303	S-locus lectin protein kinase family protein;(source:Araport11)	protein_coding
AT1G62590	1.09095	0.000208411	Encodes a functional adenylate cyclase.	protein_coding
AT1G63910	3.23955	0.0265087	member of MYB3R- and R2R3- type MYB- encoding genes	protein_coding
AT1G64390	-1.03269	5.19e-22	glycosyl hydrolase 9C2;(source:Araport11)	protein_coding
AT1G64400	-2.49426	1.33e-07	AMP-dependent synthetase and ligase family protein;(source:Araport11)	protein_coding
AT1G64640	-1.49676	4.36e-44	early nodulin-like protein 8;(source:Araport11)	protein_coding
AT1G65090	2.75141	0.000813847	nucleolin;(source:Araport11)	protein_coding
AT1G65500	-4.05794	0.00298603	transmembrane protein;(source:Araport11)	protein_coding
AT1G65730	-1.18681	2.88e-09	Arabidopsis thaliana metal-nicotianamine transporter YSL4	protein_coding
AT1G65845	-1.09088	7.62e-08	transmembrane protein;(source:Araport11)	protein_coding
AT1G65850	-1.16708	0.0323279	Disease resistance protein (TIR-NBS-LRR class) family;(source:Araport11)	protein_coding
AT1G66050	1.25355	0.00191907	Encodes a protein that is similar to VIM1 but is not involved in cytosine methylation. This protein has an N-terminal PHD domain and two RING domains surrounding an SRA domain. ORTH5/VIM2 has E3 ubiquitin ligase activity in vitro.	protein_coding
AT1G66060	1.66173	0.0161843	hypothetical protein (DUF577);(source:Araport11)	protein_coding
AT1G66110	4.71367	0.00504189	hypothetical protein (DUF577);(source:Araport11)	protein_coding
AT1G66465	-4.4369	0.00380897	transmembrane protein;(source:Araport11)	protein_coding
AT1G66690	1.49219	0.00411112	S-adenosyl-L-methionine-dependent methyltransferases superfamily protein;(source:Araport11)	protein_coding
AT1G66930	-1.1938	0.0048813	Protein kinase superfamily protein;(source:Araport11)	protein_coding
AT1G67110	-1.45052	6.14e-05	member of CYP735A	protein_coding
AT1G67270	-3.69866	0.00181635	Zinc-finger domain of monoamine-oxidase A repressor R1 protein;(source:Araport11)	protein_coding
AT1G67370	1.35274	0.0341447	meiotic asynaptic mutant 1 (ASY1). ASY1 protein is initially distributed as numerous foci throughout the chromatin. During early G2, the foci are juxtaposed to the nascent chromosome axes to form a continuous axis associated signal.	protein_coding
AT1G68030	1.10955	0.0309761	RING/FYVE/PHD zinc finger superfamily protein;(source:Araport11)	protein_coding
AT1G68050	1.42441	7.27e-19	Encodes FKF1, a flavin-binding kelch repeat F box protein, is clock-controlled, regulates transition to flowering. Forms a complex with GI on the CO promoter to regulate CO expression.	protein_coding
AT1G68240	1.36956	0.000239301	basic helix-loop-helix (bHLH) DNA-binding superfamily protein;(source:Araport11)	protein_coding
AT1G69830	1.28271	6.57e-58	Encodes a plastid-localized &#945;-amylase. Expression is reduced in the SEX4 mutant. Loss of function mutations show normal diurnal pattern of starch accumulation/degradation. Expression follows circadian rhythms.	protein_coding
AT1G69920	-3.17901	0.0198682	Encodes glutathione transferase belonging to the tau class of GSTs. Naming convention according to Wagner et al. (2002).	protein_coding
AT1G70170	-1.2553	0.0349101	mutant has Late flowering; Early senescence; Matrix Metalloproteinase	protein_coding
AT1G70690	-1.48283	4.01e-15	Encodes a plasmodesmal protein that may be involved in the intercellular movement of molecules through the plasmodesmata. The protein has two DUF26 domains and a single transmembrane domain.	protein_coding
AT1G70820	1.79217	6.7e-58	phosphoglucomutase, putative / glucose phosphomutase;(source:Araport11)	protein_coding
AT1G70840	2.69195	7.12e-05	MLP-like protein 31;(source:Araport11)	protein_coding
AT1G70940	-1.02773	2.85e-52	A regulator of auxin efflux and involved in differential growth. PIN3 is expressed in gravity-sensing tissues, with PIN3 protein accumulating predominantly at the lateral cell surface. PIN3 localizes to the plasma membrane and to vesicles. In roots, PIN3 is expressed without pronounced polarity in tiers two and three of the columella cells, at the basal side of vascular cells, and to the lateral …	protein_coding
AT1G71015	-1.18015	3.23e-05	plastid movement impaired protein;(source:Araport11)	protein_coding
AT1G71250	2.5523	0.00224675	GDSL-motif esterase/acyltransferase/lipase. Enzyme group with broad substrate specificity that may catalyze acyltransfer or hydrolase reactions with lipid and non-lipid substrates.	protein_coding
AT1G72060	-1.70242	6.57e-08	serine-type endopeptidase inhibitor;(source:Araport11)	protein_coding
AT1G72100	2.40196	3.96e-11	late embryogenesis abundant domain-containing protein / LEA domain-containing protein;(source:Araport11)	protein_coding
AT1G73040	-1.48683	0.0492418	Mannose-binding lectin superfamily protein;(source:Araport11)	protein_coding
AT1G73120	-1.22854	5.6e-19	F-box/RNI superfamily protein;(source:Araport11)	protein_coding
AT1G73190	3.25858	5.52e-05	Moves to the Protein Storage Vacuole in a Golgi independent manner	protein_coding
AT1G73550	-2.39758	0.0068298	Encodes a Protease inhibitor/seed storage/LTP family protein	protein_coding
AT1G75780	-1.03479	1.04e-28	beta tubulin gene downregulated by phytochrome A (phyA)-mediated far-red light high-irradiance and the phytochrome B (phyB)-mediated red light high-irradiance responses	protein_coding
AT1G75830	2.04692	0.000562524	Predicted to encode a PR (pathogenesis-related) protein. Belongs to the plant defensin (PDF) family with the following members: At1g75830/PDF1.1, At5g44420/PDF1.2a, At2g26020/PDF1.2b, At5g44430/PDF1.2c, At2g26010/PDF1.3, At1g19610/PDF1.4, At1g55010/PDF1.5, At2g02120/PDF2.1, At2g02100/PDF2.2, At2g02130/PDF2.3, At1g61070/PDF2.4, At5g63660/PDF2.5, At2g02140/PDF2.6, At5g38330/PDF3.1 and At4g30070/PDF…	protein_coding
AT1G76250	-1.06303	1.71e-05	transmembrane protein;(source:Araport11)	protein_coding
AT1G76620	1.03627	0.000589672	Serine/Threonine-kinase, putative (Protein of unknown function, DUF547);(source:Araport11)	protein_coding
AT1G76960	2.10965	0.000477439	transmembrane protein;(source:Araport11)	protein_coding
AT1G77200	-2.08921	1.36e-12	encodes a member of the DREB subfamily A-4 of ERF/AP2 transcription factor family. The protein contains one AP2 domain. There are 17 members in this subfamily including TINY.	protein_coding
AT1G77210	1.12815	6.65e-19	AtSTP14 belongs to the family of sugar transport proteins (AtSTPs)in volved in monosaccharide transport. Heterologous expression in yeast revealed that AtSTP14 is the transporter specifc for galactose and does not transport other monosaccharides such as glucose or fructose.	protein_coding
AT1G77235	4.05583	0.0392927	Encodes an abiotic stress induced microRNA that targets DML3. MicroRNAs are regulatory RNAs with a mature length of ~21-nucleotides that are processed from hairpin precursors by Dicer-like enzymes. MicroRNAs can negatively regulate gene expression by attenuating translation or by directing mRNA cleavage.Mature sequence: UUCGAGGCCUAUUAAACCUCUG	miRNA_primary_transcript
AT1G77360	1.37205	0.000179933	Tetratricopeptide repeat (TPR)-like superfamily protein;(source:Araport11)	protein_coding
AT1G77950	1.21001	0.00119178	AGAMOUS-like 67;(source:Araport11)	protein_coding
AT1G78080	-1.09801	3.66e-42	Encodes a member of the DREB subfamily A-6 of ERF/AP2 transcription factor family (RAP2.4). The protein contains one AP2 domain. Role in mediating light and ethylene signaling. The mRNA is cell-to-cell mobile.	protein_coding
AT1G78390	2.40014	0.0407031	Encodes 9-cis-epoxycarotenoid dioxygenase, a key enzyme in the biosynthesis of abscisic acid. The expression of this gene increases during the first 6h of imbibition.	protein_coding
AT1G78860	-1.82809	3.02e-07	curculin-like (mannose-binding) lectin family protein, low similarity to Ser/Thr protein kinase (Zea mays) GI:2598067; contains Pfam profile PF01453: Lectin (probable mannose binding) but not the protein kinase domain of the Z. mays protein	protein_coding
AT1G79480	-1.53081	0.0129943	Carbohydrate-binding X8 domain superfamily protein;(source:Araport11)	protein_coding
AT1G79580	1.07403	0.000580805	NAC-domain protein. Involved in root cap development. Involved in a regulatory feedback loop with FEZ. FEZ activates SMB in hte root cap daughter cells soon after division, and SMB in turn represses FEZ expression in these cells, thereby preventing further stem cell divisions.	protein_coding
AT1G79900	-1.47545	3.97e-05	encodes a mitochondrial ornithine transporter that exports ornithine from the mitochondria to the cytosol	protein_coding
AT1G80090	2.68432	6.17e-06	Cystathionine beta-synthase (CBS) family protein;(source:Araport11)	protein_coding
AT1G80130	-1.49647	1.14e-12	Tetratricopeptide repeat (TPR)-like superfamily protein;(source:Araport11)	protein_coding
AT1G80520	-1.07607	0.0197086	Sterile alpha motif (SAM) domain-containing protein;(source:Araport11)	protein_coding
AT1G80760	-1.60953	2.76e-15	Encodes a protein with boron transporter activity. It helps to preferentially direct boron to young developing tissues in the shoot, such as immature leaves, under low boron conditions. This boron channel appears to be impermeable to water, unlike the closely related NIP5;1 boron transporter. This protein also allows the transport of glycerol, urea, and formimide but not larger uncharged solutes …	protein_coding
AT1G80820	-1.26963	7.75e-05	Encodes an cinnamoyl CoA reductase isoform. Involved in lignin biosynthesis.	protein_coding
AT2G01280	-1.70242	0.035137	Cyclin/Brf1-like TBP-binding protein;(source:Araport11)	protein_coding
AT2G01905	1.15059	0.0220262	cyclin J18 (cycJ18)	protein_coding
AT2G02010	-2.52905	0.00408094	glutamate decarboxylase 4;(source:Araport11)	protein_coding
AT2G02120	2.68692	4.51e-06	Predicted to encode a PR (pathogenesis-related) protein. Belongs to the plant defensin (PDF) family with the following members: At1g75830/PDF1.1, At5g44420/PDF1.2a, At2g26020/PDF1.2b, At5g44430/PDF1.2c, At2g26010/PDF1.3, At1g19610/PDF1.4, At1g55010/PDF1.5, At2g02120/PDF2.1, At2g02100/PDF2.2, At2g02130/PDF2.3, At1g61070/PDF2.4, At5g63660/PDF2.5, At2g02140/PDF2.6, At5g38330/PDF3.1 and At4g30070/PDF…	protein_coding
AT2G02250	-3.8991	0.0172733	phloem protein 2-B2;(source:Araport11)	protein_coding
AT2G02630	-1.29493	5.09e-06	Cysteine/Histidine-rich C1 domain family protein;(source:Araport11)	protein_coding
AT2G02700	-3.23242	0.0448212	Cysteine/Histidine-rich C1 domain family protein;(source:Araport11)	protein_coding
AT2G02990	-1.1052	9.5e-08	Encodes a member of the ribonuclease T2 family that responds to inorganic phosphate starvation, and inhibits production of anthocyanin. Also involved in wound-induced signaling independent of jasmonic acid. Its expression is responsive to both phosphate (Pi) and phosphite (Phi) in roots.	protein_coding
AT2G03260	-1.03892	0.000273538	EXS (ERD1/XPR1/SYG1) family protein;(source:Araport11)	protein_coding
AT2G03360	-1.31145	0.00038488	Glycosyltransferase family 61 protein;(source:Araport11)	protein_coding
AT2G03410	1.12659	0.000935944	Mo25 family protein;(source:Araport11)	protein_coding
AT2G03530	1.07981	2.56e-05	Mediate high-affinity uracil and 5-FU (a toxic uracil analogue) transport when expressed in yeast and Xenopus oocytes.Involved in allantoin transport.	protein_coding
AT2G03850	-1.73468	1.16e-18	Late embryogenesis abundant protein (LEA) family protein;(source:Araport11)	protein_coding
AT2G04405	-4.63389	0.00458454	None;(source:Araport11)	long_noncoding_rna
AT2G05330	1.25187	0.0388385	BTB/POZ domain-containing protein;(source:Araport11)	protein_coding
AT2G05440	1.24314	4.64e-13	GLYCINE RICH PROTEIN 9;(source:Araport11)	protein_coding
AT2G05510	1.65983	5.45e-12	Glycine-rich protein family;(source:Araport11)	protein_coding
AT2G05518	-1.11417	4.87e-05	other_RNA;(source:Araport11)	other_rna
AT2G05580	1.9876	0.00899234	Glycine-rich protein family;(source:Araport11)	protein_coding
AT2G05910	-1.78343	2.55e-08	LURP-one-like protein (DUF567);(source:Araport11)	protein_coding
AT2G06925	1.07875	2.64e-20	Encodes a secretory phospholipase A2 enzyme, which specifically hydrolyzes the sn-2 position of phospholipids. The enzyme has a preference towards linoleoyl acyl chain over palmitoyl acyl chain. It also has a slight preference for phosphatidylcholine over phosphatidylethanolamine.	protein_coding
AT2G07641	-1.30351	3.17e-05	hypothetical protein;(source:Araport11)	protein_coding
AT2G07695	-1.37856	0.00228953	Cytochrome C oxidase subunit II-like, transmembrane domain-containing protein;(source:Araport11)	protein_coding
AT2G07708	-1.05756	0.0196482	hypothetical protein;(source:Araport11)	protein_coding
AT2G07715	-1.01683	5.44e-05	Nucleic acid-binding, OB-fold-like protein;(source:Araport11)	protein_coding
AT2G07719	1.54418	0.000552223	Putative membrane lipoprotein;(source:Araport11)	protein_coding
AT2G07724	-3.42887	0.00190395	hypothetical protein;(source:Araport11)	protein_coding
AT2G07725	-1.41173	8.25e-05	Ribosomal L5P family protein;(source:Araport11)	protein_coding
AT2G07727	-1.18668	0.00673858	cytochrome b;(source:Araport11)	protein_coding
AT2G09305	1.73783	0.0440709	Natural antisense transcript overlaps with AT2G41710;(source:Araport11)	antisense_long_noncoding_rna
AT2G12462	-1.1377	1.39e-13	sterile alpha motif (SAM) domain protein;(source:Araport11)	protein_coding
AT2G14247	-1.74872	1.47e-05	Expressed protein;(source:Araport11)	protein_coding
AT2G14520	1.09404	8.87e-05	CBS domain protein (DUF21);(source:Araport11)	protein_coding
AT2G15010	1.86164	2.08e-05	Predicted to encode a PR (pathogenesis-related) protein. Belongs to the plant thionin (PR-13) family with the following members: At1g66100, At5g36910, At1g72260, At2g15010, At1g12663, At1g12660.	protein_coding
AT2G15220	-1.61141	6.45e-05	Plant basic secretory protein (BSP) family protein;(source:Araport11)	protein_coding
AT2G16005	-2.05424	0.0260876	ROSY1 protein contains a MD-2-related lipid-recognition domain. It is rapidly upregulated in response to gravistimulation.	protein_coding
AT2G18328	1.09005	0.000450319	RAD-like 4;(source:Araport11)	protein_coding
AT2G18540	3.40101	3.74e-27	RmlC-like cupins superfamily protein;(source:Araport11)	protein_coding
AT2G18550	1.16285	0.035776	Encodes a homeodomain leucine zipper class I (HD-Zip I) protein.	protein_coding
AT2G18790	-1.02716	7.43e-15	Red/far-red photoreceptor involved in the regulation of de-etiolation. Exists in two inter-convertible forms: Pr and Pfr (active). Involved in the light-promotion of seed germination and in the shade avoidance response. Promotes seedling etiolation in both the presence and absence of phytochrome A. Overexpression results in etiolation under far-red light. Accumulates in the nucleus after exposure…	protein_coding
AT2G18800	-2.54704	0.0192475	xyloglucan endotransglucosylase/hydrolase 21;(source:Araport11)	protein_coding
AT2G19060	-1.2119	0.0143063	SGNH hydrolase-type esterase superfamily protein;(source:Araport11)	protein_coding
AT2G19190	-5.35119	0.000151762	Encodes a receptor-like protein kinase that is involved in early defense signaling. Expression of this gene is strongly induced during leaf senescence. It is a target of the transcription factor AtWRKY6.	protein_coding
AT2G19320	2.7024	0.00218729	hypothetical protein;(source:Araport11)	protein_coding
AT2G19500	-1.28487	0.00207085	It encodes a protein whose sequence is similar to cytokinin oxidase/dehydrogenase, which catalyzes the degradation of cytokinins.	protein_coding
AT2G19572	-1.51586	0.0481183	Potential natural antisense gene, locus overlaps with AT2G19570	antisense_long_noncoding_rna
AT2G19610	-3.49084	0.0443256	RING/U-box superfamily protein;(source:Araport11)	protein_coding
AT2G19900	2.52469	7.72e-20	The malic enzyme (EC 1.1.1.40) encoded by AtNADP-ME1 is expressed in response to developmental and cell-specific signals. The enzyme is active in vitro and appears to function as a homohexamer or homooctamer. It is believed to be a cytosolic protein.	protein_coding
AT2G20750	-1.05663	4.7e-08	member of BETA-EXPANSINS. Naming convention from the Expansin Working Group (Kende et al, 2004. Plant Mol Bio)	protein_coding
AT2G21130	1.28958	3.94e-13	Cyclophilin-like peptidyl-prolyl cis-trans isomerase family protein;(source:Araport11)	protein_coding
AT2G21187	-1.43364	0.00938067	Potential natural antisense gene, locus overlaps with AT2G21185	antisense_long_noncoding_rna
AT2G21490	2.83503	0.000816711	dehydrin LEA;(source:Araport11)	protein_coding
AT2G21660	1.36276	2.3e-80	Encodes a small glycine-rich RNA binding protein that is part of a negative-feedback loop through which AtGRP7 regulates the circadian oscillations of its own transcript. Gene expression is induced by cold. GRP7 appears to promote stomatal opening and reduce tolerance under salt and dehydration stress conditions, but, promotes stomatal closing and thereby increases stress tolerance under conditio…	protein_coding
AT2G21720	2.53799	1.45e-17	ArgH (DUF639);(source:Araport11)	protein_coding
AT2G21820	1.66742	7.65e-12	seed maturation protein;(source:Araport11)	protein_coding
AT2G21900	-1.53643	0.000119308	member of WRKY Transcription Factor; Group II-c	protein_coding
AT2G21910	-3.1846	0.033908	member of CYP96A	protein_coding
AT2G22450	1.02795	5.72e-28	riboflavin biosynthesis protein;(source:Araport11)	protein_coding
AT2G22850	-2.30162	0.00258817	basic leucine-zipper 6;(source:Araport11)	protein_coding
AT2G23170	-1.98805	2.45e-29	encodes an IAA-amido synthase that conjugates Asp and other amino acids to auxin in vitro.	protein_coding
AT2G23240	2.84016	0.000109969	AtMT4b is a member of Type 4 metallothionein (MT) genes. It is involved in the early develoment of the embryo and in the accumulation of metal ions especially Zn in the seeds.	protein_coding
AT2G23640	3.1905	1.36e-07	Encodes RTNLB13, a reticulon protein integral to the endoplasmic reticulum (ER) membrane that have the ability to shape the ER into tubules.	protein_coding
AT2G23672	-1.07467	0.000108762	Potential natural antisense gene, locus overlaps with AT2G23670	antisense_long_noncoding_rna
AT2G23680	1.05703	0.000343576	Cold acclimation protein WCOR413 family;(source:Araport11)	protein_coding
AT2G23970	-1.16917	0.00012914	Class I glutamine amidotransferase-like superfamily protein;(source:Araport11)	protein_coding
AT2G25297	-3.6357	0.0379921	transmembrane protein;(source:Araport11)	protein_coding
AT2G25470	-2.17458	0.0391406	receptor like protein 21;(source:Araport11)	protein_coding
AT2G26290	-1.24528	0.00011472	root-specific kinase 1;(source:Araport11)	protein_coding
AT2G26370	-1.32032	7.96e-08	MD-2-related lipid recognition domain-containing protein;(source:Araport11)	protein_coding
AT2G26390	-2.17128	0.049696	Serine protease inhibitor (SERPIN) family protein;(source:Araport11)	protein_coding
AT2G26515	1.3389	0.0471857	hypothetical protein;(source:Araport11)	protein_coding
AT2G26820	-1.7642	0.00172231	phloem protein 2-A3;(source:Araport11)	protein_coding
AT2G27385	1.09132	1.56e-19	Pollen Ole e 1 allergen and extensin family protein;(source:Araport11)	protein_coding
AT2G27920	-1.01481	6.24e-18	serine carboxypeptidase-like 51;(source:Araport11)	protein_coding
AT2G28400	-1.1369	1.73e-08	senescence regulator (Protein of unknown function, DUF584);(source:Araport11)	protein_coding
AT2G28420	2.2259	1.05e-06	Lactoylglutathione lyase / glyoxalase I family protein;(source:Araport11)	protein_coding
AT2G28490	2.69378	0.000426005	RmlC-like cupins superfamily protein;(source:Araport11)	protein_coding
AT2G28960	-1.34773	5.14e-06	Leucine-rich repeat protein kinase family protein;(source:Araport11)	protein_coding
AT2G28990	-1.46346	5.4e-05	Leucine-rich repeat protein kinase family protein;(source:Araport11)	protein_coding
AT2G29170	1.36771	0.0347101	NAD(P)-binding Rossmann-fold superfamily protein;(source:Araport11)	protein_coding
AT2G29380	2.75323	1.27e-06	highly ABA-induced PP2C protein 3;(source:Araport11)	protein_coding
AT2G29670	1.491	5.92e-29	Tetratricopeptide repeat (TPR)-like superfamily protein;(source:Araport11)	protein_coding
AT2G30766	-1.412	0.00010688	hypothetical protein;(source:Araport11)	protein_coding
AT2G31985	3.33819	0.0251902	lipoprotein (DUF1264);(source:Araport11)	protein_coding
AT2G32190	-1.20339	4.24e-05	cysteine-rich/transmembrane domain A-like protein;(source:Araport11)	protein_coding
AT2G32210	-1.51887	0.000607919	cysteine-rich/transmembrane domain A-like protein;(source:Araport11)	protein_coding
AT2G32460	-1.46698	2.21e-10	Member of the R2R3 factor gene family.	protein_coding
AT2G32870	2.97524	0.0366333	TRAF-like family protein;(source:Araport11)	protein_coding
AT2G32990	-1.50669	1.17e-07	glycosyl hydrolase 9B8;(source:Araport11)	protein_coding
AT2G33020	-3.72447	0.0313605	receptor like protein 24;(source:Araport11)	protein_coding
AT2G33070	2.54458	0.0215373	Encodes a nitrile-specifier protein NSP2. NSP2 is one out of five (At3g16400/NSP1, At2g33070/NSP2, At3g16390/NSP3, At3g16410/NSP4 and At5g48180/NSP5) A. thaliana epithiospecifier protein (ESP) homologues that promote simple nitrile, but not epithionitrile or thiocyanate formation.	protein_coding
AT2G33520	2.25548	0.00108544	cysteine-rich/transmembrane domain protein A;(source:Araport11)	protein_coding
AT2G34010	-2.5935	5.77e-10	verprolin;(source:Araport11)	protein_coding
AT2G34020	-1.00931	1.55e-15	Calcium-binding EF-hand family protein;(source:Araport11)	protein_coding
AT2G34200	1.15208	3.35e-07	RING/FYVE/PHD zinc finger superfamily protein;(source:Araport11)	protein_coding
AT2G34360	3.39789	0.0122893	MATE efflux family protein;(source:Araport11)	protein_coding
AT2G34430	2.90835	2.99e-21	Photosystem II type I chlorophyll a/b-binding protein The mRNA is cell-to-cell mobile.	protein_coding
AT2G34490	-1.32976	0.000107132	Encodes a protein with C22-sterol desaturase activity. The enzyme was shown to catalyze the conversion of both 24-<i>epi</i>-campesterol and &beta;-sitosterol to brassicasterol and stigmasterol, respectively, in the presence of NADPH.	protein_coding
AT2G34740	3.81512	0.00443341	protein phosphatase 2C family protein;(source:Araport11)	protein_coding
AT2G35300	2.31416	1.62e-07	Encodes LEA4-2/LEA18, a member of the Late Embryogenesis Abundant (LEA) proteins which typically accumulate in response to low water availability conditions imposed during development or by the environment.	protein_coding
AT2G35310	1.48954	0.00299523	Transcriptional factor B3 family protein;(source:Araport11)	protein_coding
AT2G35345	3.1947	0.00236204	hypothetical protein;(source:Araport11)	protein_coding
AT2G35658	-1.00325	0.0187407	transmembrane protein;(source:Araport11)	protein_coding
AT2G35710	-1.05226	2.32e-10	Nucleotide-diphospho-sugar transferases superfamily protein;(source:Araport11)	protein_coding
AT2G35860	-1.19881	1.89e-20	FASCICLIN-like arabinogalactan protein 16 precursor;(source:Araport11)	protein_coding
AT2G36110	3.31514	0.0139214	Polynucleotidyl transferase, ribonuclease H-like superfamily protein;(source:Araport11)	protein_coding
AT2G36270	1.17606	4.96e-18	Encodes a member of the basic leucine zipper transcription factor family, involved in ABA signalling during seed maturation and germination. The Arabidopsis abscisic acid (ABA)-insensitive abi5 mutants have pleiotropic defects in ABA response, including decreased sensitivity to ABA inhibition of germination and altered expression of some ABA-regulated genes. Comparison of seed and ABA-inducible v…	protein_coding
AT2G36640	2.30441	0.000945827	Encodes putative phosphotyrosine protein belonging to late embryogenesis abundant (LEA) protein in group 3 that might be involved in maturation and desiccation tolerance of seeds. RFLP and CAPS mapping place it on chromosome 4 but the nucleotide sequence maps it to chromosome 2.	protein_coding
AT2G37460	-1.66704	4.39e-16	nodulin MtN21-like transporter family protein	protein_coding
AT2G38120	-1.22864	7.09e-62	Encodes an auxin influx transporter. AUX1 resides at the apical plasma membrane of protophloem cells and at highly dynamic subpopulations of Golgi apparatus and endosomes in all cell types. AUX1 action in the lateral root cap and/or epidermal cells influences lateral root initiation and positioning. Shoot supplied ammonium targets AUX1 and inhibits lateral root emergence. The mRNA is cell-to-cell…	protein_coding
AT2G38460	1.22042	9.17e-19	Encodes IRON REGULATED1 (IREG1/FPN1), one of the Arabidopsis orthologs (AT2G38460/IREG1/FPN1 and AT5G03570/IREG2/FPN2) the iron efflux transporter ferroportin (FPN) identified in animals.	protein_coding
AT2G38465	1.31622	8.28e-11	hypothetical protein;(source:Araport11)	protein_coding
AT2G38500	-1.18111	2.85e-06	2-oxoglutarate (2OG) and Fe(II)-dependent oxygenase superfamily protein;(source:Araport11)	protein_coding
AT2G38905	3.00519	2.96e-06	Low temperature and salt responsive protein family;(source:Araport11)	protein_coding
AT2G38920	-1.09809	0.00127617	SPX (SYG1/Pho81/XPR1) domain-containing protein / zinc finger (C3HC4-type RING finger) protein-like protein;(source:Araport11)	protein_coding
AT2G39200	-1.31745	0.00615094	A member of a large family of seven-transmembrane domain proteins specific to plants, homologs of the barley mildew resistance locus o (MLO) protein. The Arabidopsis genome contains 15 genes encoding MLO proteins, with localization in plasma membrane. Phylogenetic analysis revealed four clades of closely-related AtMLO genes. ATMLO6 belongs to the clade IV, with AtMLO2, AtMLO3 and AtMLO12. The gen…	protein_coding
AT2G39420	-1.07709	1.86e-19	alpha/beta-Hydrolases superfamily protein;(source:Araport11)	protein_coding
AT2G39530	-2.73589	1.62e-08	Uncharacterized protein family (UPF0497);(source:Araport11)	protein_coding
AT2G39920	2.559	1.95e-10	HAD superfamily, subfamily IIIB acid phosphatase;(source:Araport11)	protein_coding
AT2G40165	-3.80783	0.0341307	hypothetical protein;(source:Araport11)	protein_coding
AT2G40370	-3.28988	0.0110373	putative laccase, a member of laccase family of genes (17 members in Arabidopsis).	protein_coding
AT2G40435	2.80424	0.0183253	transcription factor SCREAM-like protein;(source:Araport11)	protein_coding
AT2G40610	-1.23159	9.18e-20	member of Alpha-Expansin Gene Family. Naming convention from the Expansin Working Group (Kende et al, 2004. Plant Mol Bio). Involved in the formation of nematode-induced syncytia in roots of Arabidopsis thaliana.	protein_coding
AT2G41260	2.60895	0.0204967	Late-embryogenesis-abundant gene. Involved in the acquisition of desiccation tolerance during late phase of embryogenesis.	protein_coding
AT2G41280	1.91921	0.00153351	Encodes a hydrophilic protein similar to Late Embryogenesis Activated (LEA) proteins expressed during embryogenesis, which are thought to be involved in the acquisition of desiccation tolerance.	protein_coding
AT2G41850	-2.13358	1.19e-19	ADPG2.	protein_coding
AT2G41860	-2.72572	0.000924191	member of Calcium Dependent Protein Kinase	protein_coding
AT2G42000	2.40874	0.00337951	AtMT4a is a member of Type 4 metallothionein (MT) genes. It is involved in the early develoment of the embryo and in the accumulation of metal ions especially Zn in the seeds.	protein_coding
AT2G42060	-3.07997	0.000197064	Cysteine/Histidine-rich C1 domain family protein;(source:Araport11)	protein_coding
AT2G42430	-1.54558	3.78e-20	LOB-domain protein gene LBD16. This gene contains one auxin-responsive element (AuxRE).	protein_coding
AT2G42480	2.64618	0.00698088	MATH domain/coiled-coil protein;(source:Araport11)	protein_coding
AT2G42560	2.98817	0.000675035	late embryogenesis abundant domain-containing protein / LEA domain-containing protein;(source:Araport11)	protein_coding
AT2G42800	-1.17181	0.000374203	receptor like protein 29;(source:Araport11)	protein_coding
AT2G43600	2.26478	0.000767991	Chitinase family protein;(source:Araport11)	protein_coding
AT2G44370	-1.88879	0.000792165	Cysteine/Histidine-rich C1 domain family protein;(source:Araport11)	protein_coding
AT2G44910	-1.44141	1.86e-05	Encodes a homeodomain protein whose expression displays a dependence on phyB for both red and far-red light response. Also involved in the shade avoidance syndrome.	protein_coding
AT2G44930	2.51673	0.00981209	transmembrane protein, putative (DUF247);(source:Araport11)	protein_coding
AT2G45470	-1.01783	3.13e-31	FASCICLIN-like arabinogalactan protein 8;(source:Araport11)	protein_coding
AT2G45490	1.20562	2.64e-07	Encodes a member of a family of Ser/Thr kinases whose activities peak during cell division. Transcripts are abundant in tissues rich in dividing cells like roots and flowers but are low or absent in fully expanded leaves and stems. In interphase cells, the protein is predominantly nuclear. During mitosis, the protein associates with plant-specific cytoskeletal structures (preprophase band, phragm…	protein_coding
AT2G45900	-1.1021	0.000527943	Phosphatidylinositol N-acetyglucosaminlytransferase subunit P-like protein;(source:Araport11)	protein_coding
AT2G46150	-2.37697	4.29e-10	Late embryogenesis abundant (LEA) hydroxyproline-rich glycoprotein family;(source:Araport11)	protein_coding
AT2G46300	-1.3645	0.0108579	Late embryogenesis abundant (LEA) hydroxyproline-rich glycoprotein family;(source:Araport11)	protein_coding
AT2G46430	-1.08775	0.00135925	Encodes a cyclic nucleotide gated channel, downstream component of the signaling pathways leading to hypersensitive response (HR) resistance.	protein_coding
AT2G46660	-1.04314	0.000323726	Encodes a member of CYP78A cytochrome P450 monooxygenase protein family that is required in the sporophytic tissue of the mother plant to promote seed growth.	protein_coding
AT2G46950	-2.05979	1.6e-11	member of CYP709B	protein_coding
AT2G46990	-1.45724	4.17e-09	Encodes a member of the Aux/IAA family of proteins implicated in auxin signaling. IAA20 lacks the conserved degron (domain II) found in many family members, and IAA20 fusion proteins are stable in Arabidopsis seedlings. IAA20 transcripts are induced by auxin treatment, and overexpression of IAA20 leads to defects in gravitropism, root development, root meristem maintenance, etiolation, and cotyle…	protein_coding
AT2G47050	-1.44084	0.0162977	Plant invertase/pectin methylesterase inhibitor superfamily protein;(source:Araport11)	protein_coding
AT2G47560	-1.37888	0.0377288	RING/U-box superfamily protein;(source:Araport11)	protein_coding
AT2G47770	2.76813	5.14e-23	Encodes a membrane-bound protein designated AtTSPO (Arabidopsis thaliana TSPO-related). AtTSPO is related to the bacterial outer membrane tryptophan-rich sensory protein (TspO) and the mammalian mitochondrial 18 kDa Translocator Protein (18 kDa TSPO), members of the TspO/MBR domain-containing membrane proteins. Mainly detected in dry seeds, but can be induced in vegetative tissues by osmotic or s…	protein_coding
AT3G01035	-1.25098	0.0158977	Natural antisense transcript overlaps with AT3G01470;(source:Araport11)	antisense_long_noncoding_rna
AT3G01260	-1.18039	1.9e-05	Galactose mutarotase-like superfamily protein;(source:Araport11)	protein_coding
AT3G01420	-1.03566	4.16e-11	Encodes an alpha-dioxygenase involved in protection against oxidative stress and cell death. Induced in response to Salicylic acid and oxidative stress. Independent of NPR1 in induction by salicylic acid. The mRNA is cell-to-cell mobile.	protein_coding
AT3G01570	2.53413	2.57e-06	Oleosin family protein;(source:Araport11)	protein_coding
AT3G01720	-1.00694	1.21e-19	peptidyl serine alpha-galactosyltransferase;(source:Araport11)	protein_coding
AT3G01960	1.03799	0.0398833	hypothetical protein;(source:Araport11)	protein_coding
AT3G02480	1.51634	8.53e-06	Late embryogenesis abundant protein (LEA) family protein;(source:Araport11)	protein_coding
AT3G02840	-2.05367	0.0449771	ARM repeat superfamily protein;(source:Araport11)	protein_coding
AT3G03230	-1.35121	0.00176327	alpha/beta-Hydrolases superfamily protein;(source:Araport11)	protein_coding
AT3G03341	1.58244	0.000572457	cold-regulated protein;(source:Araport11)	protein_coding
AT3G03620	1.98576	0.000186907	MATE efflux family protein;(source:Araport11)	protein_coding
AT3G04060	-1.11372	1.81e-09	NAC046 is a member of the NAC domain containing family of transcription factors. It was identified in a screen for regulators of chlorophyll protein gene expression. Mutants in NAC046 have delayed senescence and increased CHL content suggesting a role in regulation of senescence and chlorophyll degradation.	protein_coding
AT3G04175	-4.29585	0.0150642	None;(source:Araport11)	small_nucleolar_rna
AT3G04290	-1.40848	5.94e-33	Li-tolerant lipase 1;(source:Araport11)	protein_coding
AT3G05150	-1.14992	2.42e-20	Major facilitator superfamily protein;(source:Araport11)	protein_coding
AT3G05260	2.89617	1.32e-06	NAD(P)-binding Rossmann-fold superfamily protein;(source:Araport11)	protein_coding
AT3G05320	-1.02758	7.37e-10	O-fucosyltransferase family protein;(source:Araport11)	protein_coding
AT3G05400	-1.05266	7.93e-17	Major facilitator superfamily protein;(source:Araport11)	protein_coding
AT3G06360	-1.27493	0.031079	Encodes an arabinogalactan-protein (AGP27).	protein_coding
AT3G07195	-1.02732	0.0113746	RPM1-interacting protein 4 (RIN4) family protein;(source:Araport11)	protein_coding
AT3G07390	-1.15389	1.69e-22	isolated from differential screening of a cDNA library from auxin-treated root culture. sequence does not show homology to any known proteins and is predicted to be extracellular. The mRNA is cell-to-cell mobile.	protein_coding
AT3G07430	-1.03619	4.8e-18	YGGT family protein;(source:Araport11)	protein_coding
AT3G07485	3.74398	0.0452216	None;(source:Araport11)	other_rna
AT3G09220	-1.12121	8.34e-07	putative laccase, a member of laccase family of genes (17 members in Arabidopsis).	protein_coding
AT3G09530	-3.78448	0.0185669	A member of EXO70 gene family, putative exocyst subunits, conserved in land plants. Arabidopsis thaliana contains 23 putative EXO70 genes, which can be classified into eight clusters on the phylogenetic tree.	protein_coding
AT3G09600	-1.00515	4.77e-20	Encodes a MYB-like transcription factor similar to CIRCADIAN CLOCK-ASSOCIATED1 (CCA1) and ELONGATED HYPOCOTYL (LHY). Involved in the regulation of circadian clock by modulating the pattern of histone 3 (H3) acetylation. Functions as a transcriptional activator of evening element containing clock genes.	protein_coding
AT3G10040	-1.09197	3.47e-06	Encodes HRA1 (HYPOXIA RESPONSE ATTENUATOR1), a low oxygen-inducible transcription factor.	protein_coding
AT3G10880	1.03065	0.012571	tropomyosin;(source:Araport11)	protein_coding
AT3G11020	2.14763	7.01e-09	encodes a member of the DREB subfamily A-2 of ERF/AP2 transcription factor family (DREB2B). The protein contains one AP2 domain. There are eight members in this subfamily including DREB2A.	protein_coding
AT3G11385	-1.10122	0.0294708	Cysteine/Histidine-rich C1 domain family protein;(source:Araport11)	protein_coding
AT3G11390	-1.1573	0.00232744	Cysteine/Histidine-rich C1 domain family protein;(source:Araport11)	protein_coding
AT3G12960	1.92975	0.00219938	seed maturation protein;(source:Araport11)	protein_coding
AT3G13400	-1.49725	9.37e-10	SKU5 similar 13;(source:Araport11)	protein_coding
AT3G13437	-1.2329	0.043825	transmembrane protein;(source:Araport11)	protein_coding
AT3G13470	-1.27335	1.52e-20	Encodes a subunit of chloroplasts chaperonins that are involved in mediating the folding of newly synthesized, translocated, or stress-denatured proteins. Cpn60 subunits are: Cpn60alpha1 (At2g28000), AtCpn60alpha2 (At5g18820), AtCpn60beta1 (At1g55490), AtCpn60beta2 (At3g13470), AtCpn60beta3 (At5g56500), AtCpn60beta4 (At1g26230).	protein_coding
AT3G13610	-1.82623	2.38e-10	Encodes a Fe(II)- and 2-oxoglutarate-dependent dioxygenase family gene F6'H1. Mutations in this gene compromise iron uptake and the production of fluorescent phenolics involved in Fe uptake. The mRNA is cell-to-cell mobile.	protein_coding
AT3G14320	-3.68412	0.0343127	Zinc finger, C3HC4 type (RING finger) family protein;(source:Araport11)	protein_coding
AT3G14990	1.06355	3.04e-28	Encodes a homolog of animal DJ-1 superfamily protein. In the A. thaliana genome, three genes encoding close homologs of human DJ-1 were identified AT3G14990 (DJ1A), AT1G53280 (DJ1B) and AT4G34020 (DJ1C). Among the three homologs, DJ1C is essential for chloroplast development and viability. It exhibits glyoxalase activity towards glyoxal and methylglyoxal. The mRNA is cell-to-cell mobile.	protein_coding
AT3G15200	-1.15593	1.55e-06	Tetratricopeptide repeat (TPR)-like superfamily protein;(source:Araport11)	protein_coding
AT3G15280	3.01131	1.78e-07	hypothetical protein;(source:Araport11)	protein_coding
AT3G15670	2.42048	3.54e-06	Late embryogenesis abundant protein (LEA) family protein;(source:Araport11)	protein_coding
AT3G16490	-1.08208	2.74e-05	IQ-domain 26;(source:Araport11)	protein_coding
AT3G17130	-1.12171	0.00783793	Plant invertase/pectin methylesterase inhibitor superfamily protein;(source:Araport11)	protein_coding
AT3G17280	1.6292	0.00489839	F-box and associated interaction domains-containing protein;(source:Araport11)	protein_coding
AT3G18282	-1.05235	0.00467759	hypothetical protein;(source:Araport11)	protein_coding
AT3G18450	-2.6422	7.76e-05	PLAC8 family protein;(source:Araport11)	protein_coding
AT3G18570	3.27933	0.000616015	Oleosin family protein;(source:Araport11)	protein_coding
AT3G19184	1.38546	0.0355293	AP2/B3-like transcriptional factor family protein;(source:Araport11)	protein_coding
AT3G19270	1.44004	0.000907317	Encodes a protein with ABA 8'-hydroxylase activity, involved in ABA catabolism. Member of the CYP707A gene family.	protein_coding
AT3G20220	-2.01139	0.0104296	SAUR-like auxin-responsive protein family;(source:Araport11)	protein_coding
AT3G20360	-2.13365	0.000133889	TRAF-like family protein;(source:Araport11)	protein_coding
AT3G20810	1.05619	2e-21	JMJD5 encodes a protein which contains a jumonji-C (jmjC) domain. jmjd5 mutant plants have a short-period circadian phenotype. JMJD5 has histone demethylase activity and interacts with EFM to repress FT.	protein_coding
AT3G21330	-1.12013	2.91e-14	basic helix-loop-helix (bHLH) DNA-binding superfamily protein;(source:Araport11)	protein_coding
AT3G21370	2.46852	2.04e-05	beta glucosidase 19;(source:Araport11)	protein_coding
AT3G22070	-2.26976	0.0131204	proline-rich family protein;(source:Araport11)	protein_coding
AT3G22235	-3.75985	0.0170258	cysteine-rich TM module stress tolerance protein;(source:Araport11)	protein_coding
AT3G22410	1.63147	0.0115382	Sec14p-like phosphatidylinositol transfer family protein;(source:Araport11)	protein_coding
AT3G22490	2.71958	2.27e-08	Atrab28 plays a role in the ion cell balance during late embryogenesis and germination.	protein_coding
AT3G22500	3.12284	0.000249684	late embryogenesis abundant (LEA) protein	protein_coding
AT3G22550	-1.01678	0.00124499	NAD(P)H-quinone oxidoreductase subunit, putative (DUF581);(source:Araport11)	protein_coding
AT3G22560	-2.29321	0.0464441	Acyl-CoA N-acyltransferases (NAT) superfamily protein;(source:Araport11)	protein_coding
AT3G22640	1.76286	0.0164174	cupin family protein;(source:Araport11)	protein_coding
AT3G23250	-3.4421	0.00166381	Member of the R2R3 factor gene family.	protein_coding
AT3G23930	-1.19841	0.000351805	troponin T, skeletal protein;(source:Araport11)	protein_coding
AT3G24300	-1.37455	1.9e-08	Encodes a plasma membrane localized ammonium transporter.	protein_coding
AT3G24360	1.42371	0.0402115	ATP-dependent caseinolytic (Clp) protease/crotonase family protein;(source:Araport11)	protein_coding
AT3G24460	1.0229	3.8e-12	Serinc-domain containing serine and sphingolipid biosynthesis protein;(source:Araport11)	protein_coding
AT3G24515	1.15925	2.44e-10	ubiquitin-conjugating enzyme 37;(source:Araport11)	protein_coding
AT3G25050	-2.35769	8.99e-05	Encodes an endotransglucosylase that cleaves the beta-1,4-glucosidic linkage in amorphous cellulose and ligates the nascent reducing end to a non-reducing terminus of either cellulosic or xyloglucan oligosaccharide. Higher expression in flowers and in response to IAA treatment.	protein_coding
AT3G25290	-1.23445	2.87e-16	Auxin-responsive family protein;(source:Araport11)	protein_coding
AT3G25790	-1.04479	0.00919006	Encodes a nuclear localized member of the GARP family of transcription factors. Along with AtNIGT1/HRS1 it is involved in nitrate and phosphate signaling in the root.	protein_coding
AT3G25880	1.48747	0.0156573	NAD(P)-binding Rossmann-fold superfamily protein;(source:Araport11)	protein_coding
AT3G26280	1.59607	1.16e-09	cytochrome P450 monooxygenase	protein_coding
AT3G26610	-1.57128	8.6e-10	Encodes an apoplast-localized polygalacturonase involved in cell elongation and flower development.	protein_coding
AT3G26740	1.59591	6.68e-17	transcripts are differentially regulated at the level of mRNA stability at different times of day controlled by the circadian clock. mRNAs are targets of the mRNA degradation pathway mediated by the downstream (DST) instability determinant.	protein_coding
AT3G27500	-1.56498	5.04e-05	Cysteine/Histidine-rich C1 domain family protein;(source:Araport11)	protein_coding
AT3G27660	2.79719	1.07e-05	Encodes oleosin4 (Plant Cell, 2006, 18:1961), a protein found in oil bodies, involved in seed lipid accumulation. Functions in freezing tolerance of seeds. Note: also referred to as OLE3 in Plant Journal 2008, 55:798.	protein_coding
AT3G29590	-1.2144	5.33e-05	At3g29590 (At5MAT) encodes a malonyl-CoA:anthocyanidin 5-O-glucoside-6"-O-malonyltransferase that is coordinately expressed with a epistatic 5-O-anthocyanidin glucosyltransferase (At4g14090). The enzyme is involved in the malonylation of anthocyanins in Arabidopsis.	protein_coding
AT3G30350	1.13784	0.000123549	Encodes a root meristem growth factor (RGF). Belongs to a family of functionally redundant homologous peptides that are secreted, tyrosine-sulfated, and expressed mainly in the stem cell area and the innermost layer of central columella cells. RGFs are required for maintenance of the root stem cell niche and transit amplifying cell proliferation. Members of this family include: At5g60810 (RGF1), …	protein_coding
AT3G32400	1.32323	0.0459872	Actin-binding FH2/DRF autoregulatory protein;(source:Araport11)	protein_coding
AT3G42180	1.34792	0.00442748	Exostosin family protein;(source:Araport11)	protein_coding
AT3G43110	1.02284	0.0355864	transmembrane protein;(source:Araport11)	protein_coding
AT3G43960	-1.19275	6.4e-20	Encodes a putative cysteine proteinase. Mutants exhibit shorter root hairs under phosphate-deficient conditions.	protein_coding
AT3G44290	2.75792	7.67e-06	NAC domain containing protein 60;(source:Araport11)	protein_coding
AT3G44540	-1.55974	0.000753664	Encodes a member of the eight-member gene family encoding alcohol-forming fatty acyl-CoA reductases (FARs) identified in Arabidopsis thaliana. Three of the FARs, FAR1 (At5g22500), FAR4 (At3g44540) and FAR5 (At3g44550), are shown to generate the fatty alcohols found in root, seed coat, and wound-induced leaf tissue. The mRNA is cell-to-cell mobile.	protein_coding
AT3G45080	-1.33154	0.0314229	P-loop containing nucleoside triphosphate hydrolases superfamily protein;(source:Araport11)	protein_coding
AT3G46280	-1.77443	1e-06	kinase-like protein;(source:Araport11)	protein_coding
AT3G46400	-1.4337	0.000775788	Leucine-rich repeat protein kinase family protein;(source:Araport11)	protein_coding
AT3G46550	-1.20304	4.5e-28	Isolated in a screen for salt hypersensitive mutants. Mutants have thinner cell walls, abnormal siliques and root growth is inhibited under salt stress. The gene has similarity to arabinogalactan proteins and domains associated with cell adhesion.SOS5 is required for normal mucilage adherence to seeds.	protein_coding
AT3G46640	1.44945	4.16e-90	Encodes a myb family transcription factor with a single Myb DNA-binding domain (type SHAQKYF) that is unique to plants and is essential for circadian rhythms, specifically for transcriptional regulation within the circadian clock. LUX is required for normal rhythmic expression of multiple clock outputs in both constant light and darkness. It is coregulated with TOC1 and seems to be repressed by C…	protein_coding
AT3G46730	-1.45246	0.031405	NB-ARC domain-containing disease resistance protein;(source:Araport11)	protein_coding
AT3G46970	1.38384	9.48e-42	Encodes a cytosolic alpha-glucan phosphorylase. In vitro, the enzyme has a preference for branched polysaccharides, such as glycogen.	protein_coding
AT3G47110	-1.17351	0.00184661	Leucine-rich repeat protein kinase family protein;(source:Araport11)	protein_coding
AT3G47220	-1.70602	0.000423684	Encodes a plasma membrane-localized phosphoinositide-specific phospholipase C with a role in thermotolerance.	protein_coding
AT3G47420	-1.47053	5.54e-28	Encodes a Pi starvation-responsive protein AtPS3. A member of the phosphate starvation-induced glycerol-3-phosphate permease gene family: AT3G47420(G3Pp1), AT4G25220(G3Pp2), AT1G30560(G3Pp3), AT4G17550(G3Pp4) and AT2G13100(G3Pp5). Its expression is responsive to phosphate (Pi) and not phosphite (Phi) in roots and shoots.	protein_coding
AT3G47480	-3.4047	0.0406426	Calcium-binding EF-hand family protein;(source:Araport11)	protein_coding
AT3G47540	-1.13932	0.000106756	Chitinase family protein;(source:Araport11)	protein_coding
AT3G48080	-1.90642	0.00291944	alpha/beta-Hydrolases superfamily protein;(source:Araport11)	protein_coding
AT3G48270	2.56725	0.00218433	putative cytochrome P450	protein_coding
AT3G48280	-1.12457	8.42e-05	putative cytochrome P450	protein_coding
AT3G48520	1.28539	1.1e-11	CYP94B3 is a jasmonoyl-isoleucine-12-hydroxylase that catalyzes the formation of 12-OH-JA-Ile from JA-Ile. By reducing the levels of this the biologically active phytohormone, CYP94B3 attenuates the jasmonic acid signaling cascade. CYP94B3 transcript levels rise in response to wounding.	protein_coding
AT3G48700	-1.18844	1.23e-20	carboxyesterase 13;(source:Araport11)	protein_coding
AT3G48770	-2.66175	0.00467402	ATP/DNA binding protein;(source:Araport11)	protein_coding
AT3G48970	-1.45796	7.3e-05	Heavy metal transport/detoxification superfamily protein;(source:Araport11)	protein_coding
AT3G49220	-1.01605	3.77e-19	Plant invertase/pectin methylesterase inhibitor superfamily;(source:Araport11)	protein_coding
AT3G50140	-1.10887	0.00316138	transmembrane protein, putative (DUF247);(source:Araport11)	protein_coding
AT3G50310	1.13742	0.00425495	Encodes a member of MEKK subfamily. Target promoter of the male germline-specific transcription factor DUO1. Involved in osmotic stress response via regulation of MPK6 activity. It also plays an important role in regulating cell division and cell elongation in the primary root meristematic and elongation areas. Mutants show defects in root microtubule organization.It phosphorylates MPK18 and MKK3…	protein_coding
AT3G50460	-3.11247	0.00739809	Homolog of RPW8	protein_coding
AT3G50570	-1.03508	4.24e-05	hydroxyproline-rich glycoprotein family protein;(source:Araport11)	protein_coding
AT3G50740	-1.19699	5.64e-24	UGT72E1 is an UDPG:coniferyl alcohol glucosyltransferase which specifically glucosylates sinapyl- and coniferyl aldehydes. The enzyme is thought to be involved in lignin metabolism.	protein_coding
AT3G50800	-1.05611	0.00101471	hypothetical protein;(source:Araport11)	protein_coding
AT3G51340	-1.16523	1.63e-06	Eukaryotic aspartyl protease family protein;(source:Araport11)	protein_coding
AT3G51400	1.13253	0.000512967	hypothetical protein (DUF241);(source:Araport11)	protein_coding
AT3G51560	-2.02752	0.0349005	Disease resistance protein (TIR-NBS-LRR class) family;(source:Araport11)	protein_coding
AT3G52160	-3.58052	0.0267967	Encodes KCS15, a member of the 3-ketoacyl-CoA synthase family involved in the biosynthesis of VLCFA (very long chain fatty acids).	protein_coding
AT3G52180	1.30409	5.47e-15	Encodes a plant-specific glucan phosphatase that contains a noncatalytic carbohydrate-binding module as well as a dual specificity protein phosphatase domain. SEX4 can dephosphorylate C6- and C3-glucosyl residues on native starch grains and related maltodextrin compounds in vitro. This protein interacts with the plant SnRK AKIN11, binds starch, and is localized in the chloroplast. sex4 mutants ha…	protein_coding
AT3G52526	1.54567	0.0015598	phosphoglucan phosphatase;(source:Araport11)	protein_coding
AT3G52748	-1.41704	7.97e-07	Has been identified as a translated small open reading frame by ribosome profiling.	other_rna
AT3G53040	2.05922	4.94e-06	late embryogenesis abundant protein, putative / LEA protein;(source:Araport11)	protein_coding
AT3G53530	1.58519	6.2e-19	Chloroplast-targeted copper chaperone protein;(source:Araport11)	protein_coding
AT3G53800	1.34422	6.04e-19	Encodes one of the Arabidopsis orthologs of the human Hsp70-binding protein 1 (HspBP-1) and yeast Fes1p: Fes1A (AT3G09350), Fes1B (AT3G53800), Fes1C (AT5G02150).	protein_coding
AT3G54450	-3.81569	0.0103123	Major facilitator superfamily protein;(source:Araport11)	protein_coding
AT3G54490	-3.5402	0.0136307	NRPE5-like protein of unknown function; homologous to budding yeast RPB5	protein_coding
AT3G54940	2.65475	1.18e-06	Papain family cysteine protease;(source:Araport11)	protein_coding
AT3G56060	-1.18031	4.71e-18	Glucose-methanol-choline (GMC) oxidoreductase family protein;(source:Araport11)	protein_coding
AT3G56350	1.50091	3.6e-05	Iron/manganese superoxide dismutase family protein;(source:Araport11)	protein_coding
AT3G56620	-1.37819	0.000125003	nodulin MtN21-like transporter family protein	protein_coding
AT3G56825	-2.4188	0.00457302	U2-4;(source:Araport11)	small_nuclear_rna
AT3G56980	-1.18475	0.0185407	Encodes a member of the basic helix-loop-helix transcription factor protein.	protein_coding
AT3G57510	-2.28483	2.97e-05	Encodes ADPG1, a polygalacturonase protein involved in silique and anther dihiscence. Loss of function mutations have reduced seed set, indehiscent fruit and reduced pollen shedding.	protein_coding
AT3G58450	2.87871	2.45e-07	Adenine nucleotide alpha hydrolases-like superfamily protein;(source:Araport11)	protein_coding
AT3G59340	-1.47629	2.94e-17	solute carrier family 35 protein (DUF914);(source:Araport11)	protein_coding
AT3G59370	-1.18202	5.13e-15	Vacuolar calcium-binding protein-like protein;(source:Araport11)	protein_coding
AT3G59400	-1.07751	2.79e-08	GUN, genomes uncoupled, is necessary for coupling the expression of some nuclear genes to the functional state of the chloroplast. Binds to the magnesium chelatase complex and promotes formation of the substrate,a tetrapyrrole signaling molecule. Porphyrin-binding protein that enhances the activity of Mg-chelatase. Although required for chlorophyll accumulation under normal growth conditions, GUN…	protein_coding
AT3G59930	-1.09712	1.22e-15	Encodes a defensin-like (DEFL) family protein.	protein_coding
AT3G60176	-2.17742	0.000700247	other_RNA;(source:Araport11)	other_rna
AT3G60540	-1.60579	0.00294571	Preprotein translocase Sec, Sec61-beta subunit protein;(source:Araport11)	protein_coding
AT3G61040	2.41655	0.0419227	encodes a protein with cytochrome P450 domain	protein_coding
AT3G61280	-4.00155	0.0114276	O-glucosyltransferase rumi-like protein (DUF821);(source:Araport11)	protein_coding
AT3G61880	-1.26095	0.0425707	Encodes a cytochrome p450 monooxygenase. Overexpression of this gene allows fruit growth independently of fertilization. The gene is normally expressed only in floral organs(during the Arabidopsis stage 14 flower) and in the funiculus at anthesis.	protein_coding
AT3G61930	-2.46989	2.1e-24	hypothetical protein;(source:Araport11)	protein_coding
AT3G61950	-1.23623	0.000232296	basic helix-loop-helix (bHLH) DNA-binding superfamily protein;(source:Araport11)	protein_coding
AT3G62550	1.90967	3.75e-27	Adenine nucleotide alpha hydrolases-like superfamily protein;(source:Araport11)	protein_coding
AT3G62780	-2.62613	0.0102108	Calcium-dependent lipid-binding (CaLB domain) family protein;(source:Araport11)	protein_coding
AT4G01130	1.38002	2.35e-12	GDSL-motif esterase/acyltransferase/lipase. Enzyme group with broad substrate specificity that may catalyze acyltransfer or hydrolase reactions with lipid and non-lipid substrates.	protein_coding
AT4G01335	-1.33025	0.0482057	TATA box-binding protein associated factor RNA polymerase I subunit B-like protein;(source:Araport11)	protein_coding
AT4G01500	1.40112	0.0267867	AP2/B3-like transcriptional factor family protein;(source:Araport11)	protein_coding
AT4G01700	-1.60363	2.24e-17	Chitinase family protein;(source:Araport11)	protein_coding
AT4G02290	-1.61598	2.41e-49	glycosyl hydrolase 9B13;(source:Araport11)	protein_coding
AT4G02320	-3.61975	0.031415	Plant invertase/pectin methylesterase inhibitor superfamily;(source:Araport11)	protein_coding
AT4G02330	-1.49908	2.31e-20	Encodes a pectin methylesterase that is sensitive to chilling stress and brassinosteroid regulation.	protein_coding
AT4G02360	1.70948	0.0110589	transmembrane protein, putative (Protein of unknown function, DUF538);(source:Araport11)	protein_coding
AT4G02690	3.20948	1.71e-06	Bax inhibitor-1 family protein;(source:Araport11)	protein_coding
AT4G02780	-1.02085	0.0138642	Catalyzes the conversion of geranylgeranyl pyrophosphate (GGPP) to copalyl pyrophosphate (CPP) of gibberellin biosynthesis	protein_coding
AT4G02850	-1.52996	1.28e-05	DAAR1 encodes a PLP-independent racemase that catalyzes the conversion from L-Ile to D-allo-Ile.	protein_coding
AT4G04330	2.22228	9.61e-66	Encodes a chloroplast thylakoid localized RbcX protein that acts as a chaperone in the folding of Rubisco.	protein_coding
AT4G06235	2.42096	0.0433382	None;(source:Araport11)	long_noncoding_rna
AT4G06810	-5.39379	0.00101215	None;(source:Araport11)	long_noncoding_rna
AT4G08225	1.9036	0.0226933	Natural antisense transcript overlaps with AT4G29830;(source:Araport11)	antisense_long_noncoding_rna
AT4G08300	-1.24675	4.13e-16	nodulin MtN21-like transporter family protein	protein_coding
AT4G09600	3.0669	1.2e-05	One of GASA gene family which is related to a GA-stimulated transcript (GAST) from tomato.	protein_coding
AT4G09610	2.29611	0.00011004	GAST1 protein homolog 2;(source:Araport11)	protein_coding
AT4G09760	1.40557	6.12e-29	encodes a choline synthase whose gene expression is induced by high salt and mannitol.	protein_coding
AT4G09900	1.06722	7.35e-13	Encodes a protein predicted to act as a carboxylesterase. It has similarity to the SABP2 methyl salicylate esterase from tobacco. This protein does not act on methyl IAA, methyl JA, MeSA, MeGA4, or MEGA9 in vitro.	protein_coding
AT4G10020	2.04436	5e-13	Encodes a putative hydroxysteroid dehydrogenase (HSD). Genes that encode HSD include: At5g50600 and At5g50700 (HSD1), At3g47350(HSD2), At3g47360(HSD3), At5g50590 and At5g50690(HSD4), At5g50770(HSD6) (Plant Cell Physiology 50:1463). Two copies of HSD1 and HSD4 exist due to a gene duplication event. In Plant Physiology 145:87, At5g50690 is HSD7, At4g10020 is HSD5.	protein_coding
AT4G11040	1.26083	0.0165705	Encodes a nuclear localized protein with sequence similarity to PP2C phosphatases that is involved in seed dormancy. Loss of function mutations have reduced seed dormancy but does not act through ABA or DOG1 pathways. Lacks several conserved key residues and does not possess any appreciable phosphatase activity in in vitro assays. QTL allele with a nonsynonymous amino acid change confers seed dor…	protein_coding
AT4G11190	-1.48824	4.62e-06	Disease resistance-responsive (dirigent-like protein) family protein;(source:Araport11)	protein_coding
AT4G11310	2.48396	0.000990478	cysteine proteinase precursor-like protein	protein_coding
AT4G11610	-1.09166	9.58e-17	C2 calcium/lipid-binding plant phosphoribosyltransferase family protein;(source:Araport11)	protein_coding
AT4G11655	-1.09232	0.00123224	Uncharacterized protein family (UPF0497);(source:Araport11)	protein_coding
AT4G11890	-2.46664	0.00011484	Encodes a receptor-like cytosolic kinase ARCK1. Negatively controls abscisic acid and osmotic stress signal transduction.	protein_coding
AT4G12090	-1.00937	0.000799336	Cornichon family protein;(source:Araport11)	protein_coding
AT4G12270	-1.35869	0.0218942	Copper amine oxidase family protein;(source:Araport11)	protein_coding
AT4G12470	-1.07832	1.91e-11	Encodes AZI1 (AZELAIC ACID INDUCED 1). Involved in the priming of salicylic acid induction and systemic immunity triggered by pathogen or azelaic acid. Targeting if AZI1 to chloroplasts is increased during SAR induction and that localization requires the PRR domain.It is involved in the uptake and movement of the azelaic acid signal.	protein_coding
AT4G12545	-1.43805	2.58e-06	Bifunctional inhibitor/lipid-transfer protein/seed storage 2S albumin superfamily protein;(source:Araport11)	protein_coding
AT4G12735	2.30534	0.0380943	Encodes a peroxisomal protein.	protein_coding
AT4G13310	-1.21091	0.0304208	putative cytochrome P450	protein_coding
AT4G13395	-1.46206	0.0145334	ROTUNDIFOLIA like 12;(source:Araport11)	protein_coding
AT4G13575	1.77434	0.0476993	hypothetical protein;(source:Araport11)	protein_coding
AT4G14090	-1.19205	0.00170274	The At4g14090 encodes a anthocyanidin 5-O-glucosyltransferase specifically glucosylating the 5-position of the flavonoid A-ring.	protein_coding
AT4G14365	-2.5455	9.07e-06	hypothetical protein;(source:Araport11)	protein_coding
AT4G14640	-1.23811	2.45e-05	encodes a divergent member of calmodulin, which is an EF-hand family of Ca2+-binding proteins. This gene is expressed in leaves, flowers and siliques. The gene functionally complements yeast calmodulin 1 (CAM1). Also the protein does not form formed a complex with a basic amphiphilic helical peptide in the presence of Ca2+ in vitro. Authors suggest that this gene may represent a Ca2+-binding sens…	protein_coding
AT4G15236	-2.33519	4.03e-07	ABC-2 and Plant PDR ABC-type transporter family protein;(source:Araport11)	protein_coding
AT4G15248	-1.27665	6.73e-16	B-box type zinc finger family protein;(source:Araport11)	protein_coding
AT4G15396	2.45728	4.89e-09	a member of the cytochrome P450 family. molecular function unknown.	protein_coding
AT4G15417	-1.17599	0.0398932	RNAse II-like 1;(source:Araport11)	protein_coding
AT4G15430	-1.01017	6.66e-14	ERD (early-responsive to dehydration stress) family protein;(source:Araport11)	protein_coding
AT4G15760	1.0984	3.17e-45	Encodes a protein with similarity to monooxygenases that are known to degrade salicylic acid (SA).	protein_coding
AT4G16146	1.36704	2.96e-08	cAMP-regulated phosphoprotein 19-related protein;(source:Araport11)	protein_coding
AT4G16160	2.5819	6.73e-06	Homologous to pea OEP16 and barley pPORA (OEP16), a member of Arabidopsis OEP16 family. Two OEP16 genes are closely related to each other and are conserved in all land plants, OEP16-2, also named OEP16-S, and OEP16-1 (renamed OEP16-L) are result of the gene duplication event that occurred prior to divergence of bryophytes and seed plants. Predominantly expressed in seed and is not inducible by co…	protein_coding
AT4G16162	2.42544	0.000265572	Leucine-rich repeat (LRR) family protein;(source:Araport11)	protein_coding
AT4G16620	1.13384	0.00918535	nodulin MtN21-like transporter family protein	protein_coding
AT4G16750	1.08209	2.9e-09	encodes a member of the DREB subfamily A-4 of ERF/AP2 transcription factor family. The protein contains one AP2 domain. There are 17 members in this subfamily including TINY.	protein_coding
AT4G16860	1.04013	1.16e-18	Confers resistance to Peronospora parasitica. RPP4 is coordinately regulated by transcriptional activation and RNA silencing.	protein_coding
AT4G17030	1.63357	1.7e-14	Encodes EXLB1 (expansin-like B1), a member of the expansin family.	protein_coding
AT4G17220	-1.25847	3.95e-07	Encodes a microtubule associated protein (MAP70-5). Regulates secondary wall patterning in wood cells. Expressed in all tissues.	protein_coding
AT4G18150	-1.22288	0.0133875	Serine/Threonine-kinase, putative (DUF1296);(source:Araport11)	protein_coding
AT4G18422	1.40268	0.0025449	transmembrane protein;(source:Araport11)	protein_coding
AT4G18660	3.07367	0.00468037	delay of germination protein;(source:Araport11)	protein_coding
AT4G18680	1.79783	0.0270933	delay of germination protein;(source:Araport11)	protein_coding
AT4G18690	2.86441	0.00018193	delay of germination protein;(source:Araport11)	protein_coding
AT4G18920	1.84736	0.0162395	histone acetyltransferase (DUF1264);(source:Araport11)	protein_coding
AT4G19050	2.47491	0.0218574	NB-ARC domain-containing disease resistance protein;(source:Araport11)	protein_coding
AT4G19560	1.00294	0.00656995	Cyclin family protein;(source:Araport11)	protein_coding
AT4G19690	-2.49175	0.0282622	The gene encodes Fe2+ transporter protein. It is a member of the Zrt/Irt-like protein (ZIP) family of transporters. AtIRT1 has broad specificity for divalent heavy metals, mediating the transport of zinc, manganese, cobalt and cadmium under Fe-deficient conditions. IRT1 is monoubiquitinated to promote endocytic trafficking. The mRNA is cell-to-cell mobile.	protein_coding
AT4G19720	-1.28189	0.0387424	Glycosyl hydrolase family protein with chitinase insertion domain-containing protein;(source:Araport11)	protein_coding
AT4G20000	-3.12608	1.31e-05	VQ motif-containing protein;(source:Araport11)	protein_coding
AT4G20030	1.01722	4.72e-12	RNA-binding (RRM/RBD/RNP motifs) family protein;(source:Araport11)	protein_coding
AT4G20390	-1.09669	0.0053936	Uncharacterized protein family (UPF0497);(source:Araport11)	protein_coding
AT4G20700	4.00052	0.0113278	RNA-binding;(source:Araport11)	protein_coding
AT4G21020	2.43611	4.73e-17	Late embryogenesis abundant protein (LEA) family protein;(source:Araport11)	protein_coding
AT4G21120	-1.33914	2.85e-10	Encodes a member of the cationic amino acid transporter (CAT) subfamily of amino acid polyamine choline transporters. Mediates efficient uptake of Lys, Arg and Glu in a yeast system. The mRNA is cell-to-cell mobile.	protein_coding
AT4G21200	1.07458	6.55e-05	Encodes a protein with gibberellin 2-oxidase activity which acts specifically on C-20 gibberellins.	protein_coding
AT4G21250	-2.01659	7.31e-05	Sulfite exporter TauE/SafE family protein;(source:Araport11)	protein_coding
AT4G21490	-2.66595	5.98e-21	NAD(P)H dehydrogenase B3;(source:Araport11)	protein_coding
AT4G21830	-1.05194	7.23e-13	methionine sulfoxide reductase B7;(source:Araport11)	protein_coding
AT4G21850	-1.73904	7.91e-46	methionine sulfoxide reductase B9;(source:Araport11)	protein_coding
AT4G21903	-1.53672	0.00327463	MATE efflux family protein;(source:Araport11)	protein_coding
AT4G22100	4.03667	8.63e-06	beta glucosidase 2;(source:Araport11)	protein_coding
AT4G22190	-1.08447	1.01e-33	serine/arginine repetitive matrix-like protein;(source:Araport11)	protein_coding
AT4G22214	-1.54589	0.00339854	Encodes a defensin-like (DEFL) family protein.	protein_coding
AT4G22460	-2.41875	2.86e-08	Bifunctional inhibitor/lipid-transfer protein/seed storage 2S albumin superfamily protein;(source:Araport11)	protein_coding
AT4G22470	-3.77245	0.00018236	protease inhibitor/seed storage/lipid transfer protein (LTP) family protein;(source:Araport11)	protein_coding
AT4G22960	1.51257	0.0136104	FAM63A-like protein (DUF544);(source:Araport11)	protein_coding
AT4G23030	-1.7491	2.03e-37	MATE efflux family protein;(source:Araport11)	protein_coding
AT4G23210	-2.33123	0.0278064	Encodes a Cysteine-rich receptor-like kinase (CRK13). Overexpression of CRK13 leads to hypersensitive response cell death, and induces defense against pathogens by causing increased accumulation of salicylic acid.	protein_coding
AT4G23550	-1.22903	3.74e-18	Encodes WRKY DNA-binding protein 29 (WRKY29). The mRNA is cell-to-cell mobile.	protein_coding
AT4G23560	-2.49004	4.12e-16	glycosyl hydrolase 9B15;(source:Araport11)	protein_coding
AT4G23810	-2.0669	4.16e-08	member of WRKY Transcription Factor; Group III	protein_coding
AT4G24110	-1.12969	0.000365641	NADP-specific glutamate dehydrogenase;(source:Araport11)	protein_coding
AT4G24150	1.34899	3.13e-05	Growth regulating factor encoding transcription activator. One of the nine members of a GRF gene family, containing nuclear targeting domain. Involved in leaf development and expressed in shoot and flower.	protein_coding
AT4G24170	-2.03519	0.0270556	ATP binding microtubule motor family protein;(source:Araport11)	protein_coding
AT4G25110	-1.10498	1.84e-05	Encodes a type I metacaspase. Two Arabidopsis metacaspases, AT1G02170 (MC1) and AT4G25110 (MC2) antagonistically control programmed cell death in Arabidopsis. MC1 is a positive regulator of cell death and requires conserved caspase-like putative catalytic residues for its function. MC2 negatively regulates cell death. This function is independent of the putative catalytic residues. A third type I…	protein_coding
AT4G25140	2.81908	0.000968478	Encodes oleosin1, a protein found in oil bodies, involved in seed lipid accumulation. Suppression of OLEO1 (and OLEO2) resulted in an aberrant phenotype of embryo cells that contain unusually large oilbodies that are not normally observed in seeds. Changes in the size of oilbodies caused disruption of storage organelles, altering accumulation of lipids and proteins and causing delay in germinatio…	protein_coding
AT4G25250	-1.20487	5.06e-06	PMEI4 pectin methyleseterase inhibitor. Expressed in roots.	protein_coding
AT4G25400	1.32615	0.0102883	basic helix-loop-helix (bHLH) DNA-binding superfamily protein;(source:Araport11)	protein_coding
AT4G25850	1.40642	0.00897239	OSBP(oxysterol binding protein)-related protein 4B;(source:Araport11)	protein_coding
AT4G25885	1.56087	0.0251992	Potential natural antisense gene, locus overlaps with AT4G25880	antisense_long_noncoding_rna
AT4G26288	1.48046	1.98e-09	hypothetical protein;(source:Araport11)	protein_coding
AT4G26530	1.44325	1.24e-07	Aldolase superfamily protein;(source:Araport11)	protein_coding
AT4G26740	2.82913	0.000141026	Encodes caleosin, a 27-kDa protein found within seed lipid bodies. Gene is expressed preferentially in the embryo, has similarity to a rice ABA-responsive gene, EFA27. Catalyze hydroperoxide-dependent mono-oxygenation reactions. Require calcium for peroxygenase activity. Probably deeply buried in lipid droplets or microsomes.	protein_coding
AT4G27150	1.80232	0.0451275	seed storage albumin 2;(source:Araport11)	protein_coding
AT4G27260	-1.12114	5.03e-22	encodes an IAA-amido synthase that conjugates Asp and other amino acids to auxin in vitro. Lines carrying insertions in this gene are hypersensitive to auxin. It is involved in camalexin biosynthesis via conjugating indole-3-carboxylic acid (ICA) and cysteine (Cys). The mRNA is cell-to-cell mobile.	protein_coding
AT4G27460	1.02137	0.00508664	Cystathionine beta-synthase (CBS) family protein;(source:Araport11)	protein_coding
AT4G27530	2.11278	1.63e-05	hypothetical protein;(source:Araport11)	protein_coding
AT4G27950	1.21818	1.03e-13	encodes a member of the ERF (ethylene response factor) subfamily B-5 of ERF/AP2 transcription factor family. The protein contains one AP2 domain. There are 7 members in this subfamily.	protein_coding
AT4G28890	-1.21328	8.45e-11	RING/U-box superfamily protein;(source:Araport11)	protein_coding
AT4G29020	-1.1641	3.28e-26	glycine-rich protein;(source:Araport11)	protein_coding
AT4G29270	-1.38835	1.13e-30	HAD superfamily, subfamily IIIB acid phosphatase;(source:Araport11)	protein_coding
AT4G29340	-1.79291	7.1e-07	Profilin is a low-molecular weight, actin monomer-binding protein that regulates the organization of actin cytoskeleton in eukaryotes, including higher plants. PRF4 and PRF5 are late pollen-specific and are not detectable in other cell types of the plant body including microspores and root hairs. Immunocytochemical studies at the subcellular level reveal that both the constitutive and pollen-spec…	protein_coding
AT4G30280	-1.59548	9.81e-31	Encodes a xyloglucan endotransglucosylase/hydrolase with only only the endotransglucosylase (XET; EC 2.4.1.207) activity towards xyloglucan and non-detectable endohydrolytic (XEH; EC 3.2.1.151) activity. Expressed in the mature or basal regions of both the main and lateral roots, but not in the tip of these roots where cell division occurs.	protein_coding
AT4G31330	-1.03065	2.75e-05	transmembrane protein, putative (Protein of unknown function, DUF599);(source:Araport11)	protein_coding
AT4G31370	-3.90943	0.00937054	fasciclin-like arabinogalactan-protein, putative (FLA5)	protein_coding
AT4G31500	-1.64945	2.06e-57	Encodes an oxime-metabolizing enzyme in the biosynthetic pathway of glucosinolates. Is required for phytochrome signal transduction in red light. Mutation confers auxin overproduction.	protein_coding
AT4G31830	2.27524	1.45e-05	transmembrane protein;(source:Araport11)	protein_coding
AT4G32340	1.49638	5.98e-23	Tetratricopeptide repeat (TPR)-like superfamily protein;(source:Araport11)	protein_coding
AT4G32800	1.24188	7.95e-05	encodes a member of the DREB subfamily A-4 of ERF/AP2 transcription factor family. The protein contains one AP2 domain. There are 17 members in this subfamily including TINY.	protein_coding
AT4G32860	-1.11174	0.000659647	Avr9/Cf-9 rapidly elicited protein;(source:Araport11)	protein_coding
AT4G33040	-1.03121	1.77e-06	Thioredoxin superfamily protein;(source:Araport11)	protein_coding
AT4G33467	4.24911	5.45e-08	hypothetical protein;(source:Araport11)	protein_coding
AT4G33800	1.40564	0.00383302	hypothetical protein;(source:Araport11)	protein_coding
AT4G33980	1.16753	5.35e-10	hypothetical protein;(source:Araport11)	protein_coding
AT4G36450	1.22409	4.98e-05	member of MAP Kinase	protein_coding
AT4G36600	2.22403	2.65e-07	Late embryogenesis abundant (LEA) protein;(source:Araport11)	protein_coding
AT4G36700	2.14856	2.43e-09	RmlC-like cupins superfamily protein;(source:Araport11)	protein_coding
AT4G36820	3.18882	0.00133922	Mitochondrial calcium channel.	protein_coding
AT4G37340	-1.09811	0.0226854	member of CYP81D	protein_coding
AT4G37390	-1.32601	0.00016373	Encodes an IAA-amido synthase that conjugates Asp and other amino acids to auxin in vitro. Lines carrying insertions in this gene are hypersensitive to auxin. May function as a negative component in auxin signaling by regulating auxin activity.	protein_coding
AT4G37730	1.1157	0.00972695	basic leucine-zipper 7;(source:Araport11)	protein_coding
AT4G37870	-1.31412	3.55e-45	Encodes a phosphoenolpyruvate carboxykinase that localizes to the cytosol.	protein_coding
AT4G38210	-1.77965	0.00017617	expansin -like protein. Naming convention from the Expansin Working Group (Kende et al, 2004. Plant Mol Bio). Involved in the formation of nematode-induced syncytia in roots of Arabidopsis thaliana.	protein_coding
AT4G38830	-1.55066	0.000278271	Encodes a cysteine-rich receptor-like protein kinase.	protein_coding
AT4G39190	1.18405	0.000552521	nucleolar-like protein;(source:Araport11)	protein_coding
AT4G39500	-1.70493	1.67e-10	member of CYP96A	protein_coding
AT4G39830	-1.05628	0.000835205	Cupredoxin superfamily protein;(source:Araport11)	protein_coding
AT4G39940	-1.08588	3.96e-06	adenosine-5'-phosphosulfate-kinase (akn2) mRNA, complete The mRNA is cell-to-cell mobile.	protein_coding
AT4G40010	-1.30726	1.25e-08	encodes a member of SNF1-related protein kinases (SnRK2) whose activity is activated by ionic (salt) and non-ionic (mannitol) osmotic stress.	protein_coding
AT4G40020	-3.34802	0.0150134	Myosin heavy chain-related protein;(source:Araport11)	protein_coding
AT5G00790	3.82308	0.0252829	None;(source:Araport11)	long_noncoding_rna
AT5G01280	-1.4116	0.00157472	Encodes a microtubule-associated protein.	protein_coding
AT5G01300	3.20064	4.5e-28	PEBP (phosphatidylethanolamine-binding protein) family protein;(source:Araport11)	protein_coding
AT5G01380	-1.29319	0.0154196	Homeodomain-like superfamily protein;(source:Araport11)	protein_coding
AT5G01445	1.52411	0.000843751	hypothetical protein;(source:Araport11)	protein_coding
AT5G01490	-1.00519	0.0176907	Encodes a cation/proton antiporter, a member of low affinity calcium antiporter CAX2 family. Involved in root development under metal stress.	protein_coding
AT5G01550	-2.12019	2.15e-05	Encodes LecRKA4.2, a member of the lectin receptor kinase subfamily A4 (LecRKA4.1 At5g01540; LecRKA4.2 At5g01550; LecRKA4.3 At5g01560). Together with other members of the subfamily, functions redundantly in the negative regulation of ABA response in seed germination.	protein_coding
AT5G02110	2.23859	0.031066	Encodes CYCLIN D7;1. Overexpression of CYCD7;1 induces cell proliferation and cell enlargement in the embryo and endosperm leading to overgrowth.	protein_coding
AT5G02170	-1.26717	4.25e-06	Transmembrane amino acid transporter family protein;(source:Araport11)	protein_coding
AT5G02180	1.03416	1.01e-12	Transmembrane amino acid transporter family protein;(source:Araport11)	protein_coding
AT5G02200	-1.41586	1.24e-05	Encodes a small plant-specific protein with both nuclear localization and nuclear export signals that is specifically required, together with FHY1, for the light-regulated nuclear accumulation of phyA.	protein_coding
AT5G02810	1.21988	2.01e-45	PRR7 and PRR9 are partially redundant essential components of a temperature-sensitive circadian system. CCA1 and LHY had a positive effect on PRR7 expression levels. Acts as transcriptional repressor of CCA1 and LHY.	protein_coding
AT5G02890	-1.32209	3.4e-13	Encodes a protein with similarity to transferases in plants and fungi.	protein_coding
AT5G03210	1.20909	0.00673978	Encodes a small polypeptide contributing to resistance to potyvirus.	protein_coding
AT5G03555	-1.06133	3.87e-26	Encodes PLUTO (plastidic nucleobase transporter), a member of the Nucleobase:Cation-Symporter1 protein family, capable of transporting purine and pyrimidine nucleobases.	protein_coding
AT5G03615	1.7651	5.09e-22	None;(source:Araport11)	long_noncoding_rna
AT5G03985	-2.20224	0.0260876	Natural antisense transcript overlaps with AT5G25460;(source:Araport11)	antisense_long_noncoding_rna
AT5G04010	2.13376	0.0314698	F-box family protein;(source:Araport11)	protein_coding
AT5G04500	3.4292	7.02e-08	a member of the Glycosyltransferase Family 64 (according to CAZy Database)	protein_coding
AT5G04950	-1.58126	0.001749	Encodes a nicotianamide synthase.	protein_coding
AT5G05220	3.12542	0.00688071	hypothetical protein;(source:Araport11)	protein_coding
AT5G05250	-1.07629	2.75e-07	hypothetical protein;(source:Araport11)	protein_coding
AT5G05330	1.02404	0.00664246	Encodes a protein with a putative HMG-box domain. The high-mobility group (HMG) proteins are chromatin-associated proteins that act as architectural factors in various nucleoprotein structures, which regulate DNA-dependent processes such as transcription and recombination. Expression of this gene was not detected according to Grasser et al. (J. Mol. Biol. 2006:358, 654-664).	protein_coding
AT5G05430	-1.27173	3.87e-07	RNA-binding protein;(source:Araport11)	protein_coding
AT5G05860	-1.15464	1.49e-20	Encodes a cytokinin N-glucosyltransferase that is involved in cytokinin homeostasis and cytokinin response in planta through cytokinin N-glucosylation. Expression is induced by ABA, mannitol and drought stress. Analysis of overexpressors and loss of function mutants indicate a role in response to osmotic and drought stress.	protein_coding
AT5G05965	-1.31344	7.14e-13	cell wall RBR3-like protein;(source:Araport11)	protein_coding
AT5G06090	-3.88636	0.013388	putative sn-glycerol-3-phosphate 2-O-acyltransferase	protein_coding
AT5G06690	1.66892	7.58e-61	Encodes a thioredoxin (WCRKC1) localized in chloroplast stroma. Contains a WCRKC motif.	protein_coding
AT5G06730	-1.91091	0.0209069	Peroxidase superfamily protein;(source:Araport11)	protein_coding
AT5G06760	2.53146	1.46e-13	Encodes LEA4-5, a member of the Late Embryogenesis Abundant (LEA) proteins which typically accumulate in response to low water availability conditions imposed during development or by the environment. Most of the diverse set of LEA proteins can be grouped according to properties such as high hydrophilicity and high content of glycine or other small amino acids in what has been termed hydrophilins…	protein_coding
AT5G06839	-1.20818	5.93e-10	bZIP transcription factor family protein;(source:Araport11)	protein_coding
AT5G07200	-1.04833	0.0404895	encodes a gibberellin 20-oxidase.	protein_coding
AT5G07460	-1.02564	3.93e-09	ubiquitous enzyme that repairs oxidatively damaged proteins. Methionine sulfoxide reductase activity. Mutant lacking reductase activity showed increased protein oxidation, nitration and glycation of specific amino acid residues during darkness.	protein_coding
AT5G09290	-1.87261	0.036078	Inositol monophosphatase family protein;(source:Araport11)	protein_coding
AT5G09295	4.83509	0.00320109	None;(source:Araport11)	long_noncoding_rna
AT5G09440	-1.03318	1.6e-11	EXORDIUM like 4;(source:Araport11)	protein_coding
AT5G09480	-1.77012	0.000129761	hydroxyproline-rich glycoprotein family protein;(source:Araport11)	protein_coding
AT5G09640	2.68767	0.0119209	encodes a serine carboxypeptidase-like (SCPL) protein. Mutants accumulate sinapoylglucose instead of sinapoylcholine, and have increased levels of choline and decreased activity of the enzyme sinapoylglucose:choline sinapoyltransferase.	protein_coding
AT5G09750	-4.21169	0.000813695	Encodes a bHLH transcription factor that is involved in transmitting tract and stigma development.	protein_coding
AT5G09970	-1.02577	9.48e-06	member of CYP78A	protein_coding
AT5G10000	3.10203	0.0322333	ferredoxin 4;(source:Araport11)	protein_coding
AT5G10430	-1.44768	2.01e-22	Encodes arabinogalactan-protein (AGP4) that is expressed in female reproductive tissues. It is involved in promoting degeneration of the persistent synergid after fertilization. In mutant ovules, the persistent synergid does not degrade resulting in polytuby.	protein_coding
AT5G10510	1.00111	1.48e-12	Encodes an AP2-domain transcription factor involved in root stem cell identity and root development. It is also required to maintain high levels of PIN1 expression at the periphery of the meristem and modulate local auxin production in the central region of the SAM which underlies phyllotactic transitions. Intronic sequences are required for its expression in flowers.	protein_coding
AT5G11210	-1.49347	5.23e-05	member of Putative ligand-gated ion channel subunit family	protein_coding
AT5G11290	-2.29239	0.0323789	transmembrane protein, putative (DUF247);(source:Araport11)	protein_coding
AT5G11460	1.00647	5.19e-14	hypothetical protein (DUF581);(source:Araport11)	protein_coding
AT5G11920	-1.80694	0.0220236	Encodes a protein with fructan exohydrolase (FEH) activity acting on both inulin and levan-type fructans (1- and 6-FEH). The enzyme does not have invertase activity.	protein_coding
AT5G12280	1.00659	0.0203082	SWAP (Suppressor-of-White-APricot)/surp RNA-binding domain-containing protein;(source:Araport11)	protein_coding
AT5G13130	-1.16299	9.06e-06	Histidine kinase-, DNA gyrase B-, and HSP90-like ATPase family protein;(source:Araport11)	protein_coding
AT5G13170	-2.80512	1.28e-15	Encodes a member of the SWEET sucrose efflux transporter family proteins.	protein_coding
AT5G14230	-1.24932	1.8e-08	ankyrin;(source:Araport11)	protein_coding
AT5G14730	1.0195	2.79e-13	hypothetical protein;(source:Araport11)	protein_coding
AT5G14760	-1.16029	2.21e-23	At5g14760 encodes for L-aspartate oxidase involved in the early steps of NAD biosynthesis. In contrary to the EC 1.4.3.16 (l-aspartate oxidase - deaminating) the enzyme catalyzes the reaction L-aspartate + O2 = iminoaspartate (alpha-iminosuccinate) + H2O2	protein_coding
AT5G14870	1.43763	0.00252016	Encodes a member of the cyclic nucleotide gated channel family that is asymmetrically localized to the plasma membrane at the growing tip of the pollen tube and is involved in pollen tube growth and pollen tube guidance to ovules. It likely directly transduces a cNMP signal into an ion flux that can produce a localized signal capable of regulating the pollen tip-growth machinery. Also functions a…	protein_coding
AT5G15160	1.45564	0.0132682	BNQ2 belongs to a family of atypical non-DNA binding basic helix-loop-helix (bHLH) proteins that heterodimerize with and negatively regulate bHLH transcription factors. Directly and negatively regulated by AP3 and PI in petals.Required for appropriate regulation of flowering time.	protein_coding
AT5G15940	1.19705	0.0012062	NAD(P)-binding Rossmann-fold superfamily protein;(source:Araport11)	protein_coding
AT5G15970	1.03132	2.49e-14	Encodes a gene that can be induced by cold and abscisic acid and may be involved in cold acclimation and salt tolerance. The mRNA is cell-to-cell mobile.	protein_coding
AT5G16023	-1.32627	2.15e-06	Encodes a plant peptide that could be involved in the coordination of socket cell development in wild-type plants.	protein_coding
AT5G16460	4.03148	1.74e-06	Putative adipose-regulatory protein (Seipin);(source:Araport11)	protein_coding
AT5G17040	1.33352	4.33e-10	UDP-Glycosyltransferase superfamily protein;(source:Araport11)	protein_coding
AT5G17800	-1.07507	0.00687903	Member of the R2R3 factor gene family that acts as a cell-specific repressor of quiescent center (QC) divisions in the primary root, acting through the BR signaling pathway. Works with BES1 to regulate QC division in the root.	protein_coding
AT5G18030	-1.28628	7.13e-11	SAUR-like auxin-responsive protein family;(source:Araport11)	protein_coding
AT5G18450	4.76608	1.25e-05	encodes a member of the DREB subfamily A-2 of ERF/AP2 transcription factor family. The protein contains one AP2 domain. There are eight members in this subfamily including DREB2A AND DREB2B that are involved in response to drought.	protein_coding
AT5G18636	2.00815	0.0161375	Ta11-like non-LTR retrotransposon;(source:Araport11)	protein_coding
AT5G20790	-1.77696	9.31e-14	transmembrane protein;(source:Araport11)	protein_coding
AT5G21100	-1.17255	1.11e-18	Plant L-ascorbate oxidase;(source:Araport11)	protein_coding
AT5G22355	-1.15663	0.000103305	Cysteine/Histidine-rich C1 domain family protein;(source:Araport11)	protein_coding
AT5G22470	2.94817	0.000114239	PARP3 is one of three canonical PARPs in Arabidopsis.	protein_coding
AT5G22500	-1.34828	3.36e-32	Encodes a member of the eight-member gene family encoding alcohol-forming fatty acyl-CoA reductases (FARs) identified in Arabidopsis thaliana. Three of the FARs, FAR1 (At5g22500), FAR4 (At3g44540) and FAR5 (At3g44550), are shown to generate the fatty alcohols found in root, seed coat, and wound-induced leaf tissue.	protein_coding
AT5G23030	-1.31506	0.00151731	Member of TETRASPANIN family	protein_coding
AT5G23160	-1.56632	0.0257797	transmembrane protein;(source:Araport11)	protein_coding
AT5G23220	-1.39262	5.3e-19	nicotinamidase 3;(source:Araport11)	protein_coding
AT5G23820	-1.01239	2.58e-24	ML3 can be modified by NEDD8 and ubiquitin. ML3 expression is regulated by NAI1. ML3 expression is regulated by MeJA, ethylene and wounding. ml3-3 is more susceptible against infections with Alternaria brassicicola and more resistant against infections with Pseudomonas syringae DC3000.	protein_coding
AT5G23950	-1.14507	0.0297157	Calcium-dependent lipid-binding (CaLB domain) family protein;(source:Araport11)	protein_coding
AT5G23980	-2.83438	1.54e-06	Encodes a ferric chelate reductase that is expressed at low levels in roots,shoots and cotyledons, but not flowers. Its transcription is regulated by FIT1.	protein_coding
AT5G24100	-1.06641	6.65e-09	Leucine-rich repeat protein kinase family protein;(source:Araport11)	protein_coding
AT5G24110	-2.32056	0.0353397	member of WRKY Transcription Factor; Group III	protein_coding
AT5G24130	2.40587	1.35e-09	polypyrimidine tract-binding-like protein;(source:Araport11)	protein_coding
AT5G24240	-1.19061	2.56e-05	Encodes PI4Kc3, localizes to the nucleus and has autophosphorylation activity, but no lipid kinase activity. Overexpression mutants display late-flowering phenotype.	protein_coding
AT5G24470	1.51507	1.01e-36	Encodes a pseudo-response regulator whose mutation affects various circadian-associated biological events such as flowering time in the long-day photoperiod conditions, red light sensitivity of seedlings during early photomorphogenesis, and the period of free-running rhythms of certain clock-controlled genes including CCA1 and APRR1/TOC1 in constant white light. Acts as transcriptional repressor …	protein_coding
AT5G24490	1.07054	7.53e-17	30S ribosomal protein;(source:Araport11)	protein_coding
AT5G24655	-2.18956	0.00353186	response to low sulfur 4;(source:Araport11)	protein_coding
AT5G24940	-1.28209	8.69e-08	Protein phosphatase 2C family protein;(source:Araport11)	protein_coding
AT5G25260	-3.54739	0.000517237	SPFH/Band 7/PHB domain-containing membrane-associated protein family;(source:Araport11)	protein_coding
AT5G25440	-1.02976	0.000370846	Protein kinase superfamily protein;(source:Araport11)	protein_coding
AT5G25470	-3.73774	0.0146389	AP2/B3-like transcriptional factor family protein;(source:Araport11)	protein_coding
AT5G25820	-1.0366	5.23e-10	Exostosin family protein;(source:Araport11)	protein_coding
AT5G26140	-1.45491	0.0019733	Putative lysine decarboxylase family protein;(source:Araport11)	protein_coding
AT5G26190	-2.00359	0.0397644	Cysteine/Histidine-rich C1 domain family protein;(source:Araport11)	protein_coding
AT5G26920	-2.00761	2.38e-05	Encodes a calmodulin-binding protein CBP60g (calmodulin binding protein 60-like.g). The calmodulin-binding domain is located near the N-terminus; calmodulin binding is dependent on Ca(2+). Inducible by both bacterial pathogen and MAMP (microbe-associated molecular pattern) treatments. Bacterial growth is enhanced in cbp60g mutants. cbp60g mutants also show defects in salicylic acid (SA) accumulat…	protein_coding
AT5G27280	1.16023	5.41e-16	Zim17-type zinc finger protein;(source:Araport11)	protein_coding
AT5G28010	1.04258	0.00013447	Polyketide cyclase/dehydrase and lipid transport superfamily protein;(source:Araport11)	protein_coding
AT5G28300	-1.31259	2.04e-29	Encodes a Ca(2+)-dependent CaM-binding protein. AtGT2L specifically targets the nucleus and possesses both transcriptional activation and DNA-binding abilities, implicating its function as a nuclear transcription factor.	protein_coding
AT5G28490	1.68166	0.00693088	Encodes a nuclear protein that mediates light regulation of seedling development in a phytochrome-dependent manner.	protein_coding
AT5G28610	-2.377	0.000488321	LOW protein: ATP-dependent RNA helicase DRS1-like protein;(source:Araport11)	protein_coding
AT5G28630	-1.39482	5.37e-08	glycine-rich protein;(source:Araport11)	protein_coding
AT5G33330	-3.76043	0.024172	Polynucleotidyl transferase, ribonuclease H-like superfamily protein;(source:Araport11)	protein_coding
AT5G33355	-1.93504	6.2e-07	Encodes a defensin-like (DEFL) family protein.	protein_coding
AT5G35390	-3.9707	0.0142684	Encodes a member of the receptor-like kinase family of genes. In pollen tubes, it accumulates in the plasma membrane of the apical growing tip through the process of exocytosis.	protein_coding
AT5G35660	2.49697	0.0017564	Glycine-rich protein family;(source:Araport11)	protein_coding
AT5G35770	1.20148	0.0445604	A recessive mutation in the Arabidopsis STERILE APETALA (SAP) causes severe aberrations in inflorescence and flower and ovule development.	protein_coding
AT5G36925	-2.1233	0.0048867	hypothetical protein;(source:Araport11)	protein_coding
AT5G37440	1.42195	0.00432506	Chaperone DnaJ-domain superfamily protein;(source:Araport11)	protein_coding
AT5G37485	1.64861	0.000910561	other_RNA;(source:Araport11)	other_rna
AT5G37600	-1.33156	1.61e-26	encodes a cytosolic glutamine synthetase, the enzyme has high affinity with substrate ammonium	protein_coding
AT5G37690	-2.92795	0.0100782	SGNH hydrolase-type esterase superfamily protein;(source:Araport11)	protein_coding
AT5G38010	-1.26373	1.88e-06	UDP-Glycosyltransferase superfamily protein;(source:Araport11)	protein_coding
AT5G38550	-1.09623	3.47e-08	Mannose-binding lectin superfamily protein;(source:Araport11)	protein_coding
AT5G38900	-2.98909	0.00119424	Thioredoxin superfamily protein;(source:Araport11)	protein_coding
AT5G39100	-2.90871	0.000985428	germin-like protein (GLP6)	protein_coding
AT5G39110	-3.36089	0.00274383	RmlC-like cupins superfamily protein;(source:Araport11)	protein_coding
AT5G39190	2.08822	0.000264723	germin-like protein (GLP2a)	protein_coding
AT5G39580	-1.01369	2.53e-06	Peroxidase superfamily protein;(source:Araport11)	protein_coding
AT5G39720	1.71284	0.0215629	avirulence induced protein 2 like protein;(source:Araport11)	protein_coding
AT5G39760	-1.23892	5.25e-16	homeobox protein 23;(source:Araport11)	protein_coding
AT5G40180	2.00716	0.0181855	Pmr5/Cas1p GDSL/SGNH-like acyl-esterase family protein;(source:Araport11)	protein_coding
AT5G40420	3.13918	0.000312276	Encodes oleosin2, a protein found in oil bodies, involved in seed lipid accumulation. Suppression of OLEO1 (and OLEO2) resulted in an aberrant phenotype of embryo cells that contain unusually large oilbodies that are not normally observed in seeds. Changes in the size of oilbodies caused disruption of storage organelles, altering accumulation of lipids and proteins and causing delay in germinatio…	protein_coding
AT5G40570	1.01425	0.0189133	Surfeit locus protein 2 (SURF2);(source:Araport11)	protein_coding
AT5G40590	-2.65348	0.00104943	Cysteine/Histidine-rich C1 domain family protein;(source:Araport11)	protein_coding
AT5G41290	-1.80544	0.0349763	Receptor-like protein kinase-related family protein;(source:Araport11)	protein_coding
AT5G41300	-2.88864	0.0105738	Receptor-like protein kinase-related family protein;(source:Araport11)	protein_coding
AT5G42720	-1.05277	5.45e-21	Glycosyl hydrolase family 17 protein;(source:Araport11)	protein_coding
AT5G42800	-1.92905	5.42e-09	dihydroflavonol reductase. Catalyzes the conversion of dihydroquercetin to leucocyanidin in the biosynthesis of anthocyanins. Not expressed in roots (qRT-PCR). The mRNA is cell-to-cell mobile.	protein_coding
AT5G42830	-1.62917	0.000672957	HXXXD-type acyl-transferase family protein;(source:Araport11)	protein_coding
AT5G42900	2.60423	3.67e-29	cold regulated protein 27;(source:Araport11)	protein_coding
AT5G43200	1.7637	0.00678025	Zinc finger, C3HC4 type (RING finger) family protein;(source:Araport11)	protein_coding
AT5G43290	-1.13636	4.39e-11	member of WRKY Transcription Factor; Group II-c	protein_coding
AT5G43440	1.85737	5.4e-25	encodes a protein whose sequence is similar to ACC oxidase	protein_coding
AT5G43520	-3.82609	4.23e-10	Cysteine/Histidine-rich C1 domain family protein;(source:Araport11)	protein_coding
AT5G43770	2.53533	8.96e-06	proline-rich family protein;(source:Araport11)	protein_coding
AT5G44005	1.5568	1.6e-06	hypothetical protein;(source:Araport11)	protein_coding
AT5G44310	2.78456	3.5e-06	Late embryogenesis abundant protein (LEA) family protein;(source:Araport11)	protein_coding
AT5G44360	3.2555	0.00982128	FAD-binding Berberine family protein;(source:Araport11)	protein_coding
AT5G44578	1.39748	0.0215825	transmembrane protein;(source:Araport11)	protein_coding
AT5G44900	-1.08285	0.0416304	Toll-Interleukin-Resistance (TIR) domain family protein;(source:Araport11)	protein_coding
AT5G45095	-1.15353	0.00101082	hypothetical protein;(source:Araport11)	protein_coding
AT5G45310	1.83816	1.68e-16	coiled-coil protein;(source:Araport11)	protein_coding
AT5G46220	1.16096	0.027472	Encodes a protein with alkaline ceramidase activity that is involved in regulation of turgor during pollen tube growth and silique stomatal movement. Tod1 is expressed specifically in pollen and silique guard cells. Loss of function mutations have reduced fertility due to defects in pollen transmission.	protein_coding
AT5G46260	-3.85746	0.0111992	disease resistance protein (TIR-NBS-LRR class) family;(source:Araport11)	protein_coding
AT5G46710	1.08009	1.28e-08	PLATZ transcription factor family protein;(source:Araport11)	protein_coding
AT5G46890	-2.14395	4.92e-15	Bifunctional inhibitor/lipid-transfer protein/seed storage 2S albumin superfamily protein;(source:Araport11)	protein_coding
AT5G46940	-2.61758	0.00555502	Plant invertase/pectin methylesterase inhibitor superfamily protein;(source:Araport11)	protein_coding
AT5G46950	-3.03574	1.36e-14	Plant invertase/pectin methylesterase inhibitor superfamily protein;(source:Araport11)	protein_coding
AT5G46960	-3.10022	1.52e-29	Pectin methylesterase inhibitor that is involved in resistance to Botrytis cinerea. Affects PME activity during infection to prevent disease.	protein_coding
AT5G47980	-1.20783	0.00531	HXXXD-type acyl-transferase family protein;(source:Araport11)	protein_coding
AT5G48390	2.92707	0.0199971	Defective in meiotic chromosome segregation. It is involved in crossover formation and involved in both male and female meiosis.	protein_coding
AT5G48400	-1.06319	0.00751341	member of Putative ligand-gated ion channel subunit family	protein_coding
AT5G48657	-1.75652	1.09e-09	defense protein-like protein;(source:Araport11)	protein_coding
AT5G48770	-2.84135	0.0392927	Disease resistance protein (TIR-NBS-LRR class) family;(source:Araport11)	protein_coding
AT5G48920	-1.11827	1.73e-07	tracheary element differentiation-related 7;(source:Araport11)	protein_coding
AT5G49015	1.52939	5.71e-12	Expressed protein;(source:Araport11)	protein_coding
AT5G49640	1.45648	0.000638918	hypothetical protein;(source:Araport11)	protein_coding
AT5G49690	-1.0687	1.9e-14	UDP-Glycosyltransferase superfamily protein;(source:Araport11)	protein_coding
AT5G49780	-1.48116	0.000324533	Leucine-rich repeat protein kinase family protein;(source:Araport11)	protein_coding
AT5G49850	-1.33819	7.58e-15	Mannose-binding lectin superfamily protein;(source:Araport11)	protein_coding
AT5G50160	1.31315	3.27e-08	Encodes a ferric chelate reductase that is expressed in shoots and flowers.	protein_coding
AT5G50360	2.86819	4.46e-08	von willebrand factor A domain protein;(source:Araport11)	protein_coding
AT5G50770	1.21038	0.0126874	Encodes a putative hydroxysteroid dehydrogenase (HSD). Genes that encode HSD include: At5g50600 and At5g50700 (HSD1), At3g47350(HSD2), At3g47360(HSD3), At5g50590 and At5g50690(HSD4), At5g50770(HSD6) (Plant Cell Physiology 50:1463). Two copies of HSD1 and HSD4 exist due to a gene duplication event. In Plant Physiology 145:87, At5g50690 is HSD7, At4g10020 is HSD5.	protein_coding
AT5G51670	-1.16391	1.39e-24	hypothetical protein (DUF668);(source:Araport11)	protein_coding
AT5G51760	2.33077	0.000211653	Encodes AHG1 (ABA-hypersensitive germination 1), a putative protein phosphatase 2C (PP2C). Expressed in seeds. AHG1 functions in seed development and germination.	protein_coding
AT5G52300	1.85584	1.09e-20	Encodes a protein that is induced in expression in response to water deprivation such as cold, high-salt, and desiccation. The response appears to be via abscisic acid. The promoter region contains two ABA-responsive elements (ABREs) that are required for the dehydration-responsive expression of rd29B as cis-acting elements. Protein is a member of a gene family with other members found plants, an…	protein_coding
AT5G52547	1.57975	0.0392703	hypothetical protein;(source:Araport11)	protein_coding
AT5G52750	-1.96002	0.0199947	Heavy metal transport/detoxification superfamily protein;(source:Araport11)	protein_coding
AT5G53270	2.8705	0.00843935	Seed maturation protein;(source:Araport11)	protein_coding
AT5G53486	1.71433	0.00916127	transmembrane protein;(source:Araport11)	protein_coding
AT5G54060	-1.78248	4.83e-11	Encodes a anthocyanin 3-O-glucoside: 2"-O-xylosyl-transferase involved in anthocyanin modification that converts cyanidin 3-O-glucoside to cyanidin 3-O-xylosyl(1->2)glucoside. Its preferred sugar donor is UDP-xylose.	protein_coding
AT5G54070	3.54126	3.6e-05	A member of Heat Stress Transcription Factor (Hsf) family. Not responding to heat stress. Is regulated by the seed-specific transcription factor ABI3. In turn, it regulates other heat stress proteins including Hsp17.4-CI, Hsp17.7-CII and Hsp101 during seed maturation.	protein_coding
AT5G54710	-1.24095	0.019532	Ankyrin repeat family protein;(source:Araport11)	protein_coding
AT5G54740	3.10633	0.00262405	seed storage albumin 5;(source:Araport11)	protein_coding
AT5G55020	-4.54316	0.00510216	Encodes a putative transcription factor, member of the R2R3 factor gene family (MYB120).	protein_coding
AT5G55135	2.47766	0.0008775	hypothetical protein;(source:Araport11)	protein_coding
AT5G55150	-3.9352	0.0428273	F-box SKIP23-like protein (DUF295);(source:Araport11)	protein_coding
AT5G55240	3.47401	2.31e-05	Catalyze hydroperoxide-dependent mono-oxygenation reactions. Require calcium for peroxygenase activity. Probably deeply buried in lipid droplets or microsomes.	protein_coding
AT5G55250	-1.44123	0.00136568	Encodes an enzyme which specifically converts IAA to its methyl ester form MelIAA. This gene belongs to the family of carboxyl methyltransferases whose members catalyze the transfer of the methyl group from S-adenosyl-L-methionine to carboxylic acid-containing substrates to form small molecule methyl esters. Expression of TCP genes is downregulated in mutant iamt1-D.	protein_coding
AT5G55370	-1.11573	0.000273104	MBOAT (membrane bound O-acyl transferase) family protein;(source:Araport11)	protein_coding
AT5G55450	1.62112	0.0328675	Bifunctional inhibitor/lipid-transfer protein/seed storage 2S albumin superfamily protein;(source:Araport11)	protein_coding
AT5G55460	1.43554	0.000471781	Bifunctional inhibitor/lipid-transfer protein/seed storage 2S albumin superfamily protein;(source:Araport11)	protein_coding
AT5G55730	-1.06786	2.19e-20	Encodes fasciclin-like arabinogalactan-protein 1 (Fla1). fla1 mutants show defects in shoot regeneration.	protein_coding
AT5G55750	2.539	0.00668425	hydroxyproline-rich glycoprotein family protein;(source:Araport11)	protein_coding
AT5G55780	-1.62609	0.00266668	Cysteine/Histidine-rich C1 domain family protein;(source:Araport11)	protein_coding
AT5G55930	-1.67258	4.79e-30	oligopeptide transporter	protein_coding
AT5G56230	-1.34746	0.000335168	prenylated RAB acceptor 1.G2;(source:Araport11)	protein_coding
AT5G57220	-1.01887	0.00254992	member of CYP81F, involved in glucosinolate metabolism. Mutants had impaired resistance to fungi. The mRNA is cell-to-cell mobile.	protein_coding
AT5G57550	2.85384	8.15e-11	xyloglucan endotransglycosylase-related protein (XTR3)	protein_coding
AT5G57770	-1.46294	2.64e-21	auxin canalization protein (DUF828);(source:Araport11)	protein_coding
AT5G59260	-1.69031	0.00151317	Concanavalin A-like lectin protein kinase family protein;(source:Araport11)	protein_coding
AT5G59270	-3.68782	0.039043	Concanavalin A-like lectin protein kinase family protein;(source:Araport11)	protein_coding
AT5G59570	1.1787	4.65e-17	Encodes BOA (BROTHER OF LUX ARRHYTHMO), a component of the circadian clock. The mRNA is cell-to-cell mobile.	protein_coding
AT5G59590	-1.11134	7.89e-40	UDP-glucosyl transferase 76E2;(source:Araport11)	protein_coding
AT5G60100	1.0002	2.16e-14	Encodes pseudo-response regulator 3 (APRR3/PRR3). PRR3 transcript levels vary in a circadian pattern with peak expression at dusk under long and short day conditions. PRR3 affects the period of the circadian clock and seedlings with reduced levels of PRR3 have shorter periods, based on transcriptional assays of clock-regulated genes. PRR3 is expressed in the vasculature of cotyledons and leaves w…	protein_coding
AT5G60760	1.04863	2.24e-10	P-loop containing nucleoside triphosphate hydrolases superfamily protein;(source:Araport11)	protein_coding
AT5G61430	-1.1556	0.000589085	NAC domain containing protein 100;(source:Araport11)	protein_coding
AT5G62170	-1.42532	2.29e-14	LOW protein: M-phase inducer phosphatase-like protein;(source:Araport11)	protein_coding
AT5G62240	1.0828	1.07e-22	Cell cycle regulated microtubule associated protein;(source:Araport11)	protein_coding
AT5G62490	2.83008	3.66e-22	Part of the AtHVA22 family. Protein expression is ABA- and stress-inducible.	protein_coding
AT5G62670	-1.00614	3.12e-16	H[+]-ATPase 11;(source:Araport11)	protein_coding
AT5G62720	1.01918	5.88e-24	Integral membrane HPP family protein;(source:Araport11)	protein_coding
AT5G62800	2.65792	0.00387012	Protein with RING/U-box and TRAF-like domain;(source:Araport11)	protein_coding
AT5G63300	-1.35994	0.00221716	Ribosomal protein S21 family protein;(source:Araport11)	protein_coding
AT5G63350	1.73552	1.34e-05	von willebrand factor A domain protein;(source:Araport11)	protein_coding
AT5G63530	-1.16333	1.03e-18	Farnesylated protein that binds metals.	protein_coding
AT5G63625	1.68936	0.0125182	hypothetical protein;(source:Araport11)	protein_coding
AT5G63650	-1.02869	2.62e-15	encodes a member of SNF1-related protein kinases (SnRK2) whose activity is activated by ionic (salt) and non-ionic (mannitol) osmotic stress.	protein_coding
AT5G64210	3.89872	6.63e-06	encodes an isoform of alternative oxidase, which is expressed in rosettes, stems, and roots. Transcript accumulates in dry seeds and decreased upon germination and is not affected by actinomycin A. Protein is localized to mitochondria.	protein_coding
AT5G64870	1.68809	2.33e-05	SPFH/Band 7/PHB domain-containing membrane-associated protein family;(source:Araport11)	protein_coding
AT5G64905	-3.08635	0.0054026	elicitor peptide 3 precursor;(source:Araport11)	protein_coding
AT5G65140	-1.09128	0.0101629	Haloacid dehalogenase-like hydrolase (HAD) superfamily protein;(source:Araport11)	protein_coding
AT5G65165	1.89755	2.44e-06	One of three isoforms of the iron-sulfur component of the succinate dehydrogenase complex, a component of the mitochondrial respiratory chain complex II. The product of the nuclear encoded gene is imported into the mitochondrion. Transcripts appear during seed maturation, persist through desiccation, are abundant in dry seeds, and markedly decline during germination.	protein_coding
AT5G65550	3.85474	0.0301643	UDP-Glycosyltransferase superfamily protein;(source:Araport11)	protein_coding
AT5G66260	-1.64207	2.45e-12	SAUR-like auxin-responsive protein family;(source:Araport11)	protein_coding
AT5G66400	2.31467	3.29e-06	Belongs to the dehydrin protein family, which contains highly conserved stretches of 7-17 residues that are repetitively scattered in their sequences, the K-, S-, Y- and lysine rich segments. ABA- and drought-induced glycine-rice dehydrin protein. The ABA-induced expression of RAB18 was reduced following ACC application, indicating that ethylene inhibits the ABA signaling pathway. RAB18 is also e…	protein_coding
AT5G66630	-1.21466	8.4e-05	DA1-related protein 5;(source:Araport11)	protein_coding
AT5G67450	-1.23234	7.27e-07	Encodes zinc-finger protein. mRNA levels are elevated in response to low temperature, cold temperatures and high salt. The protein is localized to the nucleus and acts as a transcriptional repressor.	protein_coding
AT5G67620	-1.27301	1.36e-06	DUF4228 domain protein;(source:Araport11)	protein_coding

## Sheet: GO
GO Enrichment analysis of 854 genes which are regulated in spaQ but not in cop1-4 in the red light (Dataset3)
Term	Count	%	PValue	Genes	List Total	Pop Hits	Pop Total	Fold Enrichment	Bonferroni	Benjamini	FDR
GO:0055114~oxidation-reduction process	74	9.0134	9.40818e-07	AT5G50770, AT4G26740, AT4G21850, AT5G50160, AT5G06730, AT3G48520, AT1G48130, AT4G15396, AT5G22500, AT5G44360, AT1G60730, AT2G46950, AT1G01600, AT5G07200, AT1G17010, AT3G05260, AT5G55240, AT3G48280, AT4G39500, AT5G57220, AT1G18140, AT3G13400, AT5G43440, AT5G39580, AT3G13610, AT2G46660, AT3G61040, AT3G09220, AT1G19630, AT5G42800, AT1G14550, AT4G37340, AT3G20810, AT3G48270, AT5G09970, AT5G06690, AT3…	570	1330	18499	1.80573	0.000570914	0.000285498	0.00139171
GO:0006952~defense response	33	4.01949	0.00768453	AT4G26740, AT5G44900, AT2G15010, AT2G43600, AT5G48770, AT4G16860, AT3G46730, AT1G75830, AT5G28010, AT5G46260, AT4G11890, AT5G55240, AT1G56540, AT2G02120, AT1G14950, AT4G11190, AT1G20823, AT1G55020, AT1G80820, AT4G25110, AT4G19050, AT2G05910, AT3G51560, AT5G64905, AT2G15220, AT1G70840, AT5G23820, AT4G23550, AT3G48080, AT1G65850, AT1G51480, AT2G39200, AT2G23970	570	658	18499	1.62765	0.990744	0.346677	10.7844
GO:0009793~embryo development ending in seed dormancy	22	2.67966	0.0471288	AT3G22490, AT2G42560, AT4G26740, AT1G05510, AT2G01280, AT5G13170, AT3G15670, AT2G03850, AT1G72100, AT5G02110, AT4G21020, AT3G53040, AT5G06760, AT3G22500, AT3G07430, AT4G36600, AT2G36640, AT1G32560, AT2G35300, AT2G41260, AT1G25310, AT5G44310	570	459	18499	1.55555	1	0.690294	51.038
GO:0009651~response to salt stress	22	2.67966	0.0725754	AT2G16005, AT2G36270, AT1G78080, AT4G04330, AT3G09600, AT1G02930, AT3G46550, AT1G56600, AT3G44540, AT1G70170, AT5G22500, AT3G21370, AT5G52300, AT4G40010, AT2G21660, AT3G23250, AT1G16850, AT4G11890, AT5G63650, AT2G47770, AT3G50310, AT1G35910	570	484	18499	1.4752	1	0.771285	67.1933
GO:0009414~response to water deprivation	20	2.43605	0.00107798	AT3G22490, AT3G11020, AT2G36270, AT1G78080, AT4G04330, AT5G15970, AT2G21490, AT5G66400, AT1G02930, AT1G56600, AT5G06760, AT1G32560, AT5G52300, AT2G35300, AT2G21660, AT4G11890, AT3G50310, AT1G07645, AT3G02480, AT3G46970	570	279	18499	2.32648	0.480396	0.103372	1.58282
GO:0009737~response to abscisic acid	19	2.31425	0.0623803	AT3G22490, AT4G26740, AT3G01420, AT2G36270, AT1G05510, AT5G15970, AT2G21490, AT3G09600, AT5G66400, AT5G62490, AT1G55020, AT1G56600, AT1G18100, AT5G52300, AT1G03880, AT5G24240, AT4G11890, AT2G47770, AT5G51760	570	394	18499	1.56506	1	0.740289	61.4344
GO:0007275~multicellular organism development	18	2.19245	0.0859831	AT5G18030, AT5G09970, AT1G18835, AT3G04060, AT5G62800, AT3G25290, AT3G19270, AT5G61430, AT4G15396, AT1G19790, AT3G44290, AT5G53270, AT1G70170, AT5G10510, AT1G19630, AT1G79580, AT4G16750, AT1G03120	570	384	18499	1.5213	1	0.762155	73.5511
GO:0071555~cell wall organization	16	1.94884	0.0615129	AT2G18800, AT5G57550, AT4G30280, AT3G57510, AT3G25050, AT2G32990, AT4G02290, AT1G05650, AT3G42180, AT4G17220, AT1G49490, AT4G23560, AT1G05660, AT1G64390, AT1G02460, AT2G20750	570	314	18499	1.65373	1	0.760035	60.9032
GO:0009409~response to cold	15	1.82704	0.0792842	AT1G78080, AT4G04330, AT5G15970, AT1G56600, AT1G80820, AT5G06760, AT1G22770, AT5G52300, AT2G21660, AT4G11890, AT5G42900, AT3G50310, AT4G02330, AT5G67450, AT2G18790	570	299	18499	1.62815	1	0.761309	70.534
GO:0007623~circadian rhythm	12	1.46163	0.000192434	AT1G22770, AT3G46640, AT1G68050, AT3G52180, AT4G15248, AT5G24470, AT5G02810, AT2G21660, AT5G60100, AT3G20810, AT1G80820, AT5G59570	570	97	18499	4.01498	0.110254	0.0287824	0.284285
GO:0006970~response to osmotic stress	12	1.46163	0.00136456	AT3G22490, AT1G32560, AT4G40010, AT2G35300, AT1G78080, AT2G21660, AT5G15970, AT5G63650, AT2G47770, AT1G07645, AT1G35910, AT5G06760	570	122	18499	3.19223	0.56345	0.111666	1.99966
GO:0052696~flavonoid glucuronidation	10	1.21803	0.0077019	AT5G17040, AT5G65550, AT5G54060, AT5G38010, AT5G05860, AT1G22380, AT3G50740, AT5G49690, AT4G14090, AT5G59590	570	112	18499	2.89771	0.990842	0.323685	10.8075
GO:0044550~secondary metabolite biosynthetic process	10	1.21803	0.03537	AT3G61040, AT3G48280, AT4G15760, AT5G09970, AT4G13310, AT3G61880, AT4G37340, AT3G26280, AT2G46660, AT3G48270	570	145	18499	2.23823	1	0.683505	41.2979
GO:0009813~flavonoid biosynthetic process	10	1.21803	0.03537	AT5G17040, AT5G65550, AT5G38010, AT5G05860, AT1G22380, AT3G50740, AT1G17010, AT5G49690, AT4G14090, AT5G59590	570	145	18499	2.23823	1	0.683505	41.2979
GO:0006869~lipid transport	10	1.21803	0.0424361	AT4G12470, AT4G22460, AT4G22470, AT5G54740, AT5G55460, AT1G73550, AT5G46890, AT5G55450, AT4G27150, AT4G25850	570	150	18499	2.16363	1	0.697726	47.3473
GO:0010218~response to far red light	8	0.974421	0.000702696	AT1G22770, AT1G29920, AT5G24470, AT5G28490, AT5G02200, AT2G44910, AT2G18790, AT1G09570	570	49	18499	5.29868	0.347332	0.0817975	1.03445
GO:0048316~seed development	8	0.974421	0.0048084	AT1G32560, AT3G61880, AT2G36270, AT5G05860, AT2G35300, AT2G46660, AT5G16460, AT5G06760	570	68	18499	3.81816	0.946375	0.25366	6.88182
GO:0009845~seed germination	8	0.974421	0.00942787	AT3G22490, AT2G36270, AT3G27660, AT4G25140, AT1G03880, AT5G01550, AT1G03120, AT5G40420	570	77	18499	3.37188	0.996817	0.336817	13.075
GO:0040008~regulation of growth	8	0.974421	0.0362379	AT5G09970, AT1G53700, AT5G18030, AT3G61880, AT4G31500, AT5G15160, AT1G48605, AT2G46660	570	101	18499	2.57064	1	0.6738	42.0744
GO:0009826~unidimensional cell growth	8	0.974421	0.0621832	AT1G75780, AT4G38210, AT4G17030, AT5G28490, AT2G40610, AT5G07200, AT3G26610, AT2G20750	570	114	18499	2.2775	1	0.751367	61.3143
GO:0019915~lipid storage	7	0.852619	0.000140638	AT3G18570, AT1G05510, AT3G27660, AT4G25140, AT3G01570, AT5G16460, AT5G40420	570	27	18499	8.4141	0.0818303	0.0280566	0.207839
GO:0009740~gibberellic acid mediated signaling pathway	7	0.852619	0.0247281	AT4G09600, AT5G39760, AT2G32460, AT4G09610, AT5G15160, AT5G07200, AT4G02780	570	73	18499	3.11206	1	0.613227	30.9538
GO:0010344~seed oilbody biogenesis	6	0.730816	5.39846e-07	AT1G05510, AT3G27660, AT4G25140, AT3G01570, AT5G16460, AT5G40420	570	7	18499	27.818	0.000327633	0.000327633	0.000798574
GO:0043086~negative regulation of catalytic activity	6	0.730816	0.0442016	AT2G47050, AT3G17130, AT4G25250, AT5G46940, AT5G46950, AT5G46960	570	63	18499	3.09089	1	0.696722	48.7653
GO:0009626~plant-type hypersensitive response	6	0.730816	0.0774802	AT4G12470, AT3G01420, AT4G23210, AT5G26920, AT1G23070, AT3G50460	570	74	18499	2.63144	1	0.763019	69.6683
GO:0009718~anthocyanin-containing compound biosynthetic process	5	0.609013	0.00237563	AT2G02990, AT5G54060, AT5G42800, AT3G29590, AT4G14090	570	19	18499	8.54063	0.763952	0.165118	3.45719
GO:0071456~cellular response to hypoxia	5	0.609013	0.00773134	AT5G57220, AT5G64905, AT1G14550, AT5G26920, AT1G26410	570	26	18499	6.24123	0.991006	0.303994	10.8466
GO:0009630~gravitropism	5	0.609013	0.026226	AT1G53700, AT2G46990, AT1G70940, AT2G18790, AT1G09570	570	37	18499	4.38573	1	0.591884	32.506
GO:0010252~auxin homeostasis	5	0.609013	0.026226	AT4G27260, AT2G23170, AT5G55250, AT4G37390, AT1G70940	570	37	18499	4.38573	1	0.591884	32.506
GO:0018298~protein-chromophore linkage	5	0.609013	0.048934	AT1G29920, AT1G68050, AT2G34430, AT2G18790, AT1G09570	570	45	18499	3.60604	1	0.690042	52.3923
GO:0009637~response to blue light	5	0.609013	0.0754273	AT1G22770, AT1G29920, AT1G68050, AT5G28490, AT5G02200	570	52	18499	3.12061	1	0.774085	68.6544
GO:0051707~response to other organism	5	0.609013	0.0885965	AT3G01420, AT1G70690, AT5G55450, AT3G02840, AT3G50460	570	55	18499	2.9504	1	0.763988	74.6479
GO:0003006~developmental process involved in reproduction	4	0.487211	0.0142709	AT1G80090, AT2G32190, AT2G32210, AT1G15330	570	17	18499	7.63633	0.999838	0.441029	19.1542
GO:0050826~response to freezing	4	0.487211	0.0254954	AT3G27660, AT4G25140, AT3G01570, AT5G40420	570	21	18499	6.18179	1	0.602334	31.753
GO:0042752~regulation of circadian rhythm	4	0.487211	0.036266	AT1G22770, AT5G60100, AT3G09600, AT3G20810	570	24	18499	5.40906	1	0.656216	42.0994
GO:0031408~oxylipin biosynthetic process	4	0.487211	0.036266	AT4G26740, AT3G01420, AT1G55020, AT5G55240	570	24	18499	5.40906	1	0.656216	42.0994
GO:0030245~cellulose catabolic process	4	0.487211	0.0445452	AT4G23560, AT1G64390, AT4G02290, AT2G32990	570	26	18499	4.99298	1	0.68415	49.0371
GO:0006874~cellular calcium ion homeostasis	4	0.487211	0.0688985	AT5G48400, AT5G11210, AT5G14870, AT5G01490	570	31	18499	4.18766	1	0.764112	65.2158
GO:0009958~positive gravitropism	4	0.487211	0.0800091	AT2G38120, AT2G16005, AT3G30350, AT1G70940	570	33	18499	3.93386	1	0.754896	70.8753
GO:0009828~plant-type cell wall loosening	4	0.487211	0.0980113	AT4G38210, AT4G17030, AT2G40610, AT2G20750	570	36	18499	3.60604	1	0.782851	78.2578
GO:0010226~response to lithium ion	3	0.365408	0.0027755	AT3G22490, AT3G04290, AT1G03120	570	3	18499	32.4544	0.81494	0.170932	4.02805
GO:0009790~embryo development	3	0.365408	0.0027755	AT1G32560, AT2G35300, AT5G06760	570	3	18499	32.4544	0.81494	0.170932	4.02805
GO:0009299~mRNA transcription	3	0.365408	0.076146	AT1G07090, AT5G28490, AT1G19790	570	15	18499	6.49088	1	0.767025	69.0129
GO:0010162~seed dormancy process	3	0.365408	0.076146	AT4G11040, AT1G78390, AT2G41280	570	15	18499	6.49088	1	0.767025	69.0129
GO:0006949~syncytium formation	3	0.365408	0.076146	AT4G38210, AT2G40610, AT2G20750	570	15	18499	6.49088	1	0.767025	69.0129
GO:0006829~zinc II ion transport	3	0.365408	0.076146	AT2G23240, AT2G42000, AT4G19690	570	15	18499	6.49088	1	0.767025	69.0129
GO:0006040~amino sugar metabolic process	3	0.365408	0.076146	AT4G01700, AT2G43600, AT3G47540	570	15	18499	6.49088	1	0.767025	69.0129
GO:0030091~protein repair	3	0.365408	0.0853065	AT5G07460, AT4G21850, AT4G21830	570	16	18499	6.0852	1	0.768415	73.26
GO:0043100~pyrimidine nucleobase salvage	2	0.243605	0.0894708	AT2G03530, AT5G03555	570	3	18499	21.6363	1	0.758851	75.0054
GO:0009830~cell wall modification involved in abscission	2	0.243605	0.0894708	AT2G41850, AT3G57510	570	3	18499	21.6363	1	0.758851	75.0054
