# Supplementary material for: A phyB-PIF1-SPA1 kinase regulatory complex promotes photomorphogenesis in Arabidopsis
Source: Nat Commun. 2019 Sep 16;10:4216. doi: 10.1038/s41467-019-12110-y (PMC6746701; doi:10.1038/s41467-019-12110-y)
Supplement: Supplementary file 7 — Supplementary Data 4 [file 41467_2019_12110_MOESM7_ESM.xlsx]

## Sheet: Sheet1
List of 556 genes overlapped between phyB FL and phyB ΔC mutant
	phyB FL R/D		phyB ΔC R/D
Locus	log2FoldChange	padj	log2FoldChange	padj	Gene.Model.Description	Gene.Model.Type
AT1G01060	2.03485	5.46e-79	1.11598	1.52e-24	LHY encodes a myb-related putative transcription factor involved in circadian rhythm along with another myb transcription factor CCA1	protein_coding
AT1G01260	-0.810936	7.74e-16	-0.677365	9.69e-12	bHLH13 interacts with JAZ proteins, and functions redundantly with bHLH3, bHLH14 and bHLH17 to negatively regulate jasmonate responses.	protein_coding
AT1G01520	2.64769	5.28e-27	1.93962	4.3e-12	RVE3 is one of eleven homologous MYB-like transcription factors in Arabidopsis and a member of the RVE8 clade. Plays a minor role in clock regulation.	protein_coding
AT1G02620	-1.09421	0.00346502	-0.944812	0.00292204	Ras-related small GTP-binding family protein;(source:Araport11)	protein_coding
AT1G02640	-1.14441	8.44e-40	-0.709174	1.68e-15	encodes a protein similar to a beta-xylosidase located in the extracellular matrix. This is a member of glycosyl hydrolase family 3 and has six other closely related members.	protein_coding
AT1G03800	-0.789217	0.0229466	-0.862393	0.00877477	encodes a member of the ERF (ethylene response factor) subfamily B-1 of ERF/AP2 transcription factor family (ATERF-10). The protein contains one AP2 domain. There are 15 members in this subfamily including ATERF-3, ATERF-4, ATERF-7, and leafy petiole.	protein_coding
AT1G04310	-0.647723	4.31e-08	-0.6197	1.72e-07	encodes an ethylene receptor related to bacterial two-component histidine kinases.	protein_coding
AT1G05100	1.05716	0.00733762	1.20801	0.00164737	member of MEKK subfamily	protein_coding
AT1G05207	2.3126	2.1e-16	1.56955	1.19e-08	Natural antisense transcript overlaps with AT1G15820;(source:Araport11)	antisense_long_noncoding_rna
AT1G05213	1.04217	0.000137337	0.81046	0.00350856	Natural antisense transcript overlaps with AT1G15950;(source:Araport11)	antisense_long_noncoding_rna
AT1G06040	3.04014	0	2.50696	4.93e-261	Encodes salt tolerance protein (STO) which confers salt tolerance to yeast cells. Fully complements calcineurin deficient yeast but does not encode a phosphoprotein phosphatase. Sequence has similarities to CONSTANS. STO co-localizes with COP1 and plays a role in light signaling.STO transcript levels are regulated by photoperiod and phtyohormones. STO competes with FLC in the regulation of floral…	protein_coding
AT1G06180	1.7417	7.78e-26	0.833444	1.89e-06	member of MYB3R- and R2R3- type MYB- encoding genes	protein_coding
AT1G06850	-0.88693	1.28e-15	-0.876696	8.47e-16	basic leucine-zipper 52;(source:Araport11)	protein_coding
AT1G07150	2.18727	1.64e-79	1.39412	2.15e-33	member of MEKK subfamily	protein_coding
AT1G07607	2.1076	1.81e-08	1.58675	4.76e-07	Natural antisense transcript overlaps with AT1G50020;(source:Araport11)	antisense_long_noncoding_rna
AT1G09103	-2.15443	3.65e-12	-1.88202	1.82e-10	None;(source:Araport11)	long_noncoding_rna
AT1G09350	2.38397	1.26e-19	2.68685	4.5e-29	Predicted to encode a galactinol synthase	protein_coding
AT1G09570	-1.10257	3.96e-27	-0.758733	2.2e-13	Light-labile cytoplasmic red/far-red light photoreceptor involved in the regulation of photomorphogenesis. It exists in two inter-convertible forms: Pr and Pfr (active) and functions as a dimer.The N terminus carries a single tetrapyrrole chromophore, and the C terminus is involved in dimerization. It is the sole photoreceptor mediating the FR high irradiance response (HIR). Major regulator in re…	protein_coding
AT1G10370	1.66351	3.6e-25	1.09884	2.43e-12	Encodes GSTU17 (Glutathione S-Transferase U17). Functions as a negative component of stress-mediated signal transduction pathways in drought and salt stress responses.	protein_coding
AT1G10560	-1.12943	6.14e-08	-0.668387	0.00350856	Encodes a protein containing a UND, a U-box, and an ARM domain. This protein has E3 ubiquitin ligase activity based on in vitro assays.	protein_coding
AT1G10640	0.975307	1.8e-09	0.663125	9.46e-05	Pectin lyase-like superfamily protein;(source:Araport11)	protein_coding
AT1G10657	1.60774	1.27e-08	1.10333	5.65e-05	transmembrane protein;(source:Araport11)	protein_coding
AT1G11700	0.989608	9.98e-09	0.587027	0.00104759	senescence regulator (Protein of unknown function, DUF584);(source:Araport11)	protein_coding
AT1G12240	1.24119	3.93e-75	0.894918	3.47e-39	Encodes a vacuolar invertase betaFruct4. betaFruct4 is transported from the endoplasmic reticulum through the intermediate compartments as a membrane protein. The N-terminal cytoplasmic domain contains multiple sequence motifs that are involved at various stages in the trafficking of betaFruct4 from the ER to the central vacuole. The mRNA is cell-to-cell mobile.	protein_coding
AT1G12370	1.82033	3.25e-23	1.15661	7.77e-13	encodes an amino acid sequence with significant homology to the recently characterized type II photolyases. The uvr2-1 mutant is unable to remove CPDs in vivo, and plant extracts lack detectable photolyase activity , is sensitive to UV-B and is an allele	protein_coding
AT1G13250	-0.762255	2.06e-11	-0.666333	1.92e-09	Encodes a protein with putative galacturonosyltransferase activity.	protein_coding
AT1G13260	-1.51389	6.72e-60	-1.32847	4.28e-47	Encodes an AP2/B3 domain transcription factor which is upregulated in response to low temperature. It contains a B3 DNA binding domain. It has circadian regulation and may function as a negative growth regulator. The mRNA is cell-to-cell mobile.	protein_coding
AT1G13600	0.723316	0.0370394	0.957434	0.00142596	basic leucine-zipper 58;(source:Araport11)	protein_coding
AT1G13670	1.80586	4.47e-43	1.48461	4.69e-29	hypothetical protein;(source:Araport11)	protein_coding
AT1G13740	1.44883	7.07e-33	1.18111	9.79e-23	Encodes a member of a small plant-specific gene family whose members interact with ABI5 and appear to be involved in mediating stress responses. AFP2 mutants affect a number of ABA mediated processes such as germination and response to osmotic and sugar stress. AFP2 nuclear localization is stress dependent.	protein_coding
AT1G13930	1.7631	1.9e-30	0.827374	1.11e-06	Involved in response to salt stress. Knockout mutants are hypersensitive to salt stress. The mRNA is cell-to-cell mobile.	protein_coding
AT1G14430	0.973336	1.67e-05	0.724985	0.0022938	glyoxal oxidase-related protein;(source:Araport11)	protein_coding
AT1G14600	-1.1981	6.64e-09	-1.20933	2.32e-10	Homeodomain-like superfamily protein;(source:Araport11)	protein_coding
AT1G14890	-0.759307	6.66e-17	-0.627781	5.98e-12	Plant invertase/pectin methylesterase inhibitor superfamily protein;(source:Araport11)	protein_coding
AT1G14920	-0.934366	7.45e-31	-0.655494	4.25e-16	Similar to a putative transcription factor and transcriptional coactivators. Repressor of GA responses and involved in gibberellic acid mediated signaling. Member of the DELLA proteins that restrain the cell proliferation and expansion that drives plant growth. The protein undergoes degradation in response to GA via the 26S proteasome. GAI may be involved in reducing ROS accumulation in response …	protein_coding
AT1G15100	1.23939	2.3e-39	0.987326	8.31e-26	Encodes a putative RING-H2 finger protein RHA2a.	protein_coding
AT1G15670	-0.699119	1.99e-07	-0.620958	8.77e-06	Encodes a member of a family of F-box proteins, called the KISS ME DEADLY (KMD) family, that targets type-B ARR proteins for degradation and is involved in the negative regulation of the cytokinin response. Also named as KFB1, a member of a group of Kelch repeat F-box proteins that negatively regulate phenylpropanoid biosynthesis by targeting the phenypropanoid biosynthesis enzyme phenylalanine a…	protein_coding
AT1G15760	-1.7365	9.68e-16	-1.54721	1.65e-14	Sterile alpha motif (SAM) domain-containing protein;(source:Araport11)	protein_coding
AT1G15840	-1.41434	1.21e-14	-1.09751	1.23e-09	hypothetical protein;(source:Araport11)	protein_coding
AT1G16720	1.5934	8.09e-45	0.736386	7.27e-10	Encodes HCF173, a protein with weak similarities to the superfamily of the short-chain dehydrogenases/reductases. HCF173 is involved in the initiation of translation of the psbA mRNA. Mutants shows a high chlorophyll fluorescence phenotype (hcf) and are severely affected in the accumulation of PSII subunits. The protein HCF173 is localized in the chloroplast, where it is mainly associated with th…	protein_coding
AT1G16850	-0.898509	5.63e-11	-0.873891	2.33e-10	transmembrane protein;(source:Araport11)	protein_coding
AT1G17050	1.45823	5.38e-39	0.72261	3.04e-10	Encodes one of the two paralogous solanesyl diphosphate synthases - SPS1 (At1g78510) and SPS2 (At1g17050) - that assemble the side-chain of plastoquinone-9 in plastids.	protein_coding
AT1G17100	1.98075	1.12e-39	0.683761	7.11e-05	SOUL heme-binding family protein;(source:Araport11)	protein_coding
AT1G17345	-0.743215	0.0366564	-0.794535	0.02689	SAUR-like auxin-responsive protein family;(source:Araport11)	protein_coding
AT1G18330	2.76683	9.03e-143	2.02735	1.28e-92	EARLY-PHYTOCHROME-RESPONSIVE1	protein_coding
AT1G18400	-1.1029	4.95e-19	-1.28419	2.65e-25	Encodes the brassinosteroid signaling component BEE1 (BR-ENHANCED EXPRESSION 1). Positively modulates the shade avoidance syndrome in Arabidopsis seedlings.	protein_coding
AT1G18710	2.09329	5.23e-06	1.84017	0.000675558	Member of the R2R3 factor gene family.	protein_coding
AT1G18810	1.56721	5.22e-09	0.857363	0.000621362	phytochrome kinase substrate-like protein;(source:Araport11)	protein_coding
AT1G19050	1.59846	1.95e-10	1.3011	5.83e-08	Encodes a member of the Arabidopsis response regulator (ARR) family, most closely related to ARR15. A two-component response regulator protein containing a phosphate accepting domain in the receiver domain but lacking a DNA binding domain in the output domain. Involved in response to cytokinin and meristem stem cell maintenance. Arr7 protein is stabilized by cytokinin.	protein_coding
AT1G19490	1.14826	6.41e-16	0.607433	4.91e-05	Basic-leucine zipper (bZIP) transcription factor family protein;(source:Araport11)	protein_coding
AT1G20790	-2.01005	1.03e-44	-1.38757	3.07e-25	F-box family protein;(source:Araport11)	protein_coding
AT1G20900	-0.821911	8.83e-15	-0.756255	1.1e-12	Encodes an AT hook domain containing protein that acts redundantly with SOB3 to modulate hypocotyl growth inhibition in response to light.	protein_coding
AT1G22360	-0.743156	8.69e-19	-0.687754	5.64e-16	UDP-glucosyl transferase 85A2;(source:Araport11)	protein_coding
AT1G22640	0.585319	1.05e-10	0.610611	8.49e-12	MYB-type transcription factor (MYB3) that represses phenylpropanoid biosynthesis gene expression	protein_coding
AT1G22650	0.890307	2.73e-10	0.888763	2.71e-12	Plant neutral invertase family protein;(source:Araport11)	protein_coding
AT1G22770	2.52255	8.41e-129	1.91674	1.69e-75	Together with CONSTANTS (CO) and FLOWERING LOCUS T (FT), GIGANTEA promotes flowering under long days in a circadian clock-controlled flowering pathway. GI acts earlier than CO and FT in the pathway by increasing CO and FT mRNA abundance. Located in the nucleus. Regulates several developmental processes, including photoperiod-mediated flowering, phytochrome B signaling, circadian clock, carbohydra…	protein_coding
AT1G23010	1.30861	1.97e-08	0.82249	0.000394506	Encodes a protein with multicopper oxidase activity. Located in ER. Function together with LPR2 (AT1G71040) and a P5-type ATPase (At5g23630/PDR2) in a common pathway that adjusts root meristem activity to Pi (inorganic phosphate) availability.	protein_coding
AT1G24580	2.34116	3e-05	1.30937	0.023466	RING/U-box superfamily protein;(source:Araport11)	protein_coding
AT1G25440	0.982465	4.22e-09	0.774907	1e-05	B-box type zinc finger protein with CCT domain-containing protein;(source:Araport11)	protein_coding
AT1G25560	-1.01334	5.95e-20	-1.03235	9.62e-21	Encodes a member of the RAV transcription factor family that contains AP2 and B3 binding domains. Involved in the regulation of flowering under long days. Loss of function results in early flowering. Overexpression causes late flowering and repression of expression of FT. Novel transcriptional regulator involved in ethylene signaling. Promoter bound by EIN3. EDF1 in turn, binds to promoter elemen…	protein_coding
AT1G26270	-0.951818	4.89e-29	-0.860889	5.48e-24	Phosphatidylinositol 3- and 4-kinase family protein;(source:Araport11)	protein_coding
AT1G26761	2.24742	1.65e-18	1.04825	2.64e-05	Arabinanase/levansucrase/invertase;(source:Araport11)	protein_coding
AT1G26770	1.43606	6.88e-37	0.934367	6.34e-16	Encodes an expansin. Naming convention from the Expansin Working Group (Kende et al, Plant Mol Bio). Involved in the formation of nematode-induced syncytia in roots of Arabidopsis thaliana.	protein_coding
AT1G26780	-1.05209	8.34e-06	-0.653731	0.0122926	Encodes LOF1 (LATERAL ORGAN FUSION1), a MYB-domain transcription factor expressed in organ boundaries. Functions in boundary specification, meristem initiation and maintenance, and organ patterning. Also see LOF2 (At1g69560).	protein_coding
AT1G26790	2.34455	3.32e-11	1.46073	7.39e-05	Dof-type zinc finger DNA-binding family protein;(source:Araport11)	protein_coding
AT1G26945	-1.71934	1.74e-64	-1.56333	1.11e-55	Encodes a basic helix-loop-helix (bHLH) protein involved in blue/far-red light signaling. Physically interacts with HFR1 and negatively regulates its activity.	protein_coding
AT1G27360	0.698925	0.00211189	0.616152	0.00821955	In conjunction with SPL10 and SPL2, SPL11 redundantly controls proper development of lateral organs in association with shoot maturation in the reproductive phase.	protein_coding
AT1G28010	1.11714	1.35e-12	0.785705	2.95e-06	Encodes an ATP-binding cassette (ABC) transporter. Expressed in the vascular tissue of primary stem.	protein_coding
AT1G28330	-1.16396	3.12e-31	-0.93177	8.07e-20	dormancy-associated protein (DRM1)	protein_coding
AT1G28360	-1.07069	0.00122704	-0.746102	0.0490751	encodes a member of the ERF (ethylene response factor) subfamily B-1 of ERF/AP2 transcription factor family (ERF12). The protein contains one AP2 domain. There are 15 members in this subfamily including ATERF-3, ATERF-4, ATERF-7, and leafy petiole.	protein_coding
AT1G29640	1.60542	5.8e-31	1.19134	9.04e-18	senescence regulator (Protein of unknown function, DUF584);(source:Araport11)	protein_coding
AT1G29910	2.55059	7.87e-32	1.84779	1.16e-16	member of Chlorophyll a/b-binding protein family	protein_coding
AT1G29920	4.94794	5.75e-94	2.74577	9.82e-30	Encodes lhcb1.1 a component of the LHCIIb light harvesting complex associated with photosystem II.	protein_coding
AT1G30260	0.636338	0.0359887	0.61075	0.0440358	galactosyltransferase family protein;(source:Araport11)	protein_coding
AT1G30280	0.903112	3.07e-13	0.693019	2.09e-08	Chaperone DnaJ-domain superfamily protein;(source:Araport11)	protein_coding
AT1G32900	0.853718	4.31e-05	0.652844	0.00218144	UDP-Glycosyltransferase superfamily protein;(source:Araport11)	protein_coding
AT1G43160	1.21271	1.34e-07	0.965529	0.000256768	encodes a member of the ERF (ethylene response factor) subfamily B-4 of ERF/AP2 transcription factor family (RAP2.6). The protein contains one AP2 domain. There are 7 members in this subfamily.	protein_coding
AT1G44446	1.87373	3.73e-57	1.34382	9.76e-30	Encodes chlorophyllide <i>a</i> oxygenase which converts chlorophyllide <i>a</i> to chlorophyllide <i>b</i> by catalyzing two successive hydroxylations at the 7-methyl group of chlorophyllide <i>a</i> . Mutants are deficient in pigments that associate with thylakoid membrane proteins, lacking chlorophyll <i>b</i> and light-harvesting proteins of photosystem II. The protein was shown through cross…	protein_coding
AT1G44830	-1.32175	1.01e-07	-1.36467	2.84e-08	Encodes a nuclear-localized member of the DREB subfamily A-5 of ERF/AP2 transcription factor family. The protein contains one AP2 domain. There are 15 members in this subfamily including RAP2.1, RAP2.9 and RAP2.10. Overexpression in cultured cells results in an increase in pectin deposition.ERF014 differentially regulates responses to bacterial and fungal pathogens.	protein_coding
AT1G48100	2.86825	1.49e-16	1.94046	1.8e-09	Pectin lyase-like superfamily protein;(source:Araport11)	protein_coding
AT1G49130	-1.38527	8.79e-15	-0.757502	0.000142435	B-box type zinc finger protein with CCT domain-containing protein;(source:Araport11)	protein_coding
AT1G49450	1.09855	0.00625314	1.11461	0.00421785	Transducin/WD40 repeat-like superfamily protein;(source:Araport11)	protein_coding
AT1G51805	1.12644	7.25e-13	0.706874	5.82e-06	Leucine-rich repeat protein kinase family protein;(source:Araport11)	protein_coding
AT1G53090	1.18849	5.7e-33	0.73317	1.36e-13	Encodes a member of the SPA (suppressor of phyA-105) protein family (SPA1-SPA4). SPA proteins contain an N-terminal serine/threonine kinase-like motif followed by a coiled-coil structure and a C-terminal WD-repeat domain. SPA proteins function redundantly in suppressing photomorphogenesis in dark- and light-grown seedlings. SPA4 (and SPA3) predominantly regulates elongation growth in adult plants.	protein_coding
AT1G53700	-1.00277	6.74e-12	-1.40614	2.31e-22	The WAG1 and its homolog, WAG2 each encodes a protein-serine/threonine kinase that are nearly 70% identical to PsPK3 protein. All three together with CsPK3 belong to PsPK3-type kinases. At the N-terminus, all four possess a serine/threonine-rich domain. They are closely related to Arabidopsis kinases PINOID. wag1/wag2 double mutants exhibit a pronounced wavy root phenotype when grown vertically o…	protein_coding
AT1G54120	-0.868749	1.52e-11	-0.639974	6e-07	hypothetical protein;(source:Araport11)	protein_coding
AT1G56650	1.56099	8.06e-06	1.40673	5.88e-05	Encodes a putative MYB domain containing transcription factor involved in anthocyanin metabolism and radical scavenging. Essential for the sucrose-mediated expression of the dihydroflavonol reductase gene. Auxin and ethylene responsiveness of PAP1 transcription is lost in myb12 mutants. Interacts with JAZ proteins to regulate anthocyanin accumulation.	protein_coding
AT1G58460	1.86611	1.7e-06	1.25215	0.00587929	hypothetical protein;(source:Araport11)	protein_coding
AT1G58520	0.808724	2.05e-17	0.616153	9.35e-11	GDSL-like lipase/acylhydrolase superfamily protein;(source:Araport11)	protein_coding
AT1G60060	-1.19169	1.21e-36	-0.830717	6.45e-19	Serine/threonine-protein kinase WNK (With No Lysine)-like protein;(source:Araport11)	protein_coding
AT1G60260	0.764539	0.000550494	0.593219	0.0248735	beta glucosidase 5;(source:Araport11)	protein_coding
AT1G60270	2.68591	7.05e-58	1.89726	3.16e-32	beta glucosidase 6;(source:Araport11)	protein_coding
AT1G60590	3.17477	1.03e-37	1.49702	6.12e-11	Pectin lyase-like superfamily protein;(source:Araport11)	protein_coding
AT1G60630	-0.627238	0.00149981	-0.634027	0.000492495	Leucine-rich repeat protein kinase family protein;(source:Araport11)	protein_coding
AT1G61890	1.16283	1.13e-45	0.902662	1.46e-27	MATE efflux family protein;(source:Araport11)	protein_coding
AT1G62030	0.93718	4.2e-05	0.815178	7.74e-05	Cysteine/Histidine-rich C1 domain family protein;(source:Araport11)	protein_coding
AT1G62180	0.998895	4.46e-19	0.827464	5.32e-15	encodes a adenosine 5'-phosphosulfate reductase, involved in sulfate assimilation. Is a major effect locus for natural variation of shoot sulfate content in Arabidopsis.	protein_coding
AT1G62760	-1.14384	8.08e-07	-0.846976	0.000690966	Pectin methylesterase inhibitor that controls PME activity and pectin methylesterification during Botrytis infection.	protein_coding
AT1G62975	1.02508	5.65e-21	0.763205	9.27e-12	basic helix-loop-helix (bHLH) DNA-binding superfamily protein;(source:Araport11)	protein_coding
AT1G64500	2.06562	1.28e-58	1.03294	3.68e-15	A member of a protein family found in plants and animals that contain conserved C-terminal glutaredoxin-like and putative zinc-binding cysteine-rich domains. It is involved in light stimulated actin bundling and chloroplast movement. The mRNA is cell-to-cell mobile.	protein_coding
AT1G64660	-0.944746	5.24e-31	-0.782651	3.49e-21	Encodes a functional methionine gamma-lyase, a cytosolic enzyme catalyzes the degradation of methionine into methanethiol, alpha-ketobutyrate and ammonia. The catabolism of excess methionine is important to methionine homeostasis. The mRNA is cell-to-cell mobile.	protein_coding
AT1G65060	1.8605	3.44e-21	0.744196	0.000470035	encodes an isoform of 4-coumarate:CoA ligase (4CL), which is involved in the last step of the general phenylpropanoid pathway. mRNA levels are not induced in response to wounding or to fungal infection by P. parasitica. mRNA is expressed in flowers, to a lesser degree in mature leaves and siliques and marginally in seedling roots and bolting stems of mature plants. The catalytic efficiency was in…	protein_coding
AT1G66330	1.38228	8.34e-37	0.671779	7.7e-09	senescence-associated family protein;(source:Araport11)	protein_coding
AT1G66725	4.87596	1.4e-34	2.72419	1.89e-23	Encodes a microRNA that targets several SAMT family members. miR163, is highly expressed in A. thaliana diploids but down-regulated in A. thaliana autotetraploids and repressed in A. arenosa and A. suecica. MicroRNAs are regulatory RNAs with a mature length of ~21-nucleotides that are processed from hairpin precursors by Dicer-like enzymes. MicroRNAs can negatively regulate gene expression by att…	miRNA_primary_transcript
AT1G66760	1.24261	4.09e-64	0.964353	1.9e-35	MATE efflux family protein;(source:Araport11)	protein_coding
AT1G66970	0.637466	0.00897438	0.60299	0.00831589	Encodes a member of the glycerophosphodiester phosphodiesterase like (GDPD-like) family.	protein_coding
AT1G67030	1.28317	7.64e-13	0.936718	3.19e-07	Encodes a novel C2H2 zinc finger protein containing only a single zinc finger which plays a key role in regulating trichome development by integrating GA and cytokinin signaling. The mRNA is cell-to-cell mobile.	protein_coding
AT1G67265	-2.88559	5.12e-57	-2.41418	2.52e-42	ROTUNDIFOLIA like 21;(source:Araport11)	protein_coding
AT1G67270	-2.34451	0.00579712	-2.04625	0.0405307	Zinc-finger domain of monoamine-oxidase A repressor R1 protein;(source:Araport11)	protein_coding
AT1G67360	0.915016	4.2e-12	0.695313	9.94e-08	Encodes a small rubber particle protein homolog. Plays dual roles as positive factors for tissue growth and development and in drought stress responses.	protein_coding
AT1G67590	-0.916576	1.43e-24	-0.644511	5.04e-13	Remorin family protein;(source:Araport11)	protein_coding
AT1G67910	-0.989638	3.58e-12	-0.75223	3.97e-07	hypothetical protein;(source:Araport11)	protein_coding
AT1G69260	1.01098	4.33e-15	0.966874	1.57e-14	ABI five binding protein;(source:Araport11)	protein_coding
AT1G69480	0.990705	0.00146368	0.684419	0.0435099	EXS (ERD1/XPR1/SYG1) family protein;(source:Araport11)	protein_coding
AT1G69530	0.885382	5.29e-21	0.647121	2.43e-11	Member of Alpha-Expansin Gene Family. Naming convention from the Expansin Working Group (Kende et al, Plant Mol Bio). Involved in the formation of nematode-induced syncytia in roots of Arabidopsis thaliana.	protein_coding
AT1G69610	1.27147	1.36e-07	0.893491	0.000464416	zinc finger FYVE domain protein, putative (DUF1666);(source:Araport11)	protein_coding
AT1G69690	-0.665467	3.41e-06	-0.615779	2.88e-05	AtTCP15 is involved in the regulation of endoreduplication.	protein_coding
AT1G69890	-0.795402	5.14e-05	-0.881303	5.21e-06	actin cross-linking protein (DUF569);(source:Araport11)	protein_coding
AT1G70270	-1.60233	5.39e-17	-1.07367	1.25e-10	transcription factor;(source:Araport11)	protein_coding
AT1G70420	0.887902	2.6e-09	0.775968	2.14e-07	DNA ligase-like protein, putative (DUF1645);(source:Araport11)	protein_coding
AT1G70710	-0.808247	4.35e-41	-0.592954	1.32e-22	endo-1,4-beta-glucanase. Involved in cell elongation.	protein_coding
AT1G71970	-1.03604	3.57e-22	-0.754561	4.31e-13	hypothetical protein;(source:Araport11)	protein_coding
AT1G72030	1.28345	2.94e-13	0.720851	0.000186916	Acyl-CoA N-acyltransferases (NAT) superfamily protein;(source:Araport11)	protein_coding
AT1G72290	-1.204	3.78e-11	-0.705545	0.0003515	Encodes a Kunitz-protease inhibitor, a water-soluble chlorophyll protein involved in herbivore resistance activation.	protein_coding
AT1G72490	-1.40741	4.15e-13	-0.839227	2.71e-05	DRO1 is a member of the IGT gene family and has a unknown function . It is expressed in roots and involved in leaf root architecture, specifically the orientation of lateral root angles. Involved in determining lateral root branch angle.	protein_coding
AT1G72500	0.948336	1.34e-42	0.81316	3.82e-34	inter alpha-trypsin inhibitor, heavy chain-like protein;(source:Araport11)	protein_coding
AT1G72770	0.765422	1.05e-14	0.704229	1.19e-12	mutant has ABA hypersensitive inhibition of seed germination; Protein Phosphatase 2C; regulates the activation of the Snf1-related kinase OST1 by abscisic acid. The mRNA is cell-to-cell mobile.	protein_coding
AT1G73480	2.09075	8.24e-85	1.6802	2.87e-51	alpha/beta-Hydrolases superfamily protein;(source:Araport11)	protein_coding
AT1G73830	-1.86163	1.34e-30	-2.25744	8.92e-43	Encodes the brassinosteroid signaling component BEE3 (BR-ENHANCED EXPRESSION 3). Positively modulates the shade avoidance syndrome in Arabidopsis seedlings.	protein_coding
AT1G73870	6.3202	7.22e-06	3.92255	0.00723746	B-box type zinc finger protein with CCT domain-containing protein;(source:Araport11)	protein_coding
AT1G74490	-0.784548	4.21e-06	-0.777063	3.89e-06	Protein kinase superfamily protein;(source:Araport11)	protein_coding
AT1G75100	1.68322	7.75e-67	1.21311	1.55e-38	Contains a J-domain at the C-terminus which is similar to the J-domain of auxilin, a clathrin-uncoating factor in cow, yeast and worm. Arabidopsis contains 6 other proteins similar to auxilin. Expressed in leaves and stems, but not in roots. Localized in the cytoplasm. Required for the chloroplast accumulation response, but not for the avoidance response. No molecular function known.	protein_coding
AT1G75450	-1.15498	9.94e-21	-1.08011	4.71e-19	This gene used to be called AtCKX6. It encodes a protein whose sequence is similar to cytokinin oxidase/dehydrogenase, which catalyzes the degradation of cytokinins.	protein_coding
AT1G75580	0.872954	0.000332871	0.734007	0.00385308	SAUR-like auxin-responsive protein family;(source:Araport11)	protein_coding
AT1G75960	-0.75179	0.0134215	-0.890091	0.00124776	AMP-dependent synthetase and ligase family protein;(source:Araport11)	protein_coding
AT1G77200	-2.10177	4.83e-24	-1.76918	9.84e-20	encodes a member of the DREB subfamily A-4 of ERF/AP2 transcription factor family. The protein contains one AP2 domain. There are 17 members in this subfamily including TINY.	protein_coding
AT1G77640	-0.962086	0.00176609	-0.84948	0.012813	encodes a member of the DREB subfamily A-5 of ERF/AP2 transcription factor family. The protein contains one AP2 domain. There are 15 members in this subfamily including RAP2.1, RAP2.9 and RAP2.10.	protein_coding
AT1G78070	1.26712	1.07e-25	0.891874	6.3e-13	Transducin/WD40 repeat-like superfamily protein;(source:Araport11)	protein_coding
AT1G78440	4.50114	2.79e-54	3.39613	3.82e-39	Encodes a gibberellin 2-oxidase that acts on C19 gibberellins.	protein_coding
AT1G78700	-0.660746	1.58e-10	-0.623434	1.08e-09	BES1/BZR1 homolog 4;(source:Araport11)	protein_coding
AT1G78820	1.71521	2.26e-56	0.990823	9.84e-20	D-mannose binding lectin protein with Apple-like carbohydrate-binding domain-containing protein;(source:Araport11)	protein_coding
AT1G79270	0.913071	2.36e-32	0.665277	2.02e-17	evolutionarily conserved C-terminal region 8;(source:Araport11)	protein_coding
AT1G80130	1.42148	2.9e-11	1.08865	5.05e-07	Tetratricopeptide repeat (TPR)-like superfamily protein;(source:Araport11)	protein_coding
AT1G80760	1.11667	3.12e-06	1.01928	8.72e-06	Encodes a protein with boron transporter activity. It helps to preferentially direct boron to young developing tissues in the shoot, such as immature leaves, under low boron conditions. This boron channel appears to be impermeable to water, unlike the closely related NIP5;1 boron transporter. This protein also allows the transport of glycerol, urea, and formimide but not larger uncharged solutes …	protein_coding
AT2G01610	-1.21421	2.85e-09	-0.603337	0.011559	Plant invertase/pectin methylesterase inhibitor superfamily protein;(source:Araport11)	protein_coding
AT2G02950	2.15898	1.06e-105	1.55512	5.76e-57	Encodes a basic soluble protein which can independently bind to either PHYA or PHYB, regardless of whether the phytochromes are in the Pr or Pfr state. PKS1 can be phosphorylated by oat phyA in vitro in a light regulated manner. It is postulated to be a negative regulator of phyB signalling.	protein_coding
AT2G03750	1.312	1.36e-14	0.758005	3.48e-05	P-loop containing nucleoside triphosphate hydrolases superfamily protein;(source:Araport11)	protein_coding
AT2G05070	3.78609	4.06e-73	2.85544	2.14e-42	Encodes Lhcb2.2. Belongs to the Lhc super-gene family encodes the light-harvesting chlorophyll a/b-binding (LHC) proteins that constitute the antenna system of the photosynthetic apparatus.	protein_coding
AT2G05100	3.27067	9.26e-59	2.56729	2.31e-36	Lhcb2.1 protein encoding a subunit of the light harvesting complex II. Member of a gene family with high degree of sequence similarity. Initially LHCB2.3 was considered as a separate gene but appears to be an allele of LHCB2.1.	protein_coding
AT2G07687	-1.0527	0.0412501	-1.65628	0.000181057	Cytochrome c oxidase, subunit III;(source:Araport11)	protein_coding
AT2G07698	-0.96456	0.00257444	-1.60846	2.31e-08	ATPase, F1 complex, alpha subunit protein;(source:Araport11)	protein_coding
AT2G07715	-0.88002	0.00554809	-0.775566	0.0169881	Nucleic acid-binding, OB-fold-like protein;(source:Araport11)	protein_coding
AT2G07725	-0.920088	0.0269589	-1.49286	3.64e-05	Ribosomal L5P family protein;(source:Araport11)	protein_coding
AT2G07732	-1.0356	0.00191727	-1.74072	6.08e-09	Ribulose bisphosphate carboxylase large chain, catalytic domain-containing protein;(source:Araport11)	protein_coding
AT2G07734	-1.00374	0.0184778	-0.905221	0.0457524	Alpha-L RNA-binding motif/Ribosomal protein S4 family protein;(source:Araport11)	protein_coding
AT2G07741	-0.913746	0.0182118	-1.48315	1.2e-05	ATPase, F0 complex, subunit A protein;(source:Araport11)	protein_coding
AT2G15970	1.34417	5.86e-37	0.913881	5.39e-17	encodes an alpha form of a protein similar to the cold acclimation protein WCOR413 in wheat. Expression is induced by short-term cold-treatment, water deprivation, and abscisic acid treatment. The mRNA is cell-to-cell mobile.	protein_coding
AT2G16050	-0.699226	0.00604294	-0.774003	0.000941631	Cysteine/Histidine-rich C1 domain family protein;(source:Araport11)	protein_coding
AT2G16365	1.41308	2.35e-54	0.905532	7.32e-23	PCH1 binds and stabilizes the active (Pfr) form of phytochrome B and is involved in the formation of photobodies in the nucleus. PCH1 is expressed in evenings and is associated to the evening complex through binding to phyB, and represses hypocotyl elongation and growth. Using mass spec, the existence of the At2g16365.2 isoform has been verified, however here is no evidence that any of the other …	protein_coding
AT2G17880	-0.971362	1.46e-18	-0.810115	1.08e-12	Chaperone DnaJ-domain superfamily protein;(source:Araport11)	protein_coding
AT2G18300	-0.724595	7.19e-15	-0.593468	4.81e-10	basic helix-loop-helix (bHLH) DNA-binding superfamily protein;(source:Araport11)	protein_coding
AT2G18540	0.792189	0.0371831	0.848678	0.0346154	RmlC-like cupins superfamily protein;(source:Araport11)	protein_coding
AT2G19650	2.79701	1.99e-12	1.56401	2.84e-05	Cysteine/Histidine-rich C1 domain family protein;(source:Araport11)	protein_coding
AT2G21320	2.85866	3.17e-62	2.21075	1.57e-38	B-box zinc finger family protein;(source:Araport11)	protein_coding
AT2G21560	0.773019	6.4e-07	0.694421	6.02e-06	nucleolar-like protein;(source:Araport11)	protein_coding
AT2G21910	-2.47117	8.03e-73	-1.79242	7.46e-51	member of CYP96A	protein_coding
AT2G21970	1.09999	2.67e-25	0.74877	4.07e-12	stress enhanced protein 2 (SEP2) chlorophyll a/b-binding protein	protein_coding
AT2G23000	3.46975	9.02e-08	2.11149	0.00180361	serine carboxypeptidase-like 10;(source:Araport11)	protein_coding
AT2G23130	0.956585	2.4e-09	0.727556	3.22e-06	AGP17 is a lysine-rich arabinogalactan-protein (AGP) and part of a multi-gene family of glycoproteins with approx. 50 members. It falls into one subclass with AGP18 and AGP19, other lysine-rich AGPs. 84% of its proline residues are hydroxylated to hydroproline and its heavy glycosylation accounts for appr. 69% of the molecular weight. The main glycosyl residues are arabinose (30.1%) and galactose…	protein_coding
AT2G25130	-0.908131	5.28e-05	-0.608176	0.0189657	ARM repeat superfamily protein;(source:Araport11)	protein_coding
AT2G25530	2.01571	1.86e-37	0.908314	3.4e-10	AFG1-like ATPase family protein;(source:Araport11)	protein_coding
AT2G26170	0.812782	1.21e-09	0.721285	6.49e-08	Encodes a protein with similarity to thromboxane-A synthase, member of the CYP711A cytochrome P450 family. MAX1 is a specific repressor of vegetative axillary buds generated by the axillary meristem. Expressed in vascular traces in the rosette stem and axillary buds throughout plant development. Mutants have increased axillary branches. Along with MAX3,4 thought to mediate control of shoot branch…	protein_coding
AT2G26440	-1.42182	1.64e-24	-0.9544	2.22e-12	Plant invertase/pectin methylesterase inhibitor superfamily;(source:Araport11)	protein_coding
AT2G28050	-0.59694	0.0222819	-0.66321	0.00481621	Encodes a relatively short regular p-class pentatricopeptide repeat protein comprising seven canonical p repeats and a single short s repeat that is necessary for the 5'-processing and stability of nad2 mRNA in mitochondria.	protein_coding
AT2G28550	1.48979	1.33e-201	0.951842	7.83e-87	related to AP2.7;(source:Araport11)	protein_coding
AT2G29440	-0.832004	6.57e-07	-0.762811	1.04e-05	Encodes glutathione transferase belonging to the tau class of GSTs. Naming convention according to Wagner et al. (2002).	protein_coding
AT2G29650	1.64701	1.1e-32	1.111	1.62e-15	Encodes an inorganic phosphate transporter (PHT4;1) that is localized to the thylakoid membrane.	protein_coding
AT2G30040	2.36582	7.35e-87	1.65819	4.17e-43	member of MEKK subfamily	protein_coding
AT2G30424	0.921635	0.000270545	0.724008	0.00719201	In a tandem repeat with AT2g30432 (TCL1) and AT2g30420 (ETC2), it encodes a single-repeat R3 MYB transcription factor that is involved in the negative regulation of trichome formation.	protein_coding
AT2G30520	3.18184	0	2.23414	3.69e-281	light inducible root phototropism 2 encoding a signal transducer of the phototropic response in Arabidopsis	protein_coding
AT2G31010	-0.644874	1.5e-07	-0.668772	1.56e-08	Protein kinase superfamily protein;(source:Araport11)	protein_coding
AT2G31070	1.0513	7.51e-17	0.660872	2.63e-07	TCP family protein involved in heterchronic regulation of leaf differentiation.	protein_coding
AT2G31380	4.08842	3.76e-96	2.6366	3.91e-45	a B-box zinc finger protein that interacts with COP1. contains a novel 11 amino acid motif at the C-terminus (also found at the N-terminus of HY5) that is involved in the COP1 interaction.	protein_coding
AT2G31560	1.47339	2.27e-37	0.814336	7.1e-12	signal transducer/transcription protein, putative (DUF1685);(source:Araport11)	protein_coding
AT2G31980	-0.953795	4.97e-15	-0.656445	3.4e-07	PHYTOCYSTATIN 2;(source:Araport11)	protein_coding
AT2G32530	1.2401	2.61e-12	1.10386	1.11e-09	encodes a gene similar to cellulose synthase	protein_coding
AT2G32540	1.44778	3e-29	0.899091	9.73e-13	encodes a gene similar to cellulose synthase The mRNA is cell-to-cell mobile.	protein_coding
AT2G33205	-0.871875	0.0026051	-1.05123	2.71e-05	Serinc-domain containing serine and sphingolipid biosynthesis protein;(source:Araport11)	protein_coding
AT2G34020	-1.1151	6.13e-25	-0.666445	6.06e-09	Calcium-binding EF-hand family protein;(source:Araport11)	protein_coding
AT2G34430	2.73147	2.86e-18	1.42942	3.54e-05	Photosystem II type I chlorophyll a/b-binding protein The mRNA is cell-to-cell mobile.	protein_coding
AT2G34650	-0.638342	1.33e-05	-0.768998	2.71e-08	Encodes a protein serine/threonine kinase that may act as a positive regulator of cellular auxin efflux, as a a binary switch for PIN polarity, and as a negative regulator of auxin signaling. Recessive mutants exhibit similar phenotypes as pin-formed mutants in flowers and inflorescence but distinct phenotypes in cotyledons and leaves. Expressed in the vascular tissue proximal to root and shoot m…	protein_coding
AT2G34720	0.959068	1.71e-16	0.607897	4.66e-07	nuclear factor Y, subunit A4;(source:Araport11)	protein_coding
AT2G35140	-0.777018	0.000127945	-0.620666	0.00301448	DCD (Development and Cell Death) domain protein;(source:Araport11)	protein_coding
AT2G35940	1.07406	1.69e-15	0.809352	5.87e-09	Encodes a member of the BEL-like homeodomain protein family. Ecotopic expression in the embryo sac leads to defects in nuclear migration and cellularization and embryo sacs with multiple egg cells. Loss of function alleles have no female gametophyte defects. The ecotopic expression phenotype requires KNAT3 because it can be suppressed by loss of KNAT3 function alleles. Localized to the nucleus bu…	protein_coding
AT2G36590	3.2721	3.05e-29	2.4327	1.02e-19	Encodes a proline transporter with affinity for gly betaine, proline, and GABA. Protein is expressed in leaves, flowers and siliques but to a much lesser extent in roots.	protein_coding
AT2G36800	1.23159	2.67e-19	0.611609	8.56e-05	Encodes a DON-Glucosyltransferase. The UGT73C5 glucosylates both brassinolide and castasterone in the 23-O position. The enzyme is presumably involved in the homeostasis of those steroid hormones hence regulating BR activity. Transgenic plants overexpressing UGT73C5 show a typical BR-deficient phenotype.	protein_coding
AT2G37670	-0.986299	9.86e-16	-0.634822	1.18e-07	Transducin/WD40 repeat-like superfamily protein;(source:Araport11)	protein_coding
AT2G37678	-1.541	6.69e-63	-1.11534	6.32e-35	Positive regulator of photomorphogenesis in far-red light. Most abundant in young seedlings in the dark. Downregulated in the light and older as plants develop. Localized in the nucleus and the cytoplasm. Nuclear localization strongest in the dark. Degraded through the 26S proteasome. Regulated by PHYA. It is specifically required for the light-regulated nuclear accumulation of phyA but not phyB.	protein_coding
AT2G37970	1.74827	6.72e-32	0.68512	3.18e-05	SOUL heme-binding family protein;(source:Araport11)	protein_coding
AT2G38210	2.21211	1.15e-25	1.19567	7.07e-08	putative PDX1-like protein 4;(source:Araport11)	protein_coding
AT2G38230	1.57448	1.13e-36	0.827216	5.63e-10	Encodes a protein predicted to function in tandem with PDX2 to form glutamine amidotransferase complex with involved in vitamin B6 biosynthesis. The mRNA is cell-to-cell mobile.	protein_coding
AT2G39250	2.54481	1.41e-126	2.10134	1.13e-86	Encodes a AP2 domain transcription factor that can repress flowering. SNZ and its paralogous gene, SCHLAFMUTZE (SMZ), share a signature with partial complementarity to the miR172 microRNA, whose precursor is induced upon flowering.	protein_coding
AT2G39560	2.77471	3.15e-18	1.65194	3.37e-09	Putative membrane lipoprotein;(source:Araport11)	protein_coding
AT2G39705	-1.13893	1.34e-22	-1.13246	8.85e-23	ROTUNDIFOLIA like 8;(source:Araport11)	protein_coding
AT2G39800	0.93218	4.58e-14	0.82917	6.27e-11	encodes a delta1-pyrroline-5-carboxylate synthase that catalyzes the rate-limiting enzyme in the biosynthesis of proline. Gene is expressed in reproductive organs and tissues under non-stress conditions but in the whole plant under water-limiting condition. Expression is also induced by abscisic acid and salt stress in a light-dependent manner. encodes a delta1-pyrroline-5-carboxylate synthase th…	protein_coding
AT2G40080	2.23622	1.1e-51	1.05893	7.53e-12	Encodes a novel nuclear 111 amino-acid phytochrome-regulated component of a negative feedback loop involving the circadian clock central oscillator components CCA1 and LHY. ELF4 is necessary for light-induced expression of both CCA1 and LHY, and conversely, CCA1 and LHY act negatively on light-induced ELF4 expression. ELF4 promotes clock accuracy and is required for sustained rhythms in the absen…	protein_coding
AT2G40670	1.75081	4.09e-06	1.35061	0.00105505	response regulator 16	protein_coding
AT2G40900	1.33605	1.11e-18	0.986575	2.1e-11	Encodes a plasma membrane-localized amino acid transporter likely involved in amino acid export in the developing seed.	protein_coding
AT2G41660	0.659805	0.00203245	0.592165	0.0099645	Essential for hydrotropism in roots. Mutant roots are defective in hydrotropism, and have slightly reduced phototropism and modified wavy growth response. Has normal gravitropism and root elongation.	protein_coding
AT2G41870	0.589767	0.00146368	0.787534	1.93e-06	Remorin family protein;(source:Araport11)	protein_coding
AT2G42870	-1.66432	1.64e-36	-1.34449	1.63e-24	Encodes PHYTOCHROME RAPIDLY REGULATED1 (PAR1), an atypical basic helix-loop-helix (bHLP) protein. Closely related to PAR2 (At3g58850). Up regulated after simulated shade perception. Acts in the nucleus to control plant development and as a negative regulator of shade avoidance response. Functions as transcriptional repressor of auxin-responsive genes SAUR15 (AT4G38850) and SAUR68 (AT1G29510).	protein_coding
AT2G43010	1.35654	1.66e-28	1.38326	7.84e-33	Isolated as a semidominant mutation defective in red -light responses. Encodes a nuclear localized bHLH protein that interacts with active PhyB protein. Negatively regulates phyB mediated red light responses. Involved in shade avoidance response. Protein abundance is negatively regulated by PhyB.	protein_coding
AT2G43060	-1.15164	6.5e-17	-1.11219	2.84e-16	ILI1 binding bHLH 1;(source:Araport11)	protein_coding
AT2G43340	0.75791	3.33e-10	0.618672	6.47e-07	hypothetical protein (DUF1685);(source:Araport11)	protein_coding
AT2G44080	-1.3282	3.09e-27	-1.60078	1.48e-39	Encodes ARL, a gene similar to ARGOS involved in cell expansion-dependent organ growth. Upregulated by brassinosteroid. Acts downstream of BRI1. The mRNA is cell-to-cell mobile.	protein_coding
AT2G44290	0.913143	3.66e-05	0.712166	0.0020266	Bifunctional inhibitor/lipid-transfer protein/seed storage 2S albumin superfamily protein;(source:Araport11)	protein_coding
AT2G44910	-1.96416	3.88e-25	-1.85836	4.43e-25	Encodes a homeodomain protein whose expression displays a dependence on phyB for both red and far-red light response. Also involved in the shade avoidance syndrome.	protein_coding
AT2G45050	-1.11181	7.06e-29	-0.949443	8.2e-22	Encodes a member of the GATA factor family of zinc finger transcription factors. A positive regulator of photomorphogenesis.	protein_coding
AT2G46270	0.92391	2.98e-35	0.675999	4.88e-19	encodes a bZIP G-box binding protein whose expression is induced by ABA. It has been shown to bind to Adh that contains the G-box and is induced by cold and water deprivation. GBF3 has been shown to be expressed mostly in the root and dark-grown leaves. GBF3 can act as homodimers and as heterodimers with GFB1, GBF2 and GBF4. In addition, GBF3!?s DNA binding activity is enhanced by GIP1, GPRI1 and…	protein_coding
AT2G46340	2.46894	7.87e-229	1.6874	6.03e-116	Encodes a member of the SPA (suppressor of phyA-105) protein family (SPA1-SPA4). SPA proteins contain an N-terminal serine/threonine kinase-like motif followed by a coiled-coil structure and a C-terminal WD-repeat domain. SPA1 is a PHYA signaling intermediate, putative regulator of PHYA signaling pathway. Light responsive repressor of photomorphogenesis. Involved in regulating circadian rhythms a…	protein_coding
AT2G46420	1.58403	1.68e-58	0.884574	9.78e-20	helicase with zinc finger protein;(source:Araport11)	protein_coding
AT2G46450	1.42122	1.36e-22	0.629219	8.09e-05	Member of Cyclic nucleotide gated channel family.Positive regulator of resistance against avirulent fungal pathogen.Suppresses the phenotype conferred by cpr22 in a dosage-dependent manner.	protein_coding
AT2G46640	1.41368	0.00294704	2.10317	1.29e-05	Encodes TAC1 (Tiller Angle Control 1). Influences axillary branch growth angle. Inflorescence stems of TAC1 mutants are vertically oriented and have axillary shoots with narrow branch angles.	protein_coding
AT2G46680	0.85661	3.74e-05	0.882311	1.72e-05	encodes a putative transcription factor that contains a homeodomain closely linked to a leucine zipper motif. Transcript is detected in all tissues examined. Is transcriptionally regulated in an ABA-dependent manner and may act in a signal transduction pathway which mediates a drought response.	protein_coding
AT2G46790	5.18395	1.28e-58	4.04427	9.83e-38	Pseudo-response regulator PRR9. Involved in clock function. PRR7 and PRR9 are partially redundant essential components of a temperature-sensitive circadian system. CCA1 and LHY had a positive effect on PRR9. Interact with TOC1 in a yeast two-hybrid assay. Acts as transcriptional repressor of CCA1 and LHY.	protein_coding
AT2G46830	2.57292	5.46e-125	1.97672	1.86e-77	Encodes a transcriptional repressor that performs overlapping functions with LHY in a regulatory feedback loop that is closely associated with the circadian oscillator of Arabidopsis. Binds to the evening element in the promoter of TOC1 and represses TOC1 transcription. CCA1 and LHY colocalize in the nucleus and form heterodimers in vivo. CCA1 and LHY function synergistically in regulating circad…	protein_coding
AT2G46970	-4.36577	3.64e-198	-4.14771	1.23e-226	encodes a novel Myc-related bHLH transcription factor, which physically associated with APRR1/TOC1 and is a member of PIF3 transcription factor family.	protein_coding
AT2G46990	-1.14445	5.79e-12	-0.957575	1.03e-08	Encodes a member of the Aux/IAA family of proteins implicated in auxin signaling. IAA20 lacks the conserved degron (domain II) found in many family members, and IAA20 fusion proteins are stable in Arabidopsis seedlings. IAA20 transcripts are induced by auxin treatment, and overexpression of IAA20 leads to defects in gravitropism, root development, root meristem maintenance, etiolation, and cotyle…	protein_coding
AT3G02380	2.38342	4.19e-53	1.64397	7.08e-26	homologous to the flowering-time gene CONSTANS (CO) encoding zinc-finger proteins	protein_coding
AT3G02550	-0.681377	0.000105701	-0.792921	2.28e-06	LOB domain-containing protein 41;(source:Araport11)	protein_coding
AT3G02830	1.3557	2.1e-24	0.749666	9.33e-08	Encodes a zinc finger protein that binds to PORA mRNA in vivo and recruits the Pfr form of phytochrome to the 5&#8242;-UTR of PORA mRNA to regulate translation of the mRNA.	protein_coding
AT3G04860	-0.60983	9.93e-05	-0.5923	8.97e-05	hypothetical protein (DUF868);(source:Araport11)	protein_coding
AT3G05690	0.94004	2.76e-12	0.651064	4.24e-06	Encodes a subunit of CCAAT-binding complex, binds to CCAAT box motif present in some plant promoter sequences. One of three members of this class (HAP2A, HAP2B, HAP2C), it is expressed in vegetative and reproductive tissues.	protein_coding
AT3G05800	2.08763	8.78e-104	1.43505	5.35e-53	AtBS1(activation-tagged BRI1 suppressor 1)-interacting factor 1;(source:Araport11)	protein_coding
AT3G07360	0.658163	2.82e-18	0.604985	3.85e-17	Encodes a protein containing a U-box and an ARM domain. This protein has E3 ubiquitin ligase activity based on in vitro assays.	protein_coding
AT3G08730	1.0677	2.58e-51	0.605061	1.06e-16	Encodes a protein-serine kinase that phosphorylates ribosomal protein in vitro. Activation of AtS6k is regulated by 1-naphthylacetic acid and kinetin, at least in part, via a lipid kinase-dependent pathway. Involved in translational up-regulation of ribosomal proteins. Phosphorylated by PDK1. Interacts with RAPTOR1, which in turn interacts with TOR. SPK6 activity is affected by osmotic stress, an…	protein_coding
AT3G08940	0.935507	9.3e-09	0.63873	0.00045192	Lhcb4.2 protein (Lhcb4.2, protein involved in the light harvesting complex of photosystem II The mRNA is cell-to-cell mobile.	protein_coding
AT3G09600	1.60869	2.86e-47	0.969875	5.33e-18	Encodes a MYB-like transcription factor similar to CIRCADIAN CLOCK-ASSOCIATED1 (CCA1) and ELONGATED HYPOCOTYL (LHY). Involved in the regulation of circadian clock by modulating the pattern of histone 3 (H3) acetylation. Functions as a transcriptional activator of evening element containing clock genes.	protein_coding
AT3G10290	-1.03911	5.33e-12	-0.689476	2.08e-06	Nucleotide-sugar transporter family protein;(source:Araport11)	protein_coding
AT3G10910	0.759287	5.65e-10	0.635516	3.53e-07	RING/U-box superfamily protein;(source:Araport11)	protein_coding
AT3G11410	0.941879	2.53e-06	1.08586	2.09e-08	Encodes protein phosphatase 2C. Negative regulator of ABA signalling. Expressed in seeds during germination. mRNA up-regulated by drought and ABA.	protein_coding
AT3G11900	1.11894	2.19e-40	0.85595	2.73e-26	encodes an amino acid transporter that transports aromatic and neutral amino acids, IAA, and 2,4-D. Expressed in all tissues with highest abundance in flowers and cauline leaves. a member of a small gene family in Arabidopsis and represents a new class of amino acid transporters.	protein_coding
AT3G12320	3.93372	0	3.22076	3.47e-276	hypothetical protein;(source:Araport11)	protein_coding
AT3G12820	-1.50855	1.16e-21	-1.20811	1.95e-14	Member of the R2R3 factor gene family.	protein_coding
AT3G12920	-1.04414	3.16e-35	-0.890719	1.25e-27	Encodes one of the BRGs (BOI-related gene) involved in resistance to Botrytis cinerea.	protein_coding
AT3G14440	0.622795	0.0413836	0.647295	0.0348048	Encodes 9-<i>cis</i>-epoxycarotenoid dioxygenase, a key enzyme in the biosynthesis of abscisic acid. Regulated in response to drought and salinity. Expressed in roots, flowers and seeds. Localized to the chloroplast stroma and thylakoid membrane.	protein_coding
AT3G14770	1.52196	1.88e-41	0.983958	5.65e-19	Nodulin MtN3 family protein;(source:Araport11)	protein_coding
AT3G14810	0.912364	0.000119486	0.716064	0.0119497	mechanosensitive channel of small conductance-like 5;(source:Araport11)	protein_coding
AT3G15354	2.0002	7.85e-84	1.11576	2.78e-27	Encodes a member of the SPA (suppressor of phyA-105) protein family (SPA1-SPA4). SPA proteins contain an N-terminal serine/threonine kinase-like motif followed by a coiled-coil structure and a C-terminal WD-repeat domain. SPA proteins function redundantly in suppressing photomorphogenesis in dark- and light-grown seedlings. SPA3 (and SPA4) predominantly regulates elongation growth in adult plants.	protein_coding
AT3G15540	-0.963757	2.88e-20	-0.738068	6.22e-12	Primary auxin-responsive gene. Involved in the regulation stamen filaments development.	protein_coding
AT3G15990	0.730352	0.0202678	0.811191	0.00421785	Encodes sulfate transporter Sultr3;4.	protein_coding
AT3G16500	-0.777431	2.7e-13	-0.649832	1.55e-09	phytochrome-associated protein 1 (PAP1)	protein_coding
AT3G16800	1.15161	5.25e-17	0.967893	2.6e-12	EGR3 functions as a negative regulator of plant growth with prominent effect on plant growth during drought stress, EGR3 regulates microtubule organization and likely affects additional cytoskeleton and trafficking processes along the plasma membrane.	protein_coding
AT3G17040	1.35283	1.63e-27	0.779228	2.98e-09	It is a RNA tetratricopeptide repeat-containing protein required for normal processing of transcripts from the polycistronic chloroplast psbB-psbT-psbH-petB-petD operon coding for proteins of the photosystem II and cytochrome b6/f complexes. Localizes to the chloroplast membrane. Involved in regulating plastidial gene expression and biogenesis. It binds in the psbT?psbH intercistronic region and …	protein_coding
AT3G17609	2.02759	6.96e-28	0.870721	1.57e-05	Encodes a homolog of HY5 (HYH). Involved in phyB signaling pathway.	protein_coding
AT3G17790	0.862888	1.07e-05	0.844473	1.08e-05	Expression is upregulated in the shoot of cax1/cax3 mutant and is responsive to phosphate (Pi) and not phosphite (Phi) in roots and shoots.	protein_coding
AT3G18530	-1.47171	1.4e-15	-1.07133	2.02e-08	ARM repeat superfamily protein;(source:Araport11)	protein_coding
AT3G18535	-1.05834	5.51e-35	-0.641085	7.73e-15	tubulin-tyrosine ligase;(source:Araport11)	protein_coding
AT3G20395	-1.084	2.45e-10	-1.35836	4.13e-16	RING/U-box superfamily protein;(source:Araport11)	protein_coding
AT3G21150	6.70137	3.88e-18	2.38999	9.47e-09	Encodes a protein with a B-box domain predicted to act as a transcription factor. Expression of the BBX32 gene is affected by monochromatic red light. Genetic analysis shows BBX32 is under circadian control; it is a morning gene under clock regulation.	protein_coding
AT3G21330	-2.21703	4.1e-74	-1.79996	1.43e-58	basic helix-loop-helix (bHLH) DNA-binding superfamily protein;(source:Araport11)	protein_coding
AT3G21560	1.29673	1.04e-36	0.661379	8.99e-10	Encodes a protein with sinapic acid:UDP-glucose glucosyltransferase activity. Mutants defective in this gene are hyper-fluorescent (which accumulate in their trichomes a compound that is likely to be 3',5'-dimethoxynaringenin chalcone or sinapoyltriacetic acid lactone, potential products of the concerted action of 4-coumarate CoA ligase and chalcone synthase on sinapic acid). Also shown to be req…	protein_coding
AT3G21670	1.87047	5.11e-46	1.45255	2.79e-28	Major facilitator superfamily protein;(source:Araport11)	protein_coding
AT3G21750	1.03923	8.11e-25	0.635531	1.35e-09	Encodes a glucosyltransferase that can attach glucose to a number of hydroxylated phenolic compounds as well as quercetins in vitro	protein_coding
AT3G21890	4.54716	1.05e-15	3.82523	5.48e-13	B-box type zinc finger family protein;(source:Araport11)	protein_coding
AT3G22830	1.3118	1.25e-06	1.21889	6.03e-06	member of Heat Stress Transcription Factor (Hsf) family	protein_coding
AT3G22840	4.25587	1.74e-98	1.92211	5.15e-21	Encodes an early light-inducible protein.	protein_coding
AT3G23150	-0.595142	4.68e-06	-0.720639	1.24e-08	Involved in ethylene perception in Arabidopsis The mRNA is cell-to-cell mobile.	protein_coding
AT3G23210	1.63217	1.94e-21	0.996397	1.4e-08	basic helix-loop-helix (bHLH) DNA-binding superfamily protein;(source:Araport11)	protein_coding
AT3G23410	0.980601	3.85e-06	0.843536	2.72e-05	Encodes a fatty alcohol oxidase.	protein_coding
AT3G23635	-0.963447	0.00396703	-0.860773	0.0137757	ROTUNDIFOLIA like 13;(source:Araport11)	protein_coding
AT3G23880	-0.697032	1.43e-08	-0.689311	1.87e-08	F-box and associated interaction domains-containing protein;(source:Araport11)	protein_coding
AT3G24190	1.1913	2.35e-23	0.714345	1.24e-08	Protein kinase superfamily protein;(source:Araport11)	protein_coding
AT3G24420	0.902037	1.81e-08	0.91065	1.96e-08	DLK2 is a divergent member of the DWARF14 family. It's expression is dependent on D14 and KAI2 but it does not appear to play a role in stringolactone metabolism.	protein_coding
AT3G24520	0.917583	0.00110999	0.912088	0.000556058	member of Heat Stress Transcription Factor (Hsf) family	protein_coding
AT3G24840	0.964262	1.17e-22	0.829962	3.1e-17	Sec14p-like phosphatidylinositol transfer family protein;(source:Araport11)	protein_coding
AT3G25717	-0.766485	5.81e-07	-0.652667	5.21e-05	ROTUNDIFOLIA like 16;(source:Araport11)	protein_coding
AT3G25730	-2.30098	1.44e-74	-2.00149	6.08e-62	ethylene response DNA binding factor 3;(source:Araport11)	protein_coding
AT3G25740	-0.61153	0.000822551	-0.846526	3.12e-07	Encodes a plastid localized methionine aminopeptidase. Formerly called MAP1C, now called MAP1B.	protein_coding
AT3G26330	1.00137	2.53e-13	0.746101	9.94e-08	putative cytochrome P450	protein_coding
AT3G26510	-1.08227	9.85e-58	-0.994951	1.48e-49	Octicosapeptide/Phox/Bem1p family protein;(source:Araport11)	protein_coding
AT3G27170	1.28225	5.97e-38	0.839278	1.78e-16	member of Anion channel protein family The mRNA is cell-to-cell mobile.	protein_coding
AT3G27690	1.92941	5.25e-14	0.828317	0.0108904	Encodes Lhcb2.4. Belongs to the Lhc super-gene family encodes the light-harvesting chlorophyll a/b-binding (LHC) proteins that constitute the antenna system of the photosynthetic apparatus. The mRNA is cell-to-cell mobile.	protein_coding
AT3G28857	-0.86417	2.02e-08	-1.00164	3.5e-12	Encodes a atypical member of the bHLH (basic helix-loop-helix) family transcriptional factors.	protein_coding
AT3G30460	3.10002	7.18e-09	2.75754	4.99e-07	RING/U-box superfamily protein;(source:Araport11)	protein_coding
AT3G43850	-1.02573	2.72e-09	-0.840104	1.98e-06	hypothetical protein;(source:Araport11)	protein_coding
AT3G44450	2.97933	2.92e-09	2.34348	0.022735	hypothetical protein;(source:Araport11)	protein_coding
AT3G44735	0.881962	1.91e-14	0.648062	5.48e-08	Phytosulfokine 3 precursor, coding for a unique plant peptide growth factor.	protein_coding
AT3G45210	0.98093	3.41e-11	0.974278	7.68e-12	transcription initiation factor TFIID subunit (Protein of unknown function, DUF584);(source:Araport11)	protein_coding
AT3G45960	0.823594	0.0293729	0.795766	0.0437267	member of EXPANSIN-LIKE. Naming convention from the Expansin Working Group (Kende et al, 2004. Plant Mol Bio)	protein_coding
AT3G46640	0.64231	3.33e-17	0.600557	4.28e-15	Encodes a myb family transcription factor with a single Myb DNA-binding domain (type SHAQKYF) that is unique to plants and is essential for circadian rhythms, specifically for transcriptional regulation within the circadian clock. LUX is required for normal rhythmic expression of multiple clock outputs in both constant light and darkness. It is coregulated with TOC1 and seems to be repressed by C…	protein_coding
AT3G47470	1.51355	1.71e-22	1.25195	3.21e-15	Encodes a chlorophyll a/b-binding protein that is more similar to the PSI Cab proteins than the PSII cab proteins. The predicted protein is about 20 amino acids shorter than most known Cab proteins.	protein_coding
AT3G47500	3.0948	7.86e-154	2.74649	8.84e-146	Dof-type zinc finger domain-containing protein, identical to H-protein promoter binding factor-2a GI:3386546 from (Arabidopsis thaliana). Interacts with LKP2 and FKF1, but its overexpression does not change flowering time under short or long day conditions.	protein_coding
AT3G47960	1.02367	8.05e-35	0.893051	1.15e-28	Encodes a high-affinity, proton-dependent glucosinolate-specific transporter that is crucial for the transport of both methionine- and tryptophan-derived glucosinolates to seeds.	protein_coding
AT3G48260	-0.822046	5.46e-22	-0.629502	1.1e-13	Encodes a member of the WNK family (9 members in all) of protein kinases, the structural design of which is clearly distinct from those of other known protein kinases, such as receptor-like kinases and mitogen-activated protein kinases.	protein_coding
AT3G48350	0.936112	3.42e-16	0.631847	1.31e-07	Cysteine proteinases superfamily protein;(source:Araport11)	protein_coding
AT3G48700	1.72649	3.31e-22	1.0921	4.13e-10	carboxyesterase 13;(source:Araport11)	protein_coding
AT3G50800	-1.28616	1.64e-15	-1.09393	2.32e-14	hypothetical protein;(source:Araport11)	protein_coding
AT3G50970	0.845558	5.66e-07	0.892955	3.95e-08	Belongs to the dehydrin protein family, which contains highly conserved stretches of 7-17 residues that are repetitively scattered in their sequences, the K-, S-, Y- and lysine rich segments. LTI29 and LTI30 double overexpressors confer freeze tolerance. Located in membranes. mRNA upregulated by water deprivation and abscisic acid. The mRNA is cell-to-cell mobile.	protein_coding
AT3G51400	-1.33905	6.93e-08	-1.57176	3.17e-11	hypothetical protein (DUF241);(source:Araport11)	protein_coding
AT3G52540	0.908649	4.46e-06	0.775833	0.000112458	ovate family protein 18;(source:Araport11)	protein_coding
AT3G52561	-0.73841	0.00300907	-0.799121	0.000356211	hypothetical protein;(source:Araport11)	protein_coding
AT3G52740	3.92241	8.43e-23	2.06571	1.51e-10	hypothetical protein;(source:Araport11)	protein_coding
AT3G53200	-0.79037	0.000195715	-0.704363	0.00197537	Member of the R2R3 factor gene family.	protein_coding
AT3G53830	2.06756	5.91e-09	2.23905	8.15e-10	Regulator of chromosome condensation (RCC1) family protein;(source:Araport11)	protein_coding
AT3G54500	1.46231	8.55e-46	1.05647	1.52e-24	agglutinin-like protein;(source:Araport11)	protein_coding
AT3G54770	-0.743911	2.42e-11	-0.686338	7.37e-10	Encodes a putative RNA binding protein that is localized in the nucleus and affects ABA-regulated seed germination of Arabidopsis.	protein_coding
AT3G54890	2.0238	2.5e-28	1.36504	9.49e-13	Encodes a component of the light harvesting complex associated with photosystem I.	protein_coding
AT3G54990	2.16772	1.73e-89	1.24402	1.18e-32	Encodes a AP2 domain transcription factor that can repress flowering. SMZ and its paralogous gene, SNARCHZAPFEN (SNZ), share a signature with partial complementarity to the miR172 microRNA, whose precursor is induced upon flowering.	protein_coding
AT3G55120	1.39749	7.34e-18	0.676326	5.51e-05	Catalyzes the conversion of chalcones into flavanones. Required for the accumulation of purple anthocyanins in leaves and stems. Co-expressed with CHS.	protein_coding
AT3G55130	0.989469	1.41e-21	0.908231	2.49e-18	Encodes a vacuole localized protein of the ABC transporter White-Brown Complex (WBC) family. When overexpressed in planta, confers resistance to kanamycin.	protein_coding
AT3G56080	1.13358	1.14e-09	1.06972	6.4e-10	S-adenosyl-L-methionine-dependent methyltransferases superfamily protein;(source:Araport11)	protein_coding
AT3G56260	1.22708	3.56e-10	0.729669	0.000621885	hypothetical protein;(source:Araport11)	protein_coding
AT3G56290	3.3035	7.05e-62	1.15949	1.41e-08	potassium transporter;(source:Araport11)	protein_coding
AT3G57010	0.870515	6.41e-10	0.738419	3.85e-07	Calcium-dependent phosphotriesterase superfamily protein;(source:Araport11)	protein_coding
AT3G57020	1.45382	4.46e-24	0.995591	1.76e-15	Calcium-dependent phosphotriesterase superfamily protein;(source:Araport11)	protein_coding
AT3G57040	0.70705	1.71e-10	0.62933	2.49e-08	response regulator ARR9, A two-component response regulator-like protein with a receiver domain with a conserved aspartate residue and a possible phosphorylation site and at the N-terminal half. Appears to interact with histidine kinase like genes ATHP3 and ATHP2	protein_coding
AT3G57062	1.09006	2.83e-17	0.757238	4.96e-09	transmembrane protein;(source:Araport11)	protein_coding
AT3G57540	0.659839	0.0300369	1.09011	8.75e-07	Remorin family protein;(source:Araport11)	protein_coding
AT3G58070	2.36635	1.57e-07	1.51281	0.00302739	Putative transcription factor, contains C2H2 domain, regulates aspects of shoot maturation in Arabidopsis thaliana. GIS loss-of-function mutations affect the epidermal differentiation of inflorescence organs, causing a premature decrease in trichome production on successive leaves, stem internodes, and branches. Overexpression has the opposite effect on trichome initiation and causes other hetero…	protein_coding
AT3G59060	2.39526	8.49e-126	2.05817	1.77e-100	Encodes a novel Myc-related bHLH transcription factor, which physically associated with APRR1/TOC1 and is a member of PIF3 transcription factor family. Involved in shade avoidance. Functions as negative regulator of PhyB. Protein levels are modulated by phytochrome B.	protein_coding
AT3G59400	1.35069	1.22e-08	0.595024	0.0455579	GUN, genomes uncoupled, is necessary for coupling the expression of some nuclear genes to the functional state of the chloroplast. Binds to the magnesium chelatase complex and promotes formation of the substrate,a tetrapyrrole signaling molecule. Porphyrin-binding protein that enhances the activity of Mg-chelatase. Although required for chlorophyll accumulation under normal growth conditions, GUN…	protein_coding
AT3G59900	-0.912894	5.71e-17	-1.06065	4.17e-23	Encodes ARGOS (Auxin-Regulated Gene Involved in Organ Size). Inducible by auxin. Involved in lateral organ size control. Transgenic plants expressing sense or antisense ARGOS cDNA display enlarged or reduced aerial organs, respectively. The alteration in organ size is attributable mainly to changes in cell number and the duration of organ growth.	protein_coding
AT3G60390	-1.62483	6.42e-48	-1.01218	1.16e-20	Encodes homeobox protein HAT3.	protein_coding
AT3G60520	-0.797226	0.000181566	-1.02334	5.53e-08	zinc ion-binding protein;(source:Araport11)	protein_coding
AT3G60530	-0.903085	4.67e-32	-0.892962	1.66e-31	Encodes a member of the GATA factor family of zinc finger transcription factors.	protein_coding
AT3G60550	-0.628441	0.00315348	-0.816409	7.24e-05	cyclin p3;(source:Araport11)	protein_coding
AT3G61220	2.09314	5.43e-20	1.07133	7.46e-09	CytADR/SDR1 is an aldehyde reductase that catalyzes the reduction of the aldehyde carbonyl groups on alpha,beta-unsaturated aldehydes with more than 5 carbons in vitro. It can also act on menthone and neomenthol in vitro, but these do not represent likely endogenous activities of this enzyme in planta. GFP-tagged CytADR appears to localize to the cytosol where it likely plays a role in detoxifyin…	protein_coding
AT3G61750	1.78564	1.36e-60	1.1147	2.01e-29	Cytochrome b561/ferric reductase transmembrane with DOMON related domain-containing protein;(source:Araport11)	protein_coding
AT3G61830	-1.37194	5.76e-38	-0.921466	2.49e-18	auxin response factor 18;(source:Araport11)	protein_coding
AT3G61890	1.72165	7e-30	1.61025	5.41e-27	Encodes a homeodomain leucine zipper class I (HD-Zip I) protein. Loss of function mutant has abnormally shaped leaves and stems.	protein_coding
AT3G62090	-1.7843	3.37e-07	-1.77017	7.6e-07	encodes a novel Myc-related bHLH transcription factor, which physically associated with APRR1/TOC1 and is a member of PIF3 transcription factor family.	protein_coding
AT3G62950	-1.00202	0.0023906	-1.49001	2.71e-05	Thioredoxin superfamily protein;(source:Araport11)	protein_coding
AT3G63060	1.61291	0.00420513	1.34523	0.0160913	EDL3 is an F-box protein involved that mediated the regulation of abscisic acid signalling.	protein_coding
AT3G63350	-0.942387	0.00114003	-0.84158	0.00678317	member of Heat Stress Transcription Factor (Hsf) family	protein_coding
AT4G00050	0.959677	9.96e-16	0.699382	2.91e-09	basic helix-loop-helix (bHLH) DNA-binding superfamily protein;(source:Araport11)	protein_coding
AT4G01250	-1.19961	1.45e-11	-1.39688	1.21e-15	AtWRKY22 is a member of WRKY Transcription Factor; Group II-e. It is involved in regulation of dark induced leaf senescence.	protein_coding
AT4G01335	-1.08171	0.000348794	-1.11177	0.000249642	TATA box-binding protein associated factor RNA polymerase I subunit B-like protein;(source:Araport11)	protein_coding
AT4G03210	-0.673355	0.000164243	-0.69441	0.000106215	encodes a member of xyloglucan endotransglucosylase/hydrolases (XTHs) that catalyze the cleavage and molecular grafting of xyloglucan chains function in loosening and rearrangement of the cell wall. Gene is expressed in shoot apex region, flower buds, flower stalks and internodes bearing flowers.	protein_coding
AT4G03400	1.46324	1.74e-37	0.903434	5.12e-16	Encodes a GH3-related gene involved in red light-specific hypocotyl elongation. Analysis of sense and antisense transgenic plants suggests that DFL2 is located downstream of red light signal transduction and determines the degree of hypocotyl elongation.	protein_coding
AT4G04750	0.917044	0.0327406	0.854477	0.0281524	Major facilitator superfamily protein;(source:Araport11)	protein_coding
AT4G04840	2.15277	2.34e-51	1.18167	3.17e-15	methionine sulfoxide reductase B6;(source:Araport11)	protein_coding
AT4G05010	0.799845	1.93e-09	0.723895	3.73e-08	F-box family protein;(source:Araport11)	protein_coding
AT4G05100	0.863508	0.000142138	0.921372	1.57e-05	Member of the R2R3 factor gene family.	protein_coding
AT4G08950	-1.8932	1.41e-95	-1.7523	5.44e-83	Phosphate-responsive 1 family protein;(source:Araport11)	protein_coding
AT4G09350	1.47278	5.5e-13	0.626616	0.00920509	Chaperone DnaJ-domain superfamily protein;(source:Araport11)	protein_coding
AT4G09500	1.06415	8.69e-06	0.843392	0.000135212	UDP-Glycosyltransferase superfamily protein;(source:Araport11)	protein_coding
AT4G09530	-1.80257	3.44e-20	-1.32493	6.24e-12	SAUR-like auxin-responsive protein family;(source:Araport11)	protein_coding
AT4G09750	1.82566	2.22e-36	1.03661	2.59e-12	NAD(P)-binding Rossmann-fold superfamily protein;(source:Araport11)	protein_coding
AT4G10020	-1.59847	7.16e-15	-1.6953	1.46e-16	Encodes a putative hydroxysteroid dehydrogenase (HSD). Genes that encode HSD include: At5g50600 and At5g50700 (HSD1), At3g47350(HSD2), At3g47360(HSD3), At5g50590 and At5g50690(HSD4), At5g50770(HSD6) (Plant Cell Physiology 50:1463). Two copies of HSD1 and HSD4 exist due to a gene duplication event. In Plant Physiology 145:87, At5g50690 is HSD7, At4g10020 is HSD5.	protein_coding
AT4G10240	-2.43925	2.23e-40	-1.68213	2.4e-25	B-box zinc finger family protein;(source:Araport11)	protein_coding
AT4G11050	-1.87257	6.09e-22	-1.57541	2.27e-17	glycosyl hydrolase 9C3;(source:Araport11)	protein_coding
AT4G11360	1.18921	7.1e-29	0.739476	3.43e-11	Encodes a putative RING-H2 finger protein RHA1b. The mRNA is cell-to-cell mobile.	protein_coding
AT4G11570	0.998287	2.71e-37	0.615004	4.34e-15	Encodes plastid localized protein involved in riboflavin biosynthesis. It dephosphorylates 5-amino-6-ribitylamino- 2,4(1H,3H) pyrimidinedione 5&#8242;-phosphate (ARPP) .	protein_coding
AT4G11610	-1.97171	3.49e-81	-1.34652	2.76e-39	C2 calcium/lipid-binding plant phosphoribosyltransferase family protein;(source:Araport11)	protein_coding
AT4G12310	1.25333	6.68e-23	0.708989	3.92e-08	member of CYP706A	protein_coding
AT4G13010	1.02868	3.67e-35	0.642634	1.84e-15	Oxidoreductase, zinc-binding dehydrogenase family protein;(source:Araport11)	protein_coding
AT4G13395	-2.03423	1.61e-07	-2.038	1.31e-08	ROTUNDIFOLIA like 12;(source:Araport11)	protein_coding
AT4G13540	-0.592443	0.000109323	-0.664523	7.37e-06	golgin family A protein;(source:Araport11)	protein_coding
AT4G13790	-1.12682	1.34e-09	-1.07469	1.23e-09	SAUR-like auxin-responsive protein family;(source:Araport11)	protein_coding
AT4G13830	-1.07122	5.48e-24	-0.74933	5.62e-13	DnaJ-like protein (J20); nuclear gene	protein_coding
AT4G14130	-1.93315	1.99e-168	-1.62221	5.18e-120	xyloglucan endotransglycosylase-related protein (XTR7)	protein_coding
AT4G14465	-1.7011	3e-27	-1.36581	2.94e-18	AT-hook motif nuclear-localized protein 20;(source:Araport11)	protein_coding
AT4G14690	3.01526	1.76e-33	0.939222	0.00206755	Encodes an early light-induced protein. ELIPs are thought not to be directly involved in the synthesis and assembly of specific photosynthetic complexes, but rather affect the biogenesis of all chlorophyll-binding complexes. A study (PMID 17553115) has shown that the chlorophyll synthesis pathway was downregulated as a result of constitutive ELIP2 expression, leading to decreased chlorophyll avai…	protein_coding
AT4G15248	5.68632	1.19e-06	5.36521	1.9e-08	B-box type zinc finger family protein;(source:Araport11)	protein_coding
AT4G15430	1.30666	3.5e-18	0.722342	4.45e-06	ERD (early-responsive to dehydration stress) family protein;(source:Araport11)	protein_coding
AT4G15480	1.59151	3.98e-06	0.965651	0.00427548	Encodes a protein that might have sinapic acid:UDP-glucose glucosyltransferase activity.	protein_coding
AT4G15620	0.630533	0.00417257	0.587172	0.00421785	Uncharacterized protein family (UPF0497);(source:Araport11)	protein_coding
AT4G16670	-1.93773	2.17e-69	-1.85978	5.01e-67	auxin canalization protein (DUF828);(source:Araport11)	protein_coding
AT4G16780	-2.99581	2.96e-166	-2.77051	3.5e-163	Encodes a homeodomain-leucine zipper protein that is rapidly and strongly induced by changes in the ratio of red to far-red light. It is also involved in cell expansion and cell proliferation and in the response to auxin. The mRNA is cell-to-cell mobile.	protein_coding
AT4G16860	0.988138	0.0011885	0.847547	0.000814268	Confers resistance to Peronospora parasitica. RPP4 is coordinately regulated by transcriptional activation and RNA silencing.	protein_coding
AT4G17090	1.41364	6.16e-17	0.798632	5.81e-06	Encodes a beta-amylase targeted to the chloroplast. Transgenic BMY8 RNAi lines fail to accumulate maltose during cold shock suggesting that maltose accumulation coincides with BMY8 expression. Apart from maltose, the sugar content of the RNAi lines were similar to wildtype (glucose and sucrose unaffected).	protein_coding
AT4G17500	-0.789075	9.58e-09	-0.881021	1.1e-10	Encodes a member of the ERF (ethylene response factor) subfamily B-3 of ERF/AP2 transcription factor family (ATERF-1). The protein contains one AP2 domain. There are 18 members in this subfamily including ATERF-1, ATERF-2, AND ATERF-5. The mRNA is cell-to-cell mobile.	protein_coding
AT4G17615	-0.624289	6.85e-10	-0.614562	5.81e-10	Member of AtCBL (Calcineurin B-like Calcium Sensor Proteins) family. Protein level is increased upon high salt, mannitol, and cold stresses. CBL1 interacts with CIPK23 and recruits the kinase to the plasma membrane where the substrate(s) of CIPK23 may reside. CBL1 localization is regulated by protein modification including myristolation and acylation.	protein_coding
AT4G18220	1.05112	0.000221366	0.796903	0.00359702	Drug/metabolite transporter superfamily protein;(source:Araport11)	protein_coding
AT4G21200	1.25135	3.5e-06	0.867488	0.00243759	Encodes a protein with gibberellin 2-oxidase activity which acts specifically on C-20 gibberellins.	protein_coding
AT4G23060	-0.798384	3.7e-10	-0.712474	5.84e-09	IQ-domain 22;(source:Araport11)	protein_coding
AT4G23990	1.89417	2.79e-70	1.23274	9.92e-33	encodes a protein similar to cellulose synthase	protein_coding
AT4G24700	2.54843	5.82e-21	1.26725	1.04e-06	hypothetical protein;(source:Araport11)	protein_coding
AT4G24790	0.749348	4.47e-06	0.731305	7.84e-06	AAA-type ATPase family protein;(source:Araport11)	protein_coding
AT4G24960	0.765791	1.25e-14	0.63669	1.37e-10	Homologous to a eukaryote specific ABA- and stress-inducible gene first isolated from barley. Groups in one subfamily with ATHVA22E. Along with other members of the ATHVA22 family, it may be involved in regulation of autophagy during development. The mRNA is cell-to-cell mobile.	protein_coding
AT4G25260	-0.970332	3.12e-31	-0.787546	1.19e-20	Plant invertase/pectin methylesterase inhibitor superfamily protein;(source:Araport11)	protein_coding
AT4G25270	-1.12104	6.89e-12	-0.850389	1.28e-07	Encodes OTP70, a pentatricopeptide repeat protein of the E subgroup involved in splicing of the plastid transcript rpoC1.	protein_coding
AT4G25380	-2.00897	0.0135001	-2.42295	0.00227497	stress-associated protein 10;(source:Araport11)	protein_coding
AT4G25390	-0.762704	5.41e-08	-0.777982	1.05e-08	Protein kinase superfamily protein;(source:Araport11)	protein_coding
AT4G25470	1.46404	3.33e-05	1.45422	7.1e-06	Encodes a member of the DREB subfamily A-1 of ERF/AP2 transcription factor family (CBF2). The protein contains one AP2 domain. There are six members in this subfamily, including CBF1, CBF2, and CBF3. This gene is involved in response to low temperature, abscisic acid, and circadian rhythm. Overexpressing this gene leads to increased freeze tolerance and induces the expression level of 85 cold-ind…	protein_coding
AT4G25480	4.74012	0.00023194	3.88546	5.62e-06	encodes a member of the DREB subfamily A-1 of ERF/AP2 transcription factor family (CBF3). The protein contains one AP2 domain. There are six members in this subfamily, including CBF1, CBF2, and CBF3. This gene is involved in response to low temperature and abscisic acid.	protein_coding
AT4G26150	4.56214	2.6e-67	2.83145	3.08e-35	Encodes a member of the GATA factor family of zinc finger transcription factors. Modulate chlorophyll biosynthesis and glutamate synthase (GLU1/Fd-GOGAT) expression.	protein_coding
AT4G26390	-0.939524	0.00529542	-0.773238	0.0335891	Pyruvate kinase family protein;(source:Araport11)	protein_coding
AT4G26850	1.58959	5.41e-43	0.708823	1.58e-08	Encodes a novel protein involved in ascorbate biosynthesis, which was shown to catalyze the transfer of GMP from GDP-galactose to a variety of hexose-1-phosphate acceptors. Recessive mutation has a reduced amount of vitamin C, lower level of non-photochemical quenching, and reduced rate of conversion of violaxanthin to zeaxanthin in high light.	protein_coding
AT4G27030	2.26626	3.74e-39	0.954743	5.67e-09	Encodes an unusual palmitate desaturase that is highly substrate specific. It introduces a delta-3 trans double bond at palmitate at the sn-2 position of phosphatidylglycerol. The mRNA is cell-to-cell mobile.	protein_coding
AT4G27410	0.940689	3.92e-10	0.648639	9.99e-05	Encodes a NAC transcription factor induced in response to desiccation. It is localized to the nucleus and acts as a transcriptional activator in ABA-mediated dehydration response.	protein_coding
AT4G27657	1.24064	6.04e-06	0.707619	0.0427141	hypothetical protein;(source:Araport11)	protein_coding
AT4G28240	-0.857481	8.47e-23	-0.797533	3.3e-20	Wound-responsive family protein;(source:Araport11)	protein_coding
AT4G29930	1.87697	1.56e-14	2.10422	1.8e-21	basic helix-loop-helix (bHLH) DNA-binding superfamily protein;(source:Araport11)	protein_coding
AT4G30470	0.838633	7.35e-17	0.646691	5e-10	NAD(P)-binding Rossmann-fold superfamily protein;(source:Araport11)	protein_coding
AT4G31380	-1.9957	1.36e-60	-1.86894	1.66e-61	encodes a small protein with unknown function and is similar to flower promoting factor 1. This gene is not expressed in apical meristem after floral induction but is expressed in roots, flowers, and in low abundance, leaves.	protein_coding
AT4G31610	-0.947035	3.63e-08	-0.67045	0.000103767	Expressed specifically in reproductive meristems, member of a moderately sized gene family distantly related to known plant DNA binding proteins	protein_coding
AT4G32280	-2.72013	7.85e-58	-2.36897	4.6e-49	Auxin inducible protein.	protein_coding
AT4G32770	0.93135	2.68e-09	0.749539	4.53e-07	Tocopherol cyclase involved in tocopherol (vitamin E)synthesis. VTE1 over-expressing plants have increased tocopherol indicating VTE1 is a major limiting factor in tocopherol synthesis. Mutants defective in this gene accumulate high amounts of zeaxanthin in conditions of high light or low temperature. Plays a role in the adaptation to low temperature stress, notably phloem loading.	protein_coding
AT4G34000	0.660793	1.94e-18	0.600451	2.26e-15	Encodes an ABA-responsive element-binding protein with similarity to transcription factors that is expressed in response to stress and abscisic acid.	protein_coding
AT4G34540	-0.732683	4.97e-05	-0.811242	5.58e-06	encodes a protein whose sequence is similar to pinoresinol-lariciresinol reductase from pine.	protein_coding
AT4G34550	4.455	0.00626558	4.00216	0.03701	F-box protein;(source:Araport11)	protein_coding
AT4G34610	1.36429	1.21e-29	0.794092	9.15e-12	BEL1-like homeodomain 6;(source:Araport11)	protein_coding
AT4G34770	-0.811677	6.83e-09	-0.902366	8.04e-11	SAUR-like auxin-responsive protein family;(source:Araport11)	protein_coding
AT4G35070	-1.01841	2.46e-13	-0.780636	1.95e-08	SBP (S-ribonuclease binding protein) family protein;(source:Araport11)	protein_coding
AT4G35660	2.88527	3.54e-10	1.29728	0.00179535	selection/upkeep of intraepithelial T-cells protein, putative (DUF241);(source:Araport11)	protein_coding
AT4G35720	-1.79663	1.05e-43	-1.47744	4.36e-30	DUF241 domain protein, putative (DUF241);(source:Araport11)	protein_coding
AT4G36010	-1.91489	2.73e-25	-1.62033	4.32e-19	Pathogenesis-related thaumatin superfamily protein;(source:Araport11)	protein_coding
AT4G37150	2.9071	6.28e-10	1.24934	0.00059774	Encodes a protein shown to have carboxylesterase activity, methyl salicylate esterase activity, methyl jasmonate esterase activity, and methyl IAA esterase activity in vitro. MES9 appears to be involved in MeSA hydrolysis in planta. Expression of MES9 can restore systemic acquired resistance in SAR-deficient tobacco plants. This protein does not act on MeGA4, or MEGA9 in vitro.	protein_coding
AT4G37470	1.26822	2.13e-39	0.873419	7.54e-20	HTL belonging to the alpha/beta fold hydrolase superfamily. Mutant and over-expression studies indicates its involvement in seedling de-etiolation process.	protein_coding
AT4G37580	-1.65201	1.42e-25	-1.18549	6.43e-15	involved in apical hook development. putative N-acetyltransferase	protein_coding
AT4G37740	-1.59275	3.1e-44	-1.31427	3.07e-32	Growth regulating factor encoding transcription activator. One of the nine members of a GRF gene family, containing nuclear targeting domain. Mutants result in smaller leaves indicating the role of the gene in leaf development. Expressed in root, shoot and flower	protein_coding
AT4G37760	1.72569	8.5e-80	0.867029	8e-23	squalene epoxidase 3;(source:Araport11)	protein_coding
AT4G37770	-1.53529	1.98e-08	-0.734595	0.0134698	Encodes an auxin inducible ACC synthase.	protein_coding
AT4G38580	-0.890537	3.6e-25	-0.692251	4.11e-16	putative farnesylated protein (At4g38580) mRNA, complete	protein_coding
AT4G38840	1.72147	6e-33	1.22941	1.92e-17	SAUR-like auxin-responsive protein family;(source:Araport11)	protein_coding
AT4G38960	1.92192	1.04e-52	1.17939	1.2e-22	BBX19 is a B-box containing transcriptional regulator involved in photomporphogenesis and flowering.	protein_coding
AT4G39510	1.94361	1.42e-30	1.45622	6.45e-18	member of CYP96A	protein_coding
AT5G01330	-1.06542	6.11e-22	-0.912346	1.16e-16	pyruvate decarboxylase	protein_coding
AT5G01790	-1.40966	6.32e-15	-1.04579	3.75e-09	hypothetical protein;(source:Araport11)	protein_coding
AT5G02190	-1.39202	1.21e-18	-1.14605	1.09e-14	encodes an aspartic protease, has an important role in determining cell fate during embryonic development and in reproduction processes. The loss-of-function mutation of PCS1 causes degeneration of both male and female gametophytes and excessive cell death of developing embryos during torpedo stage.	protein_coding
AT5G02200	-1.14524	1.78e-13	-1.06403	3.16e-12	Encodes a small plant-specific protein with both nuclear localization and nuclear export signals that is specifically required, together with FHY1, for the light-regulated nuclear accumulation of phyA.	protein_coding
AT5G02260	-1.06107	2.36e-18	-0.966766	4.2e-15	member of Alpha-Expansin Gene Family. Naming convention from the Expansin Working Group (Kende et al, 2004. Plant Mol Bio)	protein_coding
AT5G02270	2.58008	4.58e-239	1.50367	2.68e-86	member of NAP subfamily	protein_coding
AT5G02515	1.86644	6.95e-16	0.691012	0.0100225	Natural antisense transcript overlaps with AT5G16030;(source:Araport11)	antisense_long_noncoding_rna
AT5G02540	-1.72858	1.52e-44	-1.54499	3.7e-38	NAD(P)-binding Rossmann-fold superfamily protein;(source:Araport11)	protein_coding
AT5G02580	-2.54672	8.31e-93	-2.08233	1.06e-72	argininosuccinate lyase;(source:Araport11)	protein_coding
AT5G02760	-0.681515	2.38e-08	-0.653258	3.67e-08	Encodes a phosphatase that functions in sustaining proper leaf longevity and preventing early senescence by suppressing or perturbing SARK-mediated senescence signal transduction.	protein_coding
AT5G02810	1.79842	3.23e-73	1.37977	2.39e-44	PRR7 and PRR9 are partially redundant essential components of a temperature-sensitive circadian system. CCA1 and LHY had a positive effect on PRR7 expression levels. Acts as transcriptional repressor of CCA1 and LHY.	protein_coding
AT5G02865	-0.958825	0.0199121	-1.46651	0.000105337	None;(source:Araport11)	long_noncoding_rna
AT5G02950	1.11439	3.02e-05	0.907535	0.000627799	Tudor/PWWP/MBT superfamily protein;(source:Araport11)	protein_coding
AT5G03210	0.956841	0.0082115	1.14836	0.00018881	Encodes a small polypeptide contributing to resistance to potyvirus.	protein_coding
AT5G03555	1.21602	1.74e-26	0.933968	1.61e-16	Encodes PLUTO (plastidic nucleobase transporter), a member of the Nucleobase:Cation-Symporter1 protein family, capable of transporting purine and pyrimidine nucleobases.	protein_coding
AT5G03890	-0.909188	7.36e-06	-1.06199	3.55e-08	hypothetical protein;(source:Araport11)	protein_coding
AT5G03960	0.604683	2.07e-11	0.729633	8.93e-17	IQ-domain 12;(source:Araport11)	protein_coding
AT5G04340	0.783871	6.39e-05	0.816444	2.13e-05	putative c2h2 zinc finger transcription factor mRNA,	protein_coding
AT5G04380	1.6869	0.0319594	1.42009	0.022057	S-adenosyl-L-methionine-dependent methyltransferases superfamily protein;(source:Araport11)	protein_coding
AT5G05270	1.63808	7.01e-22	0.63602	0.00038331	Chalcone-flavanone isomerase family protein;(source:Araport11)	protein_coding
AT5G05410	0.913998	1.69e-10	0.589948	0.000296629	Encodes a transcription factor that specifically binds to DRE/CRT cis elements (responsive to drought and low-temperature stress). Belongs to the DREB subfamily A-2 of ERF/AP2 transcription factor family (DREB2A). There are eight members in this subfamily including DREB2B. The protein contains one AP2 domain. Overexpression of transcriptional activation domain of DREB2A resulted in significant dr…	protein_coding
AT5G05965	-1.52883	3.77e-20	-1.18521	5.12e-12	cell wall RBR3-like protein;(source:Araport11)	protein_coding
AT5G06530	1.33713	1.02e-31	1.06086	1.41e-21	Encodes ABCG22, an ABC transporter gene. Mutation results in increased water transpiration and drought susceptibility.	protein_coding
AT5G06760	0.988474	0.0206502	1.01502	0.0227555	Encodes LEA4-5, a member of the Late Embryogenesis Abundant (LEA) proteins which typically accumulate in response to low water availability conditions imposed during development or by the environment. Most of the diverse set of LEA proteins can be grouped according to properties such as high hydrophilicity and high content of glycine or other small amino acids in what has been termed hydrophilins…	protein_coding
AT5G06980	2.67326	1.43e-156	2.61332	6.71e-147	hypothetical protein;(source:Araport11)	protein_coding
AT5G07000	-1.18972	2.35e-35	-1.07965	2.47e-31	Encodes a member of the sulfotransferase family of proteins. Although it has 85% amino acid identity with ST2A (At5g07010), this protein is not able to transfer a sulfate group to 11- or 12-hydroxyjasmonic acid in vitro. It may be able to act on structurally related jasmonates.	protein_coding
AT5G07010	-2.47259	3.17e-124	-2.0142	1.41e-85	Encodes a sulfotransferase that acts specifically on 11- and 12-hydroxyjasmonic acid. Transcript levels for this enzyme are increased by treatments with jasmonic acid (JA), 12-hydroxyJA, JA-isoleucine, and 12-oxyphytodienoic acid (a JA precursor).	protein_coding
AT5G07240	1.19887	1.57e-07	0.710408	0.00372852	IQ-domain 24;(source:Araport11)	protein_coding
AT5G11110	1.45599	3.92e-16	1.37833	8.23e-15	Encodes a protein with putative sucrose-phosphate synthase activity.Involved in pollen exine formation.	protein_coding
AT5G11260	2.22921	3.06e-139	1.41094	3.3e-57	Basic leucine zipper (bZIP) transcription factor. Nuclear localization. Involved in light-regulated transcriptional activation of G-box-containing promoters. Negatively regulated by Cop1. Although cytokinins do not appear to affect the gene's promoter activity, they appear to stabilize the protein. HY5 plays a role in anthocyanin accumulation in far-red light and blue light, but not in red light …	protein_coding
AT5G13630	1.1706	3.19e-13	0.667969	0.000256247	Encodes magnesium chelatase involved in plastid-to-nucleus signal transduction.	protein_coding
AT5G14360	-1.17114	3.27e-16	-0.842585	1.15e-08	Ubiquitin-like superfamily protein;(source:Araport11)	protein_coding
AT5G14700	0.635848	0.0305997	1.04193	1.17e-05	NAD(P)-binding Rossmann-fold superfamily protein;(source:Araport11)	protein_coding
AT5G15190	0.660783	0.00451078	0.7052	0.00116143	hypothetical protein;(source:Araport11)	protein_coding
AT5G15265	-0.793951	2.85e-09	-0.883866	9.69e-12	transmembrane protein;(source:Araport11)	protein_coding
AT5G15310	1.45639	8.04e-21	0.864398	9.75e-08	Member of the R2R3 factor gene family.	protein_coding
AT5G15950	2.09163	3.15e-152	1.06174	3.37e-41	Adenosylmethionine decarboxylase family protein;(source:Araport11)	protein_coding
AT5G15960	1.22332	1.31e-06	0.815677	0.000858062	cold and ABA inducible protein kin1, possibly functions as an anti-freeze protein. Transcript level of this gene is induced by cold, ABA, dehydration and osmoticum (mannitol). However, protein activity of GUS fused to the promoter of this gene is inhibited by cold treatment, suggesting an inhibition of the protein by increased transcript level.	protein_coding
AT5G16023	-5.90494	5.17e-07	-4.91516	5.93e-11	Encodes a plant peptide that could be involved in the coordination of socket cell development in wild-type plants.	protein_coding
AT5G17050	2.40535	3.9e-82	1.32882	6.82e-31	The At5g17050 encodes a anthocyanidin 3-O-glucosyltransferase which specifically glucosylates the 3-position of the flavonoid C-ring. Anthocyanidins such as cyanidin and pelargonidin as well as flavonols such as kaempferol and quercetin are accepted substrates.	protein_coding
AT5G17300	2.21841	1.16e-150	1.61345	9.85e-86	Myb-like transcription factor that regulates hypocotyl growth by regulating free auxin levels in a time-of-day specific manner.	protein_coding
AT5G17460	0.891553	2.51e-07	0.932075	2.11e-08	glutamyl-tRNA (Gln) amidotransferase subunit C;(source:Araport11)	protein_coding
AT5G18010	-0.88245	8.77e-09	-0.78116	4.99e-07	Encodes SAUR19 (small auxin up RNA 19). Note that TAIR nomenclature is based on Plant Mol Biol. 2002, 49:373-85 (PMID:12036261). In Planta (2011) 233:1223?1235 (PMID:21327815), At5g18010 is SAUR24.	protein_coding
AT5G18030	-0.665186	2.4e-07	-0.678514	7.07e-08	SAUR-like auxin-responsive protein family;(source:Araport11)	protein_coding
AT5G18050	-1.359	2.87e-23	-1.21797	5.5e-20	SAUR-like auxin-responsive protein family;(source:Araport11)	protein_coding
AT5G18060	-1.1352	2.99e-11	-1.04766	8.44e-10	SAUR-like auxin-responsive protein family;(source:Araport11)	protein_coding
AT5G19810	-2.21994	8.88e-05	-1.44926	0.0108107	Proline-rich extensin-like family protein;(source:Araport11)	protein_coding
AT5G19970	0.603413	0.000187152	0.781028	9.94e-08	GRAS family transcription factor family protein;(source:Araport11)	protein_coding
AT5G20070	1.33399	4.27e-58	0.904034	7.21e-28	nudix hydrolase homolog 19;(source:Araport11)	protein_coding
AT5G20150	0.686158	3.78e-05	0.710632	9.92e-06	Expression is upregulated in the shoot of cax1/cax3 mutant. Additionally, its expression is responsive to both phosphate (Pi) and phosphite (Phi) in both roots and shoots. The mRNA is cell-to-cell mobile.	protein_coding
AT5G21482	0.760708	0.00711434	0.77055	0.00437281	This gene used to be called AtCKX5. It encodes a protein whose sequence is similar to cytokinin oxidase/dehydrogenase, which catalyzes the degradation of cytokinins.	protein_coding
AT5G23350	-1.22669	2.02e-18	-1.10108	6.82e-15	GRAM domain protein/ABA-responsive-like protein;(source:Araport11)	protein_coding
AT5G23360	-1.16433	5.23e-07	-0.861776	0.000822427	GRAM domain-containing protein / ABA-responsive protein-like protein;(source:Araport11)	protein_coding
AT5G23730	2.92137	2.49e-83	1.67307	2.04e-31	Encodes REPRESSOR OF UV-B PHOTOMORPHOGENESIS 2 (RUP2). Functions as a repressor of UV-B signaling.	protein_coding
AT5G23790	-0.988812	0.00393721	-0.833166	0.0359378	Predicted to encode a galactinol synthase.	protein_coding
AT5G24120	3.75324	5.73e-145	2.20684	5.09e-66	Encodes a specialized sigma factor that functions in regulation of plastid genes and is responsible for the light-dependent transcription at the psbD LRP. Activation of SIG5 is dependent upon blue light and mediated by cryptochromes.	protein_coding
AT5G24470	2.4657	1.88e-55	1.90888	1.33e-33	Encodes a pseudo-response regulator whose mutation affects various circadian-associated biological events such as flowering time in the long-day photoperiod conditions, red light sensitivity of seedlings during early photomorphogenesis, and the period of free-running rhythms of certain clock-controlled genes including CCA1 and APRR1/TOC1 in constant white light. Acts as transcriptional repressor …	protein_coding
AT5G24850	2.21998	1.45e-68	1.12785	1.99e-19	Binds flavin adenine dinucleotide and DNA. It does not have photolyase activity, and it is likely to act as photoreceptor. Closely related to Synechocystis cryptochrome.	protein_coding
AT5G25120	1.31146	1.43e-13	0.938639	4.6e-07	putative cytochrome P450 The mRNA is cell-to-cell mobile.	protein_coding
AT5G25190	-1.72657	1.49e-16	-1.41011	6.82e-12	encodes a member of the ERF (ethylene response factor) subfamily B-6 of ERF/AP2 transcription factor family. The protein contains one AP2 domain. There are 12 members in this subfamily including RAP2.11.	protein_coding
AT5G25350	-0.904497	3.41e-19	-0.665911	2.3e-10	Arabidopsis thaliana EIN3-binding F-box protein 2 (EBF2) mRNA. Part of the SCF complex, it is located in the nucleus and is involved in the ethylene-response pathway.	protein_coding
AT5G28300	-1.06002	6.96e-21	-1.06929	2.52e-21	Encodes a Ca(2+)-dependent CaM-binding protein. AtGT2L specifically targets the nucleus and possesses both transcriptional activation and DNA-binding abilities, implicating its function as a nuclear transcription factor.	protein_coding
AT5G35970	1.46725	1.72e-29	0.771683	2.15e-08	P-loop containing nucleoside triphosphate hydrolases superfamily protein;(source:Araport11)	protein_coding
AT5G36910	5.0886	1.28e-61	2.87735	4.32e-30	Encodes a thionin that is expressed at a low basal level in seedlings and shows circadian variation. Predicted to encode a PR (pathogenesis-related) protein. Belongs to the plant thionin (PR-13) family with the following members: At1g66100, At5g36910, At1g72260, At2g15010, At1g12663, At1g12660.	protein_coding
AT5G37260	1.30159	1.95e-82	1.02463	1.1e-51	Encodes a MYB family transcription factor Circadian 1 (CIR1). Involved in circadian regulation in Arabidopsis.	protein_coding
AT5G37300	1.1263	1.11e-11	1.22245	2.67e-13	Encodes a bifunctional enzyme, wax ester synthase (WS) and diacylglycerol acyltransferase (DGAT). In vitro assay indicated a ratio of 10.9 between its WS and DGAT activities. Both mutant and in vivo expression/analysis in yeast studies indicated a role in wax biosynthesis.	protein_coding
AT5G37550	0.795305	0.0125093	0.81473	0.00488131	hypothetical protein;(source:Araport11)	protein_coding
AT5G39240	-1.41403	3.69e-19	-1.38826	1.46e-19	Encodes a atypical member of the bHLH (basic helix-loop-helix) family transcriptional factors.	protein_coding
AT5G39660	1.15816	4.13e-32	1.09824	5.12e-30	Dof-type zinc finger domain-containing protein, identical to H-protein promoter binding factor-2a GI:3386546 from (Arabidopsis thaliana). Interacts with LKP2 and FKF1, but its overexpression does not change flowering time under short or long day conditions.	protein_coding
AT5G39860	-0.806651	3.44e-06	-0.647198	0.00060975	Encodes PRE1 (PACLOBUTRAZOL RESISTANCE1). PRE1 and IBH1 form a pair of antagonistic HLH/bHLH transcription factors that function downstream of BZR1 to mediate brassinosteroid regulation of cell elongation. BNQ1 is directly and negatively regulated by AP3 and PI in petals.Required for appropriate regulation of flowering time.	protein_coding
AT5G40380	0.756623	7.95e-06	0.790014	7.61e-07	Encodes a cysteine-rich receptor-like protein kinase.	protein_coding
AT5G41315	1.6169	1.61e-09	0.956161	0.00161115	Encodes a basic helix loop helix domain protein that interacts with GL1 in trichome development.GL3 interacts with JAZ and DELLA proteins to regulate trichome initiation.	protein_coding
AT5G41590	2.35856	0.000221366	2.81091	0.000215861	LURP-one-like protein (DUF567);(source:Araport11)	protein_coding
AT5G41761	-0.884132	0.0104421	-0.906325	0.0048465	hypothetical protein;(source:Araport11)	protein_coding
AT5G43630	2.5224	8.24e-133	1.48929	1.51e-56	Encodes a zinc knuckle protein that negatively regulates morning specific growth. The role of TZP in hypocotyl elongation was established through a QTL analysis of BayXSha RIL populations. The Bay-0 allele contains a deletion causing a frameshift mutation. TZP is under circadian control and acts to regulate morning-specific hypocotyl growth. The mRNA is cell-to-cell mobile.	protein_coding
AT5G43740	1.0366	1.73e-06	0.655112	0.00824232	Disease resistance protein (CC-NBS-LRR class) family;(source:Araport11)	protein_coding
AT5G44110	2.83845	6.43e-212	1.71881	2.97e-80	Encodes a member of the NAP subfamily of ABC transporters whose expression pattern is regulated by light and sucrose.	protein_coding
AT5G44190	2.88994	9.78e-131	2.03347	1.32e-65	Encodes GLK2, Golden2-like 2, one of a pair of partially redundant nuclear transcription factors that regulate chloroplast development in a cell-autonomous manner. GLK1, Golden2-like 1, is encoded by At2g20570. GLK1 and GLK2 regulate the expression of the photosynthetic apparatus.	protein_coding
AT5G44260	-2.61268	1.23e-188	-2.54832	1.45e-212	Encodes a Tandem CCCH Zinc Finger protein. Interacts and co-localizes with MARD1 and RD21A in processing bodies (PBs) and stress granules (SGs).	protein_coding
AT5G44460	-0.831783	1.89e-10	-0.633353	1.68e-06	calmodulin like 43;(source:Araport11)	protein_coding
AT5G44530	0.943375	2.01e-18	0.681198	5.42e-11	Subtilase family protein;(source:Araport11)	protein_coding
AT5G45210	-0.965891	4.2e-08	-1.01064	2.34e-09	Disease resistance protein (TIR-NBS-LRR class) family;(source:Araport11)	protein_coding
AT5G45920	0.621914	1.17e-05	0.747217	2.84e-08	SGNH hydrolase-type esterase superfamily protein;(source:Araport11)	protein_coding
AT5G45950	0.969262	4.13e-42	0.700994	2.31e-22	GDSL-motif esterase/acyltransferase/lipase. Enzyme group with broad substrate specificity that may catalyze acyltransfer or hydrolase reactions with lipid and non-lipid substrates.	protein_coding
AT5G46080	-0.649282	0.00977219	-0.690198	0.00222998	Protein kinase superfamily protein;(source:Araport11)	protein_coding
AT5G46330	-0.885537	1.66e-10	-0.78096	2.19e-08	Encodes a leucine-rich repeat serine/threonine protein kinase that is expressed ubiquitously. FLS2 is involved in MAP kinase signalling relay involved in innate immunity. Essential in the perception of flagellin, a potent elicitor of the defense response. FLS2 is directed for degradation by the bacterial ubiquitin ligase AvrPtoB. The mRNA is cell-to-cell mobile.	protein_coding
AT5G46710	-0.796572	0.000173549	-0.813255	9.97e-05	PLATZ transcription factor family protein;(source:Araport11)	protein_coding
AT5G47330	1.31355	1.69e-06	1.15327	6.99e-05	alpha/beta-Hydrolases superfamily protein;(source:Araport11)	protein_coding
AT5G47610	1.9878	4.41e-42	0.855448	2.48e-08	RING/U-box superfamily protein;(source:Araport11)	protein_coding
AT5G48490	1.37077	4.36e-08	0.651945	0.0463514	Encodes a protein with similarity to a lipid transfer protein that may contribute to systemic acquired resistance (SAR).	protein_coding
AT5G48890	-1.31077	1.06e-08	-1.37596	1.06e-09	Encodes a C(2) H(2) -type zinc-finger transcriptional regulator and is expressed in the leaf vasculature and the vegetative shoot apical meristem and controls the transition to flowering.	protein_coding
AT5G49330	1.13385	6.4e-07	0.642179	0.0125235	Member of the R2R3 factor gene family.	protein_coding
AT5G50100	2.10101	2.8e-20	0.961432	1.42e-05	Putative thiol-disulfide oxidoreductase DCC;(source:Araport11)	protein_coding
AT5G50175	-0.885471	7.11e-05	-0.738614	0.000652529	transmembrane protein;(source:Araport11)	protein_coding
AT5G50335	-1.77958	1.12e-17	-2.08085	2.18e-23	hypothetical protein;(source:Araport11)	protein_coding
AT5G52250	1.94078	4.88e-66	1.32952	1.95e-29	Encodes a transducin protein whose gene expression is induced by UV-B. This induction is reduced in hy5 mutant and may be a target of HY5 during UV-B response. Functions as a repressor of UV-B signaling.	protein_coding
AT5G52300	0.740362	0.000891954	0.91543	1.57e-05	Encodes a protein that is induced in expression in response to water deprivation such as cold, high-salt, and desiccation. The response appears to be via abscisic acid. The promoter region contains two ABA-responsive elements (ABREs) that are required for the dehydration-responsive expression of rd29B as cis-acting elements. Protein is a member of a gene family with other members found plants, an…	protein_coding
AT5G52310	0.903731	1.8e-09	1.06075	7.77e-13	cold regulated gene, the 5' region of cor78 has cis-acting regulatory elements that can impart cold-regulated gene expression The mRNA is cell-to-cell mobile.	protein_coding
AT5G52570	1.85311	1.61e-21	1.07245	2.42e-07	Converts &#946;-carotene to zeaxanthin via cryptoxanthin.	protein_coding
AT5G53660	-2.31187	4.27e-42	-1.66569	3.01e-22	Growth regulating factor encoding transcription activator. One of the nine members of a GRF gene family, containing nuclear targeting domain. Involved in leaf development and expressed in shoot and flower.	protein_coding
AT5G53710	1.75369	0.000208336	1.79925	4.91e-05	hypothetical protein;(source:Araport11)	protein_coding
AT5G53970	1.40734	2.49e-42	1.09769	2.49e-26	Encodes a cytosolic tyrosine aminotransferase which is strongly induced upon aging and coronatine treatment. AtTAT1 prefers Tyr as an amino donor but can also use Phe, Trp, His, Met, and Leu. The mRNA is cell-to-cell mobile.	protein_coding
AT5G53980	-1.90877	9.67e-47	-2.19918	5.25e-61	Encodes a homeodomain leucine zipper class I (HD-Zip I) protein.	protein_coding
AT5G53990	-0.696785	0.0213647	-0.989128	0.000225441	UDP-Glycosyltransferase superfamily protein;(source:Araport11)	protein_coding
AT5G54230	1.10889	2.08e-07	1.00948	1.54e-06	Encodes a putative transcription factor (MYB49).	protein_coding
AT5G54270	1.87341	7.48e-22	1.34716	3.64e-11	Lhcb3 protein is a component of the main light harvesting chlorophyll a/b-protein complex of Photosystem II (LHC II).	protein_coding
AT5G54960	1.03152	6.98e-22	0.669459	8.44e-10	pyruvate decarboxylase-2	protein_coding
AT5G55590	-1.13483	3.41e-27	-0.827754	9.15e-15	Encodes a protein with pectin methylesterase activity. No change in activity were detected in mutants defective in this gene, which was interpreted as a result of redundancy of product function with other pectin methylesterases. The gene product is required for pollen separation during normal development. In qrt mutants, the outer walls of the four meiotic products of the pollen mother cell are f…	protein_coding
AT5G55620	1.39164	7.13e-20	0.630988	0.000179471	hypothetical protein;(source:Araport11)	protein_coding
AT5G57670	-1.07197	5.33e-08	-0.737397	0.000405467	Protein kinase superfamily protein;(source:Araport11)	protein_coding
AT5G57760	-1.83457	1.08e-11	-1.71174	2.24e-10	hypothetical protein;(source:Araport11)	protein_coding
AT5G58750	1.0559	1.42e-07	0.822099	0.000249632	NAD(P)-binding Rossmann-fold superfamily protein;(source:Araport11)	protein_coding
AT5G58760	1.92029	5.03e-48	1.04299	5.99e-16	Encodes a DDB1a interacting protein DDB2 required for UV-B tolerance and genomic integrity.	protein_coding
AT5G58770	3.35167	8.4e-19	1.26917	0.000323981	AtCPT7 synthesizes medium-chain polyprenols of approximately 55 carbons in length. The enzyme utlizes geranylgeranyl pyrophosphate (GGPP) and isopentenyl pyrophosphate (IPP) as substrates. The enzymatic product accumulates into plastdial membranes (DOI:10.1105/tpc.16.00796).	protein_coding
AT5G59040	-3.84334	2.82e-07	-2.12407	0.000432432	encodes a member of copper transporter family and functionally complements a high affinity copper transporter mutant in yeast	protein_coding
AT5G59220	1.16206	2.29e-06	1.43291	2.58e-10	Encodes a member of the PP2C family (Clade A protein phosphatases type 2C). Functions as a negative regulator of osmotic stress and ABA signaling.	protein_coding
AT5G60680	-1.17435	9.26e-36	-1.0658	9.82e-30	transcription initiation factor TFIID subunit (Protein of unknown function, DUF584);(source:Araport11)	protein_coding
AT5G61270	1.41236	0.00520771	1.035	0.0375115	Basic helix-loop-helix (bHLH) phytochrome interacting factor. Interacts specifically with the far-red light?absorbing Pfr form of phyB through a conserved domain called the active phyB binding motif. Upon light exposure, PIF7 rapidly migrates to intranuclear speckles, where it colocalizes with phyB. Role as negative regulator of phyB-mediated seedling deetiolation.	protein_coding
AT5G61420	0.721326	0.0485107	0.796934	0.0111556	Encodes a nuclear localized member of the MYB transcription factor family. Involved in positive regulation of aliphatic glucosinolate biosynthesis.Expression is induced by touch, wounding and glucose.	protein_coding
AT5G62130	1.02428	1.31e-26	1.13701	2.28e-37	Per1-like family protein;(source:Araport11)	protein_coding
AT5G62280	-1.65874	1.27e-44	-1.42434	1.12e-33	DUF1442 family protein (DUF1442);(source:Araport11)	protein_coding
AT5G62430	2.04944	6.05e-09	1.86931	5.92e-10	Dof-type zinc finger domain-containing protein, similar to H-protein promoter binding factor-2a GI:3386546 from (Arabidopsis thaliana). Represses expression of Constans (CO), a circadian regulator of flowering time. Interacts with LKP2 and FKF1. Expression oscillates under constant light conditions. Mainly expressed in the vasculature of cotyledons, leaves and hypocotyls, but also in stomata. Loc…	protein_coding
AT5G62470	0.603274	1.67e-05	0.587139	3.5e-05	Encodes a R2R3 type Myb transcription factor whose expression is strongly induced by abscisic acid. Mediates abscisic acid signaling during drought stress response.	protein_coding
AT5G63380	0.791691	3.92e-22	0.765835	4.48e-23	Encodes a peroxisomal protein involved in the activation of fatty acids through esterification with CoA. At5g63380 preferentially activates fatty acids with increased chain length (C9:0 to C8:0) and thus shares characteristics with long-chain fatty acyl-CoA synthases. Also able to catalyze the conversion of OPDA to its CoA ester and is therefore thought to be involved in the peroxisomal &#946;-ox…	protein_coding
AT5G63650	-1.57582	1.02e-99	-1.4099	2.18e-82	encodes a member of SNF1-related protein kinases (SnRK2) whose activity is activated by ionic (salt) and non-ionic (mannitol) osmotic stress.	protein_coding
AT5G64170	3.29886	1.1e-268	2.6315	1.35e-218	dentin sialophosphoprotein-like protein;(source:Araport11)	protein_coding
AT5G64770	0.664062	0.00256871	0.833311	4.44e-05	Encodes a root meristem growth factor (RGF). Belongs to a family of functionally redundant homologous peptides that are secreted, tyrosine-sulfated, and expressed mainly in the stem cell area and the innermost layer of central columella cells. RGFs are required for maintenance of the root stem cell niche and transit amplifying cell proliferation. Members of this family include: At5g60810 (RGF1), …	protein_coding
AT5G64840	1.43757	4.41e-42	0.872853	1.61e-15	member of GCN subfamily	protein_coding
AT5G64850	1.40492	1.42e-30	0.79411	2.16e-10	sorbin/SH3 domain protein;(source:Araport11)	protein_coding
AT5G65030	2.35872	7.66e-12	1.29624	0.000186626	nitric oxide synthase-interacting protein;(source:Araport11)	protein_coding
AT5G65340	2.07964	0.000246629	2.58742	1.16e-05	MIZU-KUSSEI-like protein (Protein of unknown function, DUF617);(source:Araport11)	protein_coding
AT5G65683	0.777582	3.56e-21	0.67429	7.31e-17	Zinc finger (C3HC4-type RING finger) family protein;(source:Araport11)	protein_coding
AT5G65800	-0.875765	1.02e-12	-0.630593	8.81e-07	1-aminocyclopropane-1-carboxylate synthase (ACS) is encoded by a multigene family consisting of at least five members whose expression is induced by hormones, developmental signals, and protein synthesis inhibition.	protein_coding
AT5G66590	-0.849655	4.02e-20	-0.734444	9.84e-16	CAP (Cysteine-rich secretory proteins, Antigen 5, and Pathogenesis-related 1 protein) superfamily protein;(source:Araport11)	protein_coding
AT5G66700	-1.84568	0.0012268	-2.81154	1.18e-05	Encodes a homeodomain protein. Member of HD-ZIP 1 family, most closely related to HB5. AtHB53 is auxin-inducible and its induction is inhibited by cytokinin, especially in roots therefore may be involved in root development.	protein_coding
AT5G67020	-1.26382	6.9e-13	-1.75191	4.76e-25	hypothetical protein;(source:Araport11)	protein_coding
AT5G67030	1.1524	4.1e-30	0.607844	1.51e-08	Encodes a single copy zeaxanthin epoxidase gene that functions in first step of the biosynthesis of the abiotic stress hormone abscisic acid (ABA). Mutants in this gene are unable to express female sterility in response to beta-aminobutyric acid, as wild type plants do.	protein_coding

## Sheet: GO term
GO Enrichment analysis of genes overlapped in phyB FL and phyB ΔC mutant
Term	Count	%	PValue	Genes	List Total	Pop Hits	Pop Total	Fold Enrichment	Bonferroni	Benjamini	FDR
GO:0006355~regulation of transcription, DNA-templated	131	23.8182	6.92846e-26	AT1G26780, AT3G60390, AT3G21150, AT4G17500, AT5G43630, AT1G06850, AT3G09600, AT5G62430, AT2G46270, AT4G14465, AT1G73870, AT5G49330, AT3G28857, AT1G19050, AT2G46990, AT4G25480, AT1G43160, AT5G53980, AT4G16780, AT4G05100, AT5G06980, AT3G61830, AT2G46790, AT1G25440, AT2G18300, AT3G59060, AT1G69690, AT5G54230, AT3G23210, AT1G13260, AT1G13600, AT1G06180, AT5G37260, AT5G15310, AT1G77200, AT1G27360, AT3…	438	2119	18499	2.61105	3.51273e-23	3.51273e-23	9.99677e-23
GO:0006351~transcription, DNA-templated	118	21.4545	1.78787e-23	AT3G60390, AT3G21150, AT4G17500, AT3G09600, AT5G62430, AT2G46270, AT4G14465, AT3G28857, AT1G19050, AT2G46990, AT4G25480, AT1G43160, AT5G53980, AT4G16780, AT5G06980, AT3G61830, AT2G46790, AT2G37678, AT2G18300, AT3G59060, AT1G69690, AT3G23210, AT1G13260, AT5G37260, AT1G27360, AT1G77200, AT3G54990, AT2G39250, AT2G43060, AT4G31610, AT5G64170, AT5G28300, AT2G21320, AT1G14920, AT5G04340, AT3G15540, AT5…	438	1886	18499	2.6425	9.06452e-21	3.02151e-21	2.57965e-20
GO:0009651~response to salt stress	31	5.63636	1.65201e-06	AT3G09600, AT1G14920, AT1G13930, AT5G52310, AT5G62470, AT3G61890, AT1G43160, AT5G63650, AT4G05100, AT2G46830, AT3G08730, AT1G18330, AT2G39800, AT1G06040, AT4G34000, AT3G63060, AT1G01060, AT4G17615, AT3G54770, AT1G01520, AT5G54230, AT5G52300, AT1G56650, AT1G18710, AT1G06180, AT5G37260, AT1G16850, AT5G15310, AT1G22640, AT1G10370, AT1G15100	438	484	18499	2.70514	0.000837221	4.92677e-05	0.00238359
GO:0009737~response to abscisic acid	30	5.45455	7.09244e-08	AT5G59220, AT2G15970, AT5G15960, AT3G09600, AT2G46270, AT1G14920, AT5G52310, AT3G61890, AT5G62470, AT1G43160, AT3G11410, AT4G05100, AT4G27410, AT3G50970, AT4G24960, AT2G46830, AT2G39800, AT4G34000, AT3G63060, AT5G54270, AT1G01060, AT5G11260, AT3G54770, AT5G54230, AT2G46680, AT5G52300, AT1G13740, AT2G35940, AT5G37260, AT1G22640	438	394	18499	3.21588	3.5958e-05	2.56847e-06	0.000102334
GO:0009733~response to auxin	26	4.72727	2.77938e-08	AT4G13790, AT5G18030, AT5G18010, AT2G34650, AT3G09600, AT3G59900, AT1G17345, AT3G15540, AT4G32280, AT5G66700, AT2G46990, AT4G16780, AT5G18060, AT2G46830, AT1G75580, AT4G38840, AT3G16500, AT4G09530, AT1G01060, AT4G03400, AT1G56650, AT5G37260, AT5G15310, AT3G55120, AT4G34770, AT5G18050	438	290	18499	3.7866	1.40914e-05	1.17429e-06	4.01025e-05
GO:0080167~response to karrikin	25	4.54545	3.11129e-15	AT3G47470, AT5G17050, AT2G34650, AT3G22840, AT3G61220, AT1G23010, AT1G22770, AT5G06980, AT4G37470, AT2G40080, AT3G44450, AT4G27030, AT1G06040, AT3G52740, AT5G53660, AT2G16365, AT1G70420, AT5G11260, AT1G61890, AT3G21560, AT5G05270, AT5G02270, AT3G55120, AT1G10370, AT3G17609	438	128	18499	8.24905	1.57607e-12	3.15192e-13	4.4853e-12
GO:0010218~response to far red light	24	4.36364	7.02527e-25	AT1G29910, AT1G29920, AT4G13790, AT5G44110, AT2G37678, AT5G24470, AT5G53660, AT3G54890, AT3G27690, AT3G08940, AT5G11260, AT5G02200, AT1G14920, AT2G44910, AT1G09570, AT1G22770, AT5G24120, AT4G32280, AT2G05100, AT4G14690, AT2G02950, AT5G52250, AT4G16780, AT2G46340	438	49	18499	20.6866	3.56181e-22	1.78091e-22	1.01365e-21
GO:0009414~response to water deprivation	24	4.36364	2.25341e-07	AT5G59220, AT2G39800, AT5G15960, AT4G34000, AT3G63060, AT4G17615, AT3G54770, AT5G06760, AT2G46680, AT5G06530, AT5G52310, AT5G62470, AT3G61890, AT5G52300, AT4G25480, AT1G43160, AT1G13740, AT5G67030, AT3G14440, AT3G11410, AT4G27410, AT3G50970, AT4G24960, AT5G05410	438	279	18499	3.63313	0.000114242	7.61651e-06	0.000325135
GO:0010114~response to red light	22	4	6.17617e-20	AT1G29910, AT1G29920, AT4G13790, AT2G37678, AT5G44110, AT5G24470, AT5G53660, AT3G54890, AT1G69530, AT3G27690, AT3G08940, AT3G17040, AT5G11260, AT5G24120, AT4G32280, AT2G05100, AT4G14690, AT2G02950, AT5G67030, AT5G52250, AT2G46340, AT2G40080	438	58	18499	16.0202	3.13132e-17	7.82829e-18	8.91132e-17
GO:0045893~positive regulation of transcription, DNA-templated	21	3.81818	2.35866e-07	AT2G37678, AT5G28300, AT4G17500, AT2G16365, AT4G34000, AT5G02200, AT1G44830, AT1G73870, AT5G49330, AT2G46680, AT5G24120, AT3G61890, AT1G43160, AT3G56290, AT4G27410, AT2G45050, AT3G60530, AT5G44190, AT5G05410, AT2G30040, AT2G46830	438	217	18499	4.08727	0.000119577	7.47397e-06	0.00034032
GO:0009409~response to cold	21	3.81818	3.13033e-05	AT3G47470, AT3G08730, AT5G15960, AT4G38840, AT3G54890, AT1G01060, AT3G22840, AT4G17090, AT4G17615, AT5G06760, AT1G22770, AT5G52310, AT5G52300, AT4G25480, AT4G25470, AT1G43160, AT3G11410, AT3G50970, AT1G09350, AT4G24960, AT2G46830	438	299	18499	2.96635	0.0157458	0.000689807	0.0451567
GO:0030154~cell differentiation	20	3.63636	8.53122e-05	AT1G26780, AT3G53200, AT5G64770, AT5G61420, AT5G54230, AT5G49330, AT1G22770, AT5G62470, AT3G12820, AT2G31070, AT1G56650, AT1G18710, AT1G06180, AT5G15310, AT4G05100, AT2G45050, AT4G26150, AT3G60530, AT1G22640, AT3G44735	438	296	18499	2.85373	0.042333	0.00166228	0.123023
GO:0007623~circadian rhythm	18	3.27273	1.0893e-10	AT1G18330, AT5G24470, AT5G17300, AT1G01060, AT1G69690, AT3G57040, AT3G12320, AT4G38960, AT1G22770, AT3G46640, AT4G15248, AT5G52310, AT5G02810, AT5G37260, AT2G46790, AT4G26150, AT3G21890, AT2G46830	438	97	18499	7.83745	5.52276e-08	7.88965e-09	1.5717e-07
GO:0009873~ethylene-activated signaling pathway	17	3.09091	5.63641e-06	AT1G25560, AT1G03800, AT4G17500, AT5G25350, AT5G25190, AT1G44830, AT2G28550, AT1G13260, AT1G77640, AT3G23150, AT1G28360, AT1G43160, AT1G77200, AT3G54990, AT3G25730, AT2G39250, AT1G04310	438	179	18499	4.01116	0.00285359	0.000150392	0.00813222
GO:0007275~multicellular organism development	17	3.09091	0.020633	AT5G18030, AT5G18010, AT1G67030, AT2G44080, AT3G59900, AT1G14920, AT2G28550, AT1G28330, AT3G61890, AT5G41315, AT5G18060, AT3G54990, AT4G27410, AT3G58070, AT3G44735, AT2G39250, AT5G18050	438	384	18499	1.86979	0.999974	0.17778	25.9788
GO:0009416~response to light stimulus	16	2.90909	4.22181e-05	AT1G29910, AT1G29920, AT1G26945, AT2G37678, AT1G06040, AT5G54270, AT2G34430, AT4G03400, AT2G05070, AT5G61270, AT2G29650, AT3G02380, AT1G78440, AT2G45050, AT4G26150, AT3G60530	438	188	18499	3.59448	0.0211776	0.000855835	0.0608974
GO:0009585~red, far-red light phototransduction	14	2.54545	1.73387e-09	AT1G53090, AT2G43010, AT5G11260, AT3G59060, AT3G15354, AT1G09570, AT1G22770, AT1G18810, AT2G02950, AT5G61270, AT4G16780, AT2G46340, AT2G40080, AT3G17609	438	62	18499	9.53697	8.79072e-07	9.76747e-08	2.50173e-06
GO:0009753~response to jasmonic acid	14	2.54545	8.71972e-05	AT4G26850, AT3G09600, AT5G07010, AT1G01060, AT5G61420, AT1G56650, AT1G18710, AT1G43160, AT1G06180, AT5G37260, AT4G37760, AT5G15310, AT4G05100, AT2G46830	438	156	18499	3.79033	0.0432479	0.0016361	0.125739
GO:0006357~regulation of transcription from RNA polymerase II promoter	14	2.54545	0.00171987	AT1G26780, AT3G53200, AT1G62975, AT5G61420, AT5G54230, AT5G49330, AT5G62470, AT3G12820, AT1G56650, AT1G18710, AT1G06180, AT5G15310, AT4G05100, AT1G22640	438	213	18499	2.77602	0.582189	0.0246267	2.45308
GO:0010017~red or far-red light signaling pathway	13	2.36364	1.02454e-13	AT3G21150, AT5G15960, AT2G37970, AT2G43010, AT5G11260, AT2G46970, AT5G02810, AT2G02950, AT4G16780, AT3G62090, AT2G46790, AT2G46340, AT2G40080	438	25	18499	21.9623	5.19541e-11	8.65907e-12	1.4786e-10
GO:0009640~photomorphogenesis	13	2.36364	3.63177e-09	AT2G37678, AT5G24470, AT1G20900, AT3G21150, AT1G06040, AT5G11260, AT4G37580, AT1G09570, AT4G38960, AT5G39860, AT4G37470, AT2G46340, AT4G10240	438	54	18499	10.1677	1.8413e-06	1.84131e-07	5.24012e-06
GO:0009658~chloroplast organization	13	2.36364	4.114e-05	AT5G24120, AT5G59220, AT2G41660, AT1G43160, AT5G62430, AT2G16365, AT3G56290, AT3G02380, AT3G54990, AT5G23730, AT5G44190, AT2G46340, AT2G30040	438	125	18499	4.39246	0.0206424	0.000868722	0.0593427
GO:0015979~photosynthesis	13	2.36364	0.000107961	AT1G29920, AT1G29910, AT3G47470, AT3G54890, AT3G27690, AT3G22840, AT5G54270, AT1G17050, AT2G34430, AT2G05100, AT4G14690, AT2G05070, AT5G13630	438	138	18499	3.97867	0.053268	0.00195306	0.15566
GO:0009734~auxin-activated signaling pathway	13	2.36364	0.00191665	AT1G53700, AT5G18010, AT5G18030, AT2G34650, AT3G16500, AT5G17300, AT4G37580, AT3G15540, AT4G32280, AT2G46990, AT5G18060, AT3G61830, AT5G18050	438	190	18499	2.88977	0.621929	0.0252718	2.73014
GO:0018298~protein-chromophore linkage	12	2.18182	5.55491e-09	AT3G47470, AT1G29910, AT1G29920, AT2G34430, AT2G05100, AT2G05070, AT3G54890, AT3G27690, AT5G24850, AT3G08940, AT5G54270, AT1G09570	438	45	18499	11.2627	2.81634e-06	2.56031e-07	8.01494e-06
GO:0009637~response to blue light	12	2.18182	2.8485e-08	AT1G29910, AT1G22770, AT1G29920, AT5G24120, AT1G53090, AT2G05100, AT5G53980, AT3G54890, AT3G27690, AT3G08940, AT2G46340, AT5G02200	438	52	18499	9.74658	1.44418e-05	1.11092e-06	4.10998e-05
GO:0040008~regulation of growth	12	2.18182	2.65465e-05	AT3G28857, AT1G26945, AT1G53700, AT5G18030, AT5G39860, AT2G42870, AT2G18300, AT5G18060, AT1G10370, AT4G37580, AT5G18050, AT2G43060	438	101	18499	5.01804	0.0133691	0.000611597	0.038296
GO:0009723~response to ethylene	12	2.18182	0.00017397	AT1G18330, AT1G56650, AT3G09600, AT5G37260, AT5G15310, AT2G38210, AT4G05100, AT1G01060, AT5G25350, AT1G14920, AT4G37580, AT2G46830	438	124	18499	4.08727	0.0844319	0.00293603	0.250721
GO:0045892~negative regulation of transcription, DNA-templated	12	2.18182	0.000342718	AT1G13260, AT3G52540, AT2G42870, AT5G24470, AT5G02810, AT3G21150, AT5G62430, AT4G16780, AT2G46790, AT2G34720, AT2G30424, AT2G46830	438	134	18499	3.78225	0.159525	0.00559037	0.493356
GO:0009739~response to gibberellin	11	2	0.000116709	AT4G23060, AT1G06180, AT3G09600, AT5G37260, AT1G69530, AT5G15310, AT1G01060, AT3G58070, AT1G14920, AT5G61420, AT2G46830	438	99	18499	4.6928	0.0574582	0.00203844	0.168263
GO:0006970~response to osmotic stress	11	2	0.000638834	AT3G08730, AT5G52310, AT3G61890, AT1G43160, AT5G15960, AT5G67030, AT3G14440, AT5G63650, AT3G63060, AT4G17615, AT5G06760	438	122	18499	3.80809	0.276744	0.0100737	0.917802
GO:0009751~response to salicylic acid	11	2	0.00383321	AT5G62470, AT1G43160, AT1G06180, AT3G09600, AT5G37260, AT5G15310, AT1G01060, AT1G22640, AT5G61420, AT5G54230, AT2G46830	438	155	18499	2.99733	0.857323	0.0463819	5.39066
GO:0009735~response to cytokinin	11	2	0.0118692	AT1G13930, AT1G19050, AT5G65800, AT2G18300, AT4G16780, AT3G08940, AT4G26150, AT1G30260, AT1G69690, AT3G57040, AT2G40670	438	183	18499	2.53873	0.997651	0.120852	15.8256
GO:0009738~abscisic acid-activated signaling pathway	11	2	0.0177996	AT1G12240, AT2G46680, AT1G69260, AT5G52300, AT1G72770, AT4G34000, AT3G11410, AT3G63060, AT4G17615, AT3G07360, AT1G15100	438	195	18499	2.3825	0.999889	0.166494	22.8282
GO:0009908~flower development	11	2	0.0221302	AT3G47500, AT1G22770, AT4G31610, AT1G20900, AT5G62430, AT5G52250, AT5G23730, AT4G24960, AT5G48890, AT5G39660, AT2G40080	438	202	18499	2.29993	0.999988	0.186404	27.5949
GO:0009768~photosynthesis, light harvesting in photosystem I	10	1.81818	7.99495e-10	AT3G47470, AT1G29910, AT1G29920, AT2G34430, AT2G05100, AT2G05070, AT3G54890, AT3G27690, AT3G08940, AT5G54270	438	22	18499	19.1978	4.05344e-07	5.0668e-08	1.15356e-06
GO:0010224~response to UV-B	10	1.81818	1.23216e-05	AT5G58760, AT4G14690, AT5G52250, AT5G11260, AT3G55120, AT5G23730, AT5G05410, AT3G21890, AT4G15480, AT3G17609	438	61	18499	6.9238	0.00622764	0.000312307	0.0177769
GO:0009740~gibberellic acid mediated signaling pathway	8	1.45455	0.00166589	AT3G28857, AT1G67030, AT5G39860, AT2G18300, AT4G26150, AT5G11260, AT1G14920, AT2G43060	438	73	18499	4.62851	0.570575	0.0245555	2.37694
GO:0009826~unidimensional cell growth	8	1.45455	0.0185706	AT5G02260, AT1G26770, AT5G39860, AT2G18300, AT1G69530, AT4G16780, AT3G45960, AT4G37580	438	114	18499	2.96387	0.999925	0.167037	23.6977
GO:0010200~response to chitin	8	1.45455	0.0386314	AT4G11360, AT5G47610, AT1G19050, AT3G21150, AT4G17500, AT3G53200, AT4G01250, AT5G04340	438	133	18499	2.54046	1	0.279241	43.3596
GO:0009813~flavonoid biosynthetic process	8	1.45455	0.0567105	AT5G17050, AT5G05270, AT5G53990, AT4G09500, AT3G55120, AT2G36800, AT1G22360, AT4G15480	438	145	18499	2.33022	1	0.348828	56.9311
GO:0009742~brassinosteroid mediated signaling pathway	7	1.27273	0.00262816	AT1G78700, AT5G39860, AT2G42870, AT2G18300, AT2G44080, AT3G05800, AT2G43060	438	59	18499	5.01095	0.73664	0.0336325	3.72587
GO:0010228~vegetative to reproductive phase transition of meristem	7	1.27273	0.033953	AT1G66330, AT1G20900, AT1G06040, AT4G14465, AT3G63060, AT2G28550, AT4G38960	438	102	18499	2.89849	1	0.253147	39.25
GO:0052696~flavonoid glucuronidation	7	1.27273	0.0497808	AT3G21560, AT5G17050, AT5G53990, AT4G09500, AT2G36800, AT1G22360, AT4G15480	438	112	18499	2.6397	1	0.324467	52.1337
GO:0009641~shade avoidance	6	1.09091	1.77548e-05	AT2G46970, AT2G42870, AT4G16780, AT4G25260, AT2G44910, AT1G73870	438	15	18499	16.8941	0.00896137	0.000428564	0.0256146
GO:0048510~regulation of timing of transition from vegetative to reproductive phase	6	1.09091	0.00189819	AT3G47500, AT5G39860, AT5G62430, AT1G27360, AT2G34720, AT5G39660	438	38	18499	6.66871	0.618367	0.025699	2.70418
GO:0000160~phosphorelay signal transduction system	6	1.09091	0.00691959	AT1G19050, AT5G24470, AT5G02810, AT2G46790, AT3G57040, AT2G40670	438	51	18499	4.96884	0.970413	0.0752499	9.53316
GO:0009909~regulation of flower development	6	1.09091	0.0306613	AT4G15248, AT3G21150, AT5G37260, AT3G02380, AT3G21890, AT2G40080	438	74	18499	3.42447	1	0.238311	36.1939
GO:0010150~leaf senescence	6	1.09091	0.0668459	AT5G59220, AT1G66330, AT5G52310, AT5G52300, AT1G20900, AT4G01250	438	92	18499	2.75447	1	0.385642	63.1472
GO:0071483~cellular response to blue light	5	0.909091	4.43782e-06	AT5G24120, AT4G14690, AT3G22840, AT2G21320, AT1G75100	438	6	18499	35.196	0.00224745	0.000124991	0.00640295
GO:0010029~regulation of seed germination	5	0.909091	0.0143521	AT1G10560, AT2G37678, AT3G63060, AT1G14920, AT3G54770	438	40	18499	5.27939	0.999344	0.138927	18.8264
GO:0009631~cold acclimation	5	0.909091	0.0321017	AT2G15970, AT4G25480, AT4G25470, AT5G15960, AT3G50970	438	51	18499	4.1407	1	0.244505	37.5484
GO:0009644~response to high light intensity	5	0.909091	0.0407458	AT3G47470, AT3G54890, AT5G54270, AT3G63350, AT4G32770	438	55	18499	3.83956	1	0.288353	45.1307
GO:0042538~hyperosmotic salinity response	5	0.909091	0.0455157	AT5G52310, AT2G39800, AT3G14440, AT4G24960, AT1G14920	438	57	18499	3.70484	1	0.312636	48.9386
GO:0048367~shoot system development	5	0.909091	0.0803056	AT1G67265, AT2G39705, AT5G16023, AT4G13395, AT3G25717	438	69	18499	3.06052	1	0.42791	70.1167
GO:0010100~negative regulation of photomorphogenesis	4	0.727273	0.00187557	AT2G31380, AT2G21320, AT2G46340, AT4G38960	438	11	18499	15.3582	0.613956	0.0260926	2.67236
GO:0009704~de-etiolation	4	0.727273	0.00187557	AT5G61270, AT2G43010, AT4G37470, AT1G10370	438	11	18499	15.3582	0.613956	0.0260926	2.67236
GO:0009765~photosynthesis, light harvesting	4	0.727273	0.00313868	AT3G47470, AT3G54890, AT2G21970, AT5G54270	438	13	18499	12.9954	0.796851	0.039062	4.43446
GO:0010380~regulation of chlorophyll biosynthetic process	4	0.727273	0.00392521	AT4G14690, AT4G26150, AT3G22840, AT5G44190	438	14	18499	12.0672	0.86385	0.0463668	5.51665
GO:0042753~positive regulation of circadian rhythm	4	0.727273	0.00482128	AT3G46640, AT3G09600, AT5G11260, AT2G40080	438	15	18499	11.2627	0.913732	0.0553906	6.73567
GO:0009638~phototropism	4	0.727273	0.00695773	AT3G15540, AT2G30520, AT2G02950, AT1G09570	438	17	18499	9.93768	0.970984	0.0740679	9.58328
GO:0042752~regulation of circadian rhythm	4	0.727273	0.0183356	AT1G22770, AT3G09600, AT1G01060, AT5G48890	438	24	18499	7.03919	0.999916	0.168039	23.4336
GO:0048511~rhythmic process	4	0.727273	0.0204785	AT3G54500, AT5G24470, AT5G64170, AT2G40080	438	25	18499	6.75763	0.999972	0.179574	25.8101
GO:0034605~cellular response to heat	4	0.727273	0.022753	AT4G25380, AT4G14690, AT1G43160, AT3G22840	438	26	18499	6.49772	0.999991	0.188098	28.2574
GO:0000271~polysaccharide biosynthetic process	4	0.727273	0.0276967	AT4G23990, AT2G32530, AT2G32540, AT1G13250	438	28	18499	6.03359	0.999999	0.221068	33.3198
GO:0009741~response to brassinosteroid	4	0.727273	0.0456429	AT1G13260, AT4G08950, AT5G39860, AT2G44080	438	34	18499	4.96884	1	0.309327	49.0367
GO:0009828~plant-type cell wall loosening	4	0.727273	0.0526331	AT5G02260, AT1G26770, AT1G69530, AT3G45960	438	36	18499	4.6928	1	0.335784	54.1656
GO:0009630~gravitropism	4	0.727273	0.0563101	AT3G15540, AT1G53700, AT2G46990, AT1G09570	438	37	18499	4.56596	1	0.350872	56.6666
GO:0048573~photoperiodism, flowering	4	0.727273	0.0721847	AT1G25560, AT1G06040, AT3G09600, AT2G40080	438	41	18499	4.1205	1	0.401495	66.0752
GO:0009910~negative regulation of flower development	4	0.727273	0.0944813	AT1G13260, AT4G26150, AT5G44190, AT5G48890	438	46	18499	3.67262	1	0.475394	76.1169
GO:0048527~lateral root development	4	0.727273	0.099243	AT1G13260, AT5G64770, AT1G10370, AT3G07360	438	47	18499	3.59448	1	0.48869	77.8663
GO:0043496~regulation of protein homodimerization activity	3	0.545455	0.00164419	AT5G52250, AT5G23730, AT2G46830	438	3	18499	42.2352	0.565819	0.0249647	2.34632
GO:0010600~regulation of auxin biosynthetic process	3	0.545455	0.00531064	AT2G43010, AT5G17300, AT3G59060	438	5	18499	25.3411	0.932772	0.0595117	7.39519
GO:0071492~cellular response to UV-A	3	0.545455	0.00531064	AT4G14690, AT2G21970, AT3G22840	438	5	18499	25.3411	0.932772	0.0595117	7.39519
GO:0071486~cellular response to high light intensity	3	0.545455	0.0141866	AT4G14690, AT2G21970, AT3G22840	438	8	18499	15.8382	0.999286	0.140083	18.6296
GO:0006898~receptor-mediated endocytosis	3	0.545455	0.0141866	AT1G30280, AT5G46330, AT1G75100	438	8	18499	15.8382	0.999286	0.140083	18.6296
GO:0010105~negative regulation of ethylene-activated signaling pathway	3	0.545455	0.0599415	AT3G23150, AT5G25350, AT1G04310	438	17	18499	7.45326	1	0.360906	59.0113
GO:0009266~response to temperature stimulus	3	0.545455	0.0664085	AT5G02810, AT2G46790, AT4G32770	438	18	18499	7.03919	1	0.387798	62.8972
GO:0009750~response to fructose	3	0.545455	0.0664085	AT1G29910, AT1G29920, AT1G28330	438	18	18499	7.03919	1	0.387798	62.8972
GO:0009833~plant-type primary cell wall biogenesis	3	0.545455	0.0799865	AT4G23990, AT2G32530, AT2G32540	438	20	18499	6.33527	1	0.430821	69.9668
GO:0010201~response to continuous far red light stimulus by the high-irradiance response system	2	0.363636	0.046689	AT2G35940, AT1G09570	438	2	18499	42.2352	1	0.3113	49.8368
GO:0071491~cellular response to red light	2	0.363636	0.046689	AT4G14690, AT3G22840	438	2	18499	42.2352	1	0.3113	49.8368
GO:0071490~cellular response to far red light	2	0.363636	0.046689	AT4G14690, AT3G22840	438	2	18499	42.2352	1	0.3113	49.8368
GO:0051457~maintenance of protein location in nucleus	2	0.363636	0.0692114	AT2G37678, AT5G02200	438	3	18499	28.1568	1	0.392335	64.4724
GO:0042754~negative regulation of circadian rhythm	2	0.363636	0.0692114	AT1G01060, AT2G46830	438	3	18499	28.1568	1	0.392335	64.4724
GO:0031542~positive regulation of anthocyanin biosynthetic process	2	0.363636	0.0692114	AT1G56650, AT5G41315	438	3	18499	28.1568	1	0.392335	64.4724
GO:0009769~photosynthesis, light harvesting in photosystem II	2	0.363636	0.0692114	AT2G34430, AT5G54270	438	3	18499	28.1568	1	0.392335	64.4724
GO:1902448~positive regulation of shade avoidance	2	0.363636	0.0912029	AT1G18400, AT1G06040	438	4	18499	21.1176	1	0.467243	74.8384
