# Supplementary material for: A phyB-PIF1-SPA1 kinase regulatory complex promotes photomorphogenesis in Arabidopsis
Source: Nat Commun. 2019 Sep 16;10:4216. doi: 10.1038/s41467-019-12110-y (PMC6746701; doi:10.1038/s41467-019-12110-y)
Supplement: Supplementary file 8 — Supplementary Data 5 [file 41467_2019_12110_MOESM8_ESM.xlsx]

## Sheet: Sheet1
List of 561 genes were misregulated in phyB ΔC mutant (gene differential expressed in phyB FL but not in phyB ΔC)
Locus	log2FoldChange phyB FL R/D	pvalue	padj	Gene.Model.Description
AT1G02800	-0.77138	9.27e-14	4.46e-12	Encodes a protein with similarity to endo-1,4-b-glucanases and is a member of Glycoside Hydrolase Family 9. CEL2 is induced by nemotodes and is expressed in syncitia induced by Heterodera schachtii.May be involved in the development and function of syncitia.
AT1G02880	0.693909	7.35e-11	2.76e-09	Encodes a thiamine pyrophosphokinase capable of producing thiamine pyrophosphate from free thiamine.
AT1G03130	0.786762	3.81e-05	0.00066151	Encodes a protein predicted by sequence similarity with spinach PsaD to be photosystem I reaction center subunit II (PsaD2)
AT1G04350	0.74886	1.66e-07	4.34e-06	encodes a protein whose sequence is similar to 2-oxoglutarate-dependent dioxygenase
AT1G05020	-1.00853	9.19e-05	0.00146368	ENTH/ANTH/VHS superfamily protein;(source:Araport11)
AT1G05835	-0.725939	1.44e-06	3.25e-05	PHD finger protein;(source:Araport11)
AT1G05870	0.945163	8.41e-23	7.32e-21	hypothetical protein (DUF1685);(source:Araport11)
AT1G06050	0.618084	1.17e-06	2.66e-05	ENHANCED DISEASE RESISTANCE-like protein (DUF1336);(source:Araport11)
AT1G06320	-2.89108	0.000672071	0.00844984	hypothetical protein;(source:Araport11)
AT1G06330	-1.12627	0.0041867	0.0407433	Heavy metal transport/detoxification superfamily protein;(source:Araport11)
AT1G06340	-2.2074	0.00143832	0.0165063	Plant Tudor-like protein;(source:Araport11)
AT1G06430	0.983979	2.86e-14	1.44e-12	encodes a FtsH protease that is localized to the chloroplast
AT1G06690	0.798822	6.56e-13	2.94e-11	NAD(P)-linked oxidoreductase superfamily protein;(source:Araport11)
AT1G06717	2.08401	0.000159749	0.00237696	Natural antisense transcript overlaps with AT1G34000;(source:Araport11)
AT1G07010	1.25908	8.68e-17	5.19e-15	Calcineurin-like metallo-phosphoesterase superfamily protein;(source:Araport11)
AT1G07050	0.884063	0.000516863	0.00670958	CCT motif family protein;(source:Araport11)
AT1G07180	2.14879	9.5e-06	0.000184537	Internal NAD(P)H dehydrogenase in mitochondria. The predicted protein sequence has high homology with other designated NAD(P)H DHs from microorganisms; the capacity for matrix NAD(P)H oxidation via the rotenone-insensitive pathway is significantly reduced in the Atndi1 mutant plant line; the in vitro translation product of AtNDI1 is imported into isolated mitochondria and located on the inside of…
AT1G07430	0.918814	0.00258338	0.027162	Encodes a member of the group A protein phosphatase 2C (PP2C) family that is responsible for negatively regulating seed dormancy.
AT1G07477	4.09943	0.00522622	0.0490029	Natural antisense transcript overlaps with AT1G48100;(source:Araport11)
AT1G07570	0.603984	2.73e-13	1.27e-11	Protein kinase capable of phosphorylating tyrosine, serine, and threonine residues
AT1G07700	0.719363	1.15e-08	3.46e-07	Thioredoxin superfamily protein;(source:Araport11)
AT1G09240	0.610685	0.00445972	0.0429739	Encodes a nicotianamine synthase.
AT1G09297	-0.868334	0.00476131	0.0453533	Natural antisense transcript overlaps with AT1G72070;(source:Araport11)
AT1G09575	-0.70091	5.23e-13	2.37e-11	Mitochondrial calcium channel.
AT1G10360	0.586322	4.89e-05	0.000833598	Encodes glutathione transferase belonging to the tau class of GSTs. Naming convention according to Wagner et al. (2002).
AT1G10470	0.58732	2.04e-21	1.63e-19	Encodes a two-component response regulator. Acts redundantly with ARR3 in the control of circadian period in a cytokinin-independent manner.
AT1G10960	0.626052	4.8e-05	0.000821059	ferredoxin 1;(source:Araport11)
AT1G11330	0.629479	0.000168709	0.00249478	S-locus lectin protein kinase family protein;(source:Araport11)
AT1G13080	0.921776	9.54e-27	1e-24	cytochrome P450 monooxygenase
AT1G13650	2.98676	0.00336106	0.0338223	hypothetical protein;(source:Araport11)
AT1G14345	1.0345	9.65e-12	3.92e-10	NAD(P)-linked oxidoreductase superfamily protein;(source:Araport11)
AT1G15080	0.644572	0.000438357	0.00581646	Encodes phosphatidic acid phosphatase. Involved in ABA signaling. Functions as a negative regulator upstream of ABI4. Expressed during germination and seed development. Expressed overall in young seedlings, in roots, hypocotyls, and vascular cells of cotyledons and leaves of 10 day-old seedlings, in flower filaments and stem elongation zones. Not expressed in anthers, pollen nor petals.
AT1G15290	0.764983	2.27e-07	5.81e-06	Encodes REDUCED CHLOROPLAST COVERAGE 3 (REC3). Contributes to establishing the size of the chloroplast compartment.
AT1G15580	0.791787	0.00464789	0.0444541	auxin induced protein
AT1G15800	-0.634283	3.44e-07	8.49e-06	hypothetical protein;(source:Araport11)
AT1G15820	0.674026	0.00033263	0.0045594	Lhcb6 protein (Lhcb6), light harvesting complex of photosystem II.
AT1G15830	1.48127	2.51e-08	7.27e-07	hypothetical protein;(source:Araport11)
AT1G16320	0.84248	7.61e-19	5.2e-17	plant/protein (DUF2358);(source:Araport11)
AT1G16515	0.892227	0.00344176	0.0345216	transmembrane protein;(source:Araport11)
AT1G16730	0.784089	0.000268939	0.00377758	hypothetical protein;(source:Araport11)
AT1G18060	0.67395	3.88e-06	8.11e-05	microbial collagenase;(source:Araport11)
AT1G19394	-0.647241	0.00213797	0.0230865	hypothetical protein;(source:Araport11)
AT1G19510	-0.698314	0.000799308	0.00987125	RAD-like 5;(source:Araport11)
AT1G19670	1.02246	2.01e-19	1.41e-17	Chlorophyllase is the first enzyme involved in chlorophyll degradation. It catalyzes the hydrolysis of the ester bond to yield chlorophyllide and phytol. AtCLH1 lacks a typical signal sequence for the chloroplast. Its expression is induced rapidly by methyljasmonate, a known promoter of senescence and chlorophyll degradation.
AT1G19840	-0.671826	3.59e-05	0.000627483	SAUR-like auxin-responsive protein family;(source:Araport11)
AT1G20030	0.642036	0.000243009	0.00345612	Pathogenesis-related thaumatin superfamily protein;(source:Araport11)
AT1G21110	0.892868	0.00137537	0.0158917	O-methyltransferase family protein;(source:Araport11)
AT1G21460	0.871243	9.79e-08	2.64e-06	Nodulin MtN3 family protein;(source:Araport11)
AT1G21500	0.778476	6.32e-06	0.000126119	hypothetical protein;(source:Araport11)
AT1G21830	-0.598366	3.51e-10	1.23e-08	hypothetical protein;(source:Araport11)
AT1G22220	1.18998	0.00124806	0.0146103	F-box family protein;(source:Araport11)
AT1G22250	0.742595	4.12e-05	0.000712084	hypothetical protein;(source:Araport11)
AT1G22630	0.782794	2.02e-05	0.000368212	SSUH2-like protein;(source:Araport11)
AT1G22680	1.82961	0.000581418	0.00745785	hypothetical protein;(source:Araport11)
AT1G22750	0.767723	9.2e-10	3.11e-08	transmembrane protein;(source:Araport11)
AT1G23310	0.614011	1.97e-06	4.34e-05	Identified by cloning the gene that corresponded to a purified protein having glyoxylate aminotransferase activity. Localized to the peroxisome and thought to be involved in photorespiration/ metabolic salvage pathway.
AT1G23740	0.685614	2.1e-08	6.13e-07	AOR is an alkenal/one oxidoreductase that acts on compounds with unsaturated alpha,beta-carbonyls. The activity of this enzyme with a number of substrates, including acrolein and 3-buten-2-one, was demonstrated in vitro using a truncated form of the protein that lacked approximately 80 of the first amino acids. This protein appears to localize to the chloroplast where it likely helps to maintain …
AT1G27210	-0.607668	6.08e-20	4.37e-18	ARM repeat superfamily protein;(source:Araport11)
AT1G27480	0.74121	1.1e-08	3.32e-07	alpha/beta-Hydrolases superfamily protein;(source:Araport11)
AT1G28450	-1.05442	0.00275142	0.0285668	AGAMOUS-like 58;(source:Araport11)
AT1G28600	0.773918	4.52e-10	1.57e-08	GDSL-motif esterase/acyltransferase/lipase. Enzyme group with broad substrate specificity that may catalyze acyltransfer or hydrolase reactions with lipid and non-lipid substrates.
AT1G29530	0.736343	9.13e-07	2.11e-05	hypothetical protein;(source:Araport11)
AT1G29980	-0.627108	5.75e-12	2.4e-10	choice-of-anchor C domain protein, putative (Protein of unknown function, DUF642);(source:Araport11)
AT1G30040	0.709949	3.81e-07	9.34e-06	Encodes a gibberellin 2-oxidase that acts on C-19 gibberellins. AtGA2OX2 expression is responsive to cytokinin and KNOX activities.
AT1G30530	1.22148	8.97e-18	5.72e-16	The At1g30530 gene encodes a UDP-rhamnose:flavonol-3-O-rhamnosyltransferase (UGT78D1) attaching a rhamnosyl residue to the 3-O-position of the flavonols kaempferol and quercetin
AT1G31040	-0.927483	1.02e-09	3.45e-08	PLATZ transcription factor family protein;(source:Araport11)
AT1G31173	-0.638418	0.00266854	0.0278808	Encodes a microRNA that targets ARF family members ARF6 and ARF8. MicroRNAs are regulatory RNAs with a mature length of ~21-nucleotides that are processed from hairpin precursors by Dicer-like enzymes. MicroRNAs can negatively regulate gene expression by attenuating translation or by directing mRNA cleavage.Mature sequence: UGAAGCUGCCAGCAUGAUCUGG
AT1G31290	-0.812111	4.85e-06	9.92e-05	ARGONAUTE 3;(source:Araport11)
AT1G31350	0.711779	1.55e-10	5.65e-09	KAR-UP F-box 1;(source:Araport11)
AT1G31580	0.945406	4.95e-05	0.000843595	Encodes cell wall protein. ECS1 is not a Xcc750 resistance gene, but the genetic data indicate that ECS1 is linked to a locus influencing resistance to Xcc750. The mRNA is cell-to-cell mobile.
AT1G31820	0.597929	6.67e-05	0.00110844	Encodes POLYAMINE UPTAKE TRANSPORTER 1, an amino acid permease family protein.
AT1G32560	0.895895	1.37e-07	3.63e-06	Encodes LEA4-1, a member of the Late Embryogenesis Abundant (LEA) proteins which typically accumulate in response to low water availability conditions imposed during development or by the environment.
AT1G32690	0.859323	6.91e-10	2.35e-08	DUF740 family protein;(source:Araport11)
AT1G32780	2.17012	9.46e-07	2.18e-05	GroES-like zinc-binding dehydrogenase family protein;(source:Araport11)
AT1G32870	0.681647	3.83e-08	1.09e-06	Expression in rosette leaves is activated by high concentration of boron.
AT1G33110	0.769955	3.17e-13	1.47e-11	MATE efflux family protein;(source:Araport11)
AT1G33170	-0.706597	3.43e-11	1.34e-09	S-adenosyl-L-methionine-dependent methyltransferases superfamily protein;(source:Araport11)
AT1G34000	0.595154	2.21e-05	0.000401055	Encodes a novel member of the Lhc family from Arabidopsis with one predicted transmembrane alpha-helix closely related to helix I of Lhc protein from PSI (Lhca4). Gene expression is triggered by light stress and both transcript and protein accumulate in a light intensity-dependent manner. Ohp2 is associated with PSI under low- or high-light conditions.
AT1G34110	-0.751305	4.94e-15	2.62e-13	Leucine-rich receptor-like protein kinase family protein;(source:Araport11)
AT1G34630	-0.710051	1.13e-32	1.47e-30	transmembrane protein;(source:Araport11)
AT1G35560	0.696195	5.99e-06	0.000120425	Encodes a member of the TCP-P subfamily that is involved in flowering time control and plant development. Mutants present an early flowering phenotype.
AT1G36940	-0.841175	2.55e-07	6.48e-06	myotubularin-like protein;(source:Araport11)
AT1G42550	0.861532	1.51e-11	6.06e-10	Encodes a plant-specific protein of unknown function that appears to be conserved among angiosperms. The mRNA is cell-to-cell mobile.
AT1G44000	0.953143	8.56e-12	3.51e-10	STAY-GREEN-like protein;(source:Araport11)
AT1G44575	0.768954	3.68e-08	1.05e-06	Encoding PSII-S (CP22), a ubiquitous pigment-binding protein associated with photosystem II (PSII) of higher plants. Involved in nonphotochemical quenching rather than in photosynthesis. Mutant has a normal violaxanthin cycle but has a limited capacity of quenching singlet excited chlorophylls and is tolerant to lipid peroxidation.
AT1G45010	0.852444	6.49e-10	2.21e-08	TRAM, LAG1 and CLN8 (TLC) lipid-sensing domain containing protein;(source:Araport11)
AT1G46264	0.605323	0.00101678	0.0122485	Encodes SCHIZORIZA, a member of Heat Shock Transcription Factor (Hsf) family. Functions as a nuclear factor regulating asymmetry of stem cell divisions.
AT1G48820	-2.31064	0.000237851	0.00339394	Terpenoid cyclases/Protein prenyltransferases superfamily protein;(source:Araport11)
AT1G49430	0.631778	1.02e-18	6.83e-17	Encodes a long chain acyl-CoA synthetase that catalyzes the synthesis of omega-hydroxy fatty acyl-CoA intermediates in the pathway to cutin synthesis. Required for repression of lateral root formation.
AT1G49660	0.627402	1.29e-15	7.16e-14	Encodes a protein with carboxylesterase whose activity was tested using pNA.
AT1G50020	1.08237	8.78e-38	1.41e-35	tubulin alpha-6 chain;(source:Araport11)
AT1G50250	0.829519	2.22e-11	8.78e-10	encodes an FTSH protease that is localized to the chloroplast. Involved in the D1 repair cycle of Photosystem II. FtsH1 and FtsH5 are interchangeable in thylakoid membranes.
AT1G50290	0.65091	2.06e-06	4.52e-05	hypothetical protein;(source:Araport11)
AT1G50732	0.684489	0.00339257	0.0340599	transmembrane protein;(source:Araport11)
AT1G50930	1.5882	0.00106605	0.0127708	Serine/Threonine-kinase;(source:Araport11)
AT1G51700	0.593292	0.000151513	0.0022748	Encodes dof zinc finger protein (adof1). The mRNA is cell-to-cell mobile.
AT1G51940	-0.615703	2.05e-20	1.55e-18	Encodes a LysM-containing receptor-like kinase. Induction of chitin-responsive genes by chitin treatment is not blocked in the mutant. Based on protein sequence alignment analysis, it has a typical RD signaling domain in its catalytic loop and possesses autophosphorylation activity.It is required for the suppression of defense responses in absence of pathogen infection or upon abscisic acid treat…
AT1G52230	0.717336	7.68e-05	0.00125404	Phosphorylation of this protein is dependent on calcium. The mRNA is cell-to-cell mobile.
AT1G52870	0.735404	3.02e-07	7.56e-06	Peroxisomal membrane 22 kDa (Mpv17/PMP22) family protein;(source:Araport11)
AT1G53450	-0.589495	8.08e-07	1.88e-05	epstein-barr nuclear antigen;(source:Araport11)
AT1G53670	0.651001	5.01e-13	2.27e-11	methionine sulfoxide reductase B 1;(source:Araport11)
AT1G53680	0.773343	1.19e-05	0.000227617	Encodes glutathione transferase belonging to the tau class of GSTs. Naming convention according to Wagner et al. (2002).
AT1G53920	0.612611	0.000492063	0.00643409	Contains lipase signature motif and GDSL domain.
AT1G54740	0.729987	1.51e-08	4.5e-07	FANTASTIC four-like protein (DUF3049);(source:Araport11)
AT1G55960	0.685723	2.96e-14	1.48e-12	Polyketide cyclase/dehydrase and lipid transport superfamily protein;(source:Araport11)
AT1G56210	-0.615708	5.24e-09	1.63e-07	Heavy metal transport/detoxification superfamily protein;(source:Araport11)
AT1G56510	1.40571	1.17e-12	5.14e-11	TIR-NB-LRR protein that confers resistance to four races of Albugo candida. The mRNA is cell-to-cell mobile.
AT1G56600	1.47966	7.93e-05	0.00129071	GolS2 is a galactinol synthase that catalyzes the formation of galactinol from UDP-galactose and myo-inositol. GolS2 transcript levels rise in response to methyl viologen, an oxidative damage-inducing agent. Plants over-expressing GolS2 have increased tolerance to salt, chilling, and high-light stress.
AT1G56670	0.929242	4.45e-06	9.19e-05	GDSL-motif esterase/acyltransferase/lipase. Enzyme group with broad substrate specificity that may catalyze acyltransfer or hydrolase reactions with lipid and non-lipid substrates.
AT1G57560	0.772385	0.00265743	0.0278186	Member of the R2R3 factor gene family.
AT1G58290	0.76698	1.08e-11	4.35e-10	Encodes a protein with glutamyl-tRNA reductase (GluTR) activity, catalyzing the NADPH-dependent reduction of Glu-tRNA(Glu) to glutamate 1-semialdehyde (GSA) with the release of free tRNA(Glu). It is involved in the early steps of chlorophyll biosynthesis.
AT1G58340	1.07062	2.59e-14	1.31e-12	Encodes a plant MATE (multidrug and toxic compound extrusion) transporter that is localized to the Golgi complex and small organelles and is involved in determining the rate of organ initiation. It is also involved in iron homeostasis when plants are under osmotic stress.
AT1G59700	0.839423	5.14e-14	2.54e-12	Encodes glutathione transferase belonging to the tau class of GSTs. Naming convention according to Wagner et al. (2002). The mRNA is cell-to-cell mobile.
AT1G59740	0.788729	1.8e-05	0.000330516	Major facilitator superfamily protein;(source:Araport11)
AT1G60000	0.602509	2.31e-05	0.000417256	RNA-binding (RRM/RBD/RNP motifs) family protein;(source:Araport11)
AT1G61215	0.83187	4.97e-06	0.000101446	Bromodomain protein with a DNA binding motif
AT1G61520	0.715338	2.5e-07	6.36e-06	PSI type III chlorophyll a/b-binding protein (Lhca3*1) The mRNA is cell-to-cell mobile.
AT1G62420	-2.42923	0.000159429	0.00237696	DUF506 family protein (DUF506);(source:Araport11)
AT1G63140	-0.79778	1.92e-05	0.000350242	O-methyltransferase family protein;(source:Araport11)
AT1G63880	0.867019	1.14e-06	2.59e-05	Encodes a TIR-NBS-LRR class of disease resistance protein effective against Leptosphaeria maculans. The mRNA is cell-to-cell mobile.
AT1G64590	1.59763	0.000177963	0.00261016	NAD(P)-binding Rossmann-fold superfamily protein;(source:Araport11)
AT1G64640	-0.608565	4.89e-11	1.88e-09	early nodulin-like protein 8;(source:Araport11)
AT1G64780	0.730074	0.00193036	0.0211195	encodes an ammonium transporter protein believed to act as a high affinity transporter. It is expressed in the root, primarily in endodermal and cortical cells, and contributes to ammonium uptake in the root.
AT1G64900	1.14378	1.72e-10	6.25e-09	Encodes cytochrome P450 (CYP89A2). The mRNA is cell-to-cell mobile.
AT1G64970	0.698106	1.6e-05	0.000298074	gamma-tocopherol methyltransferase (g-TMT) mRNA, nuclear; mutant has Deficient in alpha and beta tocopherol; Accumulates gamma tocopherol in leaves
AT1G65560	0.650968	0.000220677	0.00318043	Zinc-binding dehydrogenase family protein;(source:Araport11)
AT1G65620	1.25779	1.02e-06	2.35e-05	required for formation of a symmetric flat leaf lamina, encodes a member of a family of proteins characterized by cysteine repeats and a leucine zipper; involved in KNOX gene regulation. Acts together with ASL1 in proximal-distal symmetry determination. Forms a complex with AS1 that binds to the BP promoter and leads to silencing of BP.
AT1G66130	0.879447	5.47e-11	2.1e-09	NAD(P)-binding Rossmann-fold superfamily protein;(source:Araport11)
AT1G66540	1.79673	3.65e-05	0.000634982	Cytochrome P450 superfamily protein;(source:Araport11)
AT1G66780	-0.818978	0.000831668	0.0102241	MATE efflux family protein;(source:Araport11)
AT1G66840	1.14846	5e-15	2.64e-13	Encodes a coiled-coil protein WEB2 (weak chloroplast movement under blue light 2, also named PMI2/plastid movement impaired 2). Involved in chloroplast avoidance movement under intermediate and high light intensities. WEB2, together with another coiled-coil protein WEB1 (AT2G26570), maintains the chloroplast photorelocation movement velocity.
AT1G67070	1.0736	2.11e-26	2.17e-24	Encodes a protein with phosphomannose isomerase activity that is involved in synthesis of ascorbic acid. Expression is induced after 24 hours of dark treatment, in senescing leaves and treatment with exogenous photosynthesis inhibitor. Induction of gene expression was suppressed in excised leaves supplied with sugar. The authors suggest that the gene's expression pattern is responding to the leve…
AT1G67400	0.655861	0.00397663	0.0390158	ELMO/CED-12 family protein;(source:Araport11)
AT1G68190	-0.670508	6.45e-06	0.000128338	B-box zinc finger family protein;(source:Araport11)
AT1G68560	-0.652694	2.67e-18	1.75e-16	Encodes a bifunctional alpha-l-arabinofuranosidase/beta-d-xylosidase that belongs to family 3 of glycoside hydrolases.
AT1G68830	0.901951	2.47e-14	1.25e-12	STN7 protein kinase; required for state transitions, phosphorylation of the major antenna complex (LHCII) between PSII and PSI, and light adaptation. STN7 is involved in state transitions.
AT1G69310	0.705528	8.45e-06	0.000165648	Encodes WRKY57, a member of the WRKY Transcription Factor. Activation of WRKY57 confers drought tolerance.
AT1G69523	0.64567	0.00451687	0.0434082	S-adenosyl-L-methionine-dependent methyltransferases superfamily protein;(source:Araport11)
AT1G69570	0.672737	2.73e-07	6.91e-06	CDF5 is a circadian regulated transcript that is antiphasic with respect to its natural antisense transcript (NAT) FLORE (AT1G69572).CDF5 transcript accumulation delays flowering. CDF5 links circadian oscillation and photoperiodism.
AT1G69730	2.34154	0.000169291	0.00250168	Wall-associated kinase family protein;(source:Araport11)
AT1G69870	0.624415	1.02e-06	2.35e-05	Encodes a low affinity nitrate transporter NRT1.7. Expressed in phloem. Responsible for source-to-sink remobilization of nitrate. The mRNA is cell-to-cell mobile.
AT1G70000	1.14889	7.79e-22	6.39e-20	Encodes a MYB-like Domain transcription factor that plays a positive role in anthocyanin accumulation in response to light and cytokinin via repression of MYBL2.MYBD expression increased in response to light or cytokinin, and MYBD enhanced anthocyanin biosynthesis via the repression of MYBL2 encoding for a transcription factor that had a negative effect on this process. In addition, MYBD can bind…
AT1G70550	0.633582	3.76e-07	9.23e-06	NEP-interacting protein, putative (DUF239);(source:Araport11)
AT1G70700	0.757028	5.75e-23	5.13e-21	JAZ9 is a protein presumed to be involved in jasmonate signaling. JAZ9 transcript levels rise in response to a jasmonate stimulus. JAZ9 can interact with the COI1 F-box subunit of an SCF E3 ubiquitin ligase in a yeast-two-hybrid assay only in the presence of jasmonate-isoleucine (JA-ILE) or coronatine. The Jas domain appears to be important for JAZ9-COI1 interactions in the presence of coronatine…
AT1G70985	0.920055	0.000483318	0.00633511	hydroxyproline-rich glycoprotein family protein;(source:Araport11)
AT1G71810	0.631705	2.21e-06	4.82e-05	Protein kinase superfamily protein;(source:Araport11)
AT1G72180	-1.04398	3e-31	3.69e-29	Encodes a leucine-rich repeat receptor kinase that functions as a receptor for CEP1 peptide. Mediates nitrate uptake signaling.
AT1G72416	-0.712251	0.000633727	0.00804275	Chaperone DnaJ-domain superfamily protein;(source:Araport11)
AT1G72610	0.895882	0.000110465	0.00171954	germin-like protein (GLP1)
AT1G72645	0.591053	0.000462391	0.00608298	transmembrane protein;(source:Araport11)
AT1G73360	0.65396	2.45e-05	0.000439729	Encodes a homeobox-leucine zipper family protein belonging to the HD-ZIP IV family. It is involved in trichome branching. The transcription factor directly upregulates the expression of several cell-wall-loosening protein genes and reveals the important role that these target genes play in coordinating cell-wall extensibility with root development.
AT1G73650	0.865778	8.54e-12	3.51e-10	3-oxo-5-alpha-steroid 4-dehydrogenase (DUF1295);(source:Araport11)
AT1G74300	0.761808	0.00230297	0.0245934	alpha/beta-Hydrolases superfamily protein;(source:Araport11)
AT1G75460	0.991744	1.63e-12	7.12e-11	ATP-dependent protease La (LON) domain protein;(source:Araport11)
AT1G75500	-0.588597	9.37e-11	3.48e-09	An Arabidopsis thaliana homolog of Medicago truncatula NODULIN21 (MtN21). The gene encodes a plant-specific, predicted integral membrane protein and is a member of the Plant-Drug/Metabolite Exporter (P-DME) family (Transporter Classification number: TC 2.A.7.3) and the nodulin MtN21-like transporter family.
AT1G75540	-0.59473	2.44e-15	1.33e-13	Encodes a B-box zinc finger transcription factor BBX21 (also named STH2/salt tolerance homolog2 and LHUS/long hypocotyl under shade). Interacts with COP1 to control de-etiolation. Also genetically interacts with COP1 to regulate shade avoidance. The mRNA is cell-to-cell mobile.
AT1G76080	1.08565	3.16e-07	7.87e-06	Encodes a thioredoxin localized in chloroplast stroma. Known as CDSP32 (CHLOROPLASTIC DROUGHT-INDUCED STRESS PROTEIN OF 32 KD).
AT1G76110	0.99348	5.56e-08	1.55e-06	HMG (high mobility group) box protein with ARID/BRIGHT DNA-binding domain-containing protein;(source:Araport11)
AT1G76570	1.35806	1.12e-19	7.95e-18	Chlorophyll A-B binding family protein;(source:Araport11)
AT1G77210	-0.903486	6.71e-11	2.55e-09	AtSTP14 belongs to the family of sugar transport proteins (AtSTPs)in volved in monosaccharide transport. Heterologous expression in yeast revealed that AtSTP14 is the transporter specifc for galactose and does not transport other monosaccharides such as glucose or fructose.
AT1G77280	0.598394	3.58e-08	1.02e-06	kinase with adenine nucleotide alpha hydrolases-like domain-containing protein;(source:Araport11)
AT1G77450	0.618936	4.61e-13	2.09e-11	NAC domain containing protein 32;(source:Araport11)
AT1G77870	-0.63393	0.000134207	0.00203245	membrane-anchored ubiquitin-fold protein 5 precursor;(source:Araport11)
AT1G78100	0.674335	1.07e-13	5.14e-12	F-box family protein;(source:Araport11)
AT1G78290	0.747502	7.03e-10	2.38e-08	encodes a member of SNF1-related protein kinase (SnRK2) family whose activity is activated by ionic (salt) and non-ionic (mannitol) osmotic stress and dehydration.
AT1G78510	1.2892	8.8e-30	1.04e-27	Encodes one of the two paralogous solanesyl diphosphate synthases - SPS1 (At1g78510) and SPS2 (At1g17050) - that assemble the side-chain of plastoquinone-9 in plastids.
AT1G78600	0.887894	6.61e-15	3.45e-13	light-regulated zinc finger protein 1;(source:Araport11)
AT1G78995	0.794585	0.000364311	0.00494963	hypothetical protein;(source:Araport11)
AT1G80120	0.891225	6.59e-05	0.0010967	LURP-one-like protein (DUF567);(source:Araport11)
AT1G80340	2.20149	1.25e-06	2.83e-05	Encodes a protein with gibberellin 3 &#946;-hydroxylase activity. The protein was heterologously expressed in E. coli and shown to catalyze the hydroxylation of both GA9 and GA20.
AT1G80440	-0.757362	8.32e-12	3.43e-10	Encodes a member of a family of F-box proteins, called the KISS ME DEADLY (KMD) family, that targets type-B ARR proteins for degradation and is involved in the negative regulation of the cytokinin response. Also named as KFB20, a member of a group of Kelch repeat F-box proteins that negatively regulate phenylpropanoid biosynthesis by targeting the phenypropanoid biosynthesis enzyme phenylalanine …
AT2G01290	0.701647	9.46e-08	2.56e-06	Cytosolic ribose-5-phosphate isomerase. Knockout mutation causes chloroplast dysfunction, late flowering and premature cell death.
AT2G01450	-0.592977	6.12e-21	4.77e-19	member of MAP Kinase
AT2G01890	0.679028	6.42e-15	3.35e-13	Encodes a purple acid phosphatase (PAP) belonging to the low molecular weight plant PAP group.
AT2G02170	-0.760328	2.63e-13	1.23e-11	Remorin family protein;(source:Araport11)
AT2G02955	0.650977	5.03e-05	0.000855636	maternal effect embryo arrest 12;(source:Araport11)
AT2G03090	0.590843	6.22e-07	1.48e-05	member of Alpha-Expansin Gene Family. Naming convention from the Expansin Working Group (Kende et al, 2004. Plant Mol Bio). Involved in the formation of nematode-induced syncytia in roots of Arabidopsis thaliana.
AT2G03730	0.590225	1.23e-09	4.11e-08	Member of a small family of ACT domain containing proteins. ACT domains are thought to be involved in amino acid binding.
AT2G04050	0.592335	0.00497805	0.047044	MATE efflux family protein;(source:Araport11)
AT2G04100	0.877485	2.96e-07	7.43e-06	MATE efflux family protein;(source:Araport11)
AT2G04500	-0.667501	2.88e-06	6.13e-05	Cysteine/Histidine-rich C1 domain family protein;(source:Araport11)
AT2G05620	0.747807	4.58e-06	9.43e-05	Involved in electron flow in Photosystem I. Essential for photoprotection.
AT2G08100	0.71534	0.000455419	0.00600958	None;(source:Araport11)
AT2G08650	2.78796	0.000471763	0.00619871	Natural antisense transcript overlaps with AT2G34080;(source:Araport11)
AT2G14060	0.661823	1.91e-06	4.21e-05	encodes a protein whose sequence is similar to SAM:salicylic acid carboxyl methyltransferase (SAMT) (GI:6002712)(Clarkia breweri) and to SAM:benzoic acid carboxyl methyltransferase (BAMT)(GI:9789277)(Antirrhinum majus)
AT2G16430	0.769928	1.82e-13	8.57e-12	purple acid phosphatase 10;(source:Araport11)
AT2G17220	0.610036	3.6e-12	1.55e-10	Encodes a putative serine/threonine-specific protein kinase kin3. Protein is N-myristoylated.
AT2G18520	-0.679715	0.00523659	0.0490734	Tetratricopeptide repeat (TPR)-like superfamily protein;(source:Araport11)
AT2G21220	1.34395	8.74e-06	0.000170728	SAUR-like auxin-responsive protein family;(source:Araport11)
AT2G21330	0.836527	8.5e-08	2.31e-06	fructose-bisphosphate aldolase 1;(source:Araport11)
AT2G22190	0.880149	0.000148476	0.00223076	Haloacid dehalogenase-like hydrolase (HAD) superfamily protein;(source:Araport11)
AT2G22240	0.714953	2e-13	9.4e-12	** Referred to as MIPS1 in Mitsuhashi et al 2008. Myo-inositol-1-phosphate synthase isoform 2. Expressed in leaf, root and silique. Immunolocalization experiments with an antibody recognizing MIPS1, MIPS2, and MIPS3 showed endosperm localization.
AT2G23910	0.715872	7.44e-07	1.75e-05	NAD(P)-binding Rossmann-fold superfamily protein;(source:Araport11)
AT2G25680	0.754611	0.00299182	0.0306789	Encodes a high-affinity molybdate transporter. Mutant has reduced concentrations of molybdate in roots and shoots, and reduced shoot and root length when growing on Mo-limited medium.
AT2G25770	-0.732842	0.0028977	0.02987	Polyketide cyclase/dehydrase and lipid transport superfamily protein;(source:Araport11)
AT2G25900	-0.768216	1.37e-19	9.68e-18	Encodes a protein with two tandem-arrayed CCCH-type zinc fingers that binds RNA and is involved in RNA turnover. The mRNA is cell-to-cell mobile.
AT2G26975	0.625978	1.12e-07	3.02e-06	Ctr copper transporter family;(source:Araport11)
AT2G28305	0.82008	1.25e-10	4.6e-09	Putative lysine decarboxylase family protein;(source:Araport11)
AT2G28320	0.593019	8.04e-11	3e-09	Pleckstrin homology (PH) and lipid-binding START domains-containing protein;(source:Araport11)
AT2G29360	1.43261	2.81e-08	8.08e-07	NAD(P)-binding Rossmann-fold superfamily protein;(source:Araport11)
AT2G29450	0.757788	1.61e-11	6.41e-10	Encodes a member of the TAU glutathione S-transferase gene family. Gene expression is induced by exposure to auxin, pathogen and herbicides. Naming convention according to Wagner et al. (2002)
AT2G30540	1.2415	0.00042049	0.00561043	Thioredoxin superfamily protein;(source:Araport11)
AT2G31085	-0.867765	0.000337894	0.00462567	Member of a large family of putative ligands homologous to the Clavata3 gene. Consists of a single exon. Can replace CLV3 function in vivo.
AT2G32280	-0.620881	7.21e-06	0.000142109	Encodes a member of a plant-specific gene family that is required for embryo provasculature development. The gene product regulates vascular network complexity and connectivity in cotyledons.
AT2G32430	-1.25721	1.43e-37	2.29e-35	Galactosyltransferase family protein;(source:Araport11)
AT2G32610	-0.634334	0.000638216	0.00809019	encodes a gene similar to cellulose synthase
AT2G32640	0.662475	1.54e-07	4.05e-06	Encodes a lycopene beta cyclase that catalyzes the addition of beta-ionone end groups to the end of lycopene molecules.
AT2G33250	0.62009	7.83e-07	1.83e-05	transmembrane protein;(source:Araport11)
AT2G33585	0.648678	7.51e-05	0.00123076	subtilisin-like protease;(source:Araport11)
AT2G34185	-1.52951	0.000279034	0.00390666	hypothetical protein;(source:Araport11)
AT2G34190	-0.743096	8.71e-12	3.56e-10	Xanthine/uracil permease family protein;(source:Araport11)
AT2G34460	0.9276	3.7e-10	1.29e-08	NAD(P)-binding Rossmann-fold superfamily protein;(source:Araport11)
AT2G34620	1.03317	3.64e-09	1.15e-07	Mitochondrial transcription termination factor family member.
AT2G34630	0.604873	7.06e-17	4.26e-15	Encodes a geranyl diphosphate synthase. RNAi lines are dwarf. T-DNA knock-out lines are embryo lethal.
AT2G35170	-0.635281	1.05e-08	3.19e-07	Histone H3 K4-specific methyltransferase SET7/9 family protein;(source:Araport11)
AT2G35260	1.00717	5.16e-16	2.92e-14	CAAX protease self-immunity protein;(source:Araport11)
AT2G35290	1.03203	0.00413457	0.0403264	hypothetical protein;(source:Araport11)
AT2G35660	1.13976	4.45e-12	1.89e-10	Encodes a member of a novel gene family with homology to known proteins involved in hydroxylation and oxidation of an aromatic ring.
AT2G35960	0.913913	8.99e-06	0.000175436	Encodes a protein whose sequence is similar to tobacco hairpin-induced gene (HIN1) and Arabidopsis non-race specific disease resistance gene (NDR1). Expression is not altered in response to cucumber mosaic virus or spermine.
AT2G36080	1.00853	4.07e-33	5.49e-31	Encodes a plant-specific B3 DNA-binding domain transcription factor. Has transcription repressor activity.
AT2G36145	0.616496	0.000240762	0.00342641	hypothetical protein;(source:Araport11)
AT2G36630	0.809086	5.79e-14	2.83e-12	Sulfite exporter TauE/SafE family protein;(source:Araport11)
AT2G36750	4.00668	0.000158516	0.0023684	UDP-glucosyl transferase 73C1;(source:Araport11)
AT2G36870	0.686491	2.37e-09	7.64e-08	Encodes a xyloglucan endotransglycosylase/hydrolase. Protein sequence and phylogenetic analysis indicates that this enzyme resides in Group III-A of the XTH family, with high similarity to Tropaeolum majus (nasturtium) xyloglucanase 1 (TmNXG1). By sequence similarity to XTH31 (At3g44990) and in vivo analysis, likely to exhibit predominant xyloglucan endo-hydrolase activity (EC 3.2.1.151) with onl…
AT2G37100	0.907408	2.45e-06	5.28e-05	protamine P1 family protein;(source:Araport11)
AT2G37240	0.660359	1.88e-07	4.87e-06	Thioredoxin superfamily protein;(source:Araport11)
AT2G37380	0.657747	8.63e-05	0.00138709	Encodes a member of the MAKR (MEMBRANE-ASSOCIATED KINASE REGULATOR) gene family. MAKRs have putative kinase interacting motifs and membrane localization signals. Known members include: AT5G26230 (MAKR1), AT1G64080 (MAKR2), AT2G37380 (MAKR3), AT2G39370 (MAKR4), AT5G52870 (MAKR5) and AT5G52900 (MAKR6).
AT2G37770	1.38559	4.33e-05	0.000746427	Encodes an NADPH-dependent aldo-keto reductase that can act on a wide variety of substrates in vitro including saturated and unsaturated aldehydes, steroids, and sugars. GFP-tagged AKR4C9 localizes to the chloroplast where it may play a role in detoxifying reactive carbonyl compounds that threaten to impair the photosynthetic process. Transcript levels for this gene are up-regulated in response t…
AT2G37930	-0.853145	6.22e-09	1.92e-07	hypothetical protein (DUF3527);(source:Araport11)
AT2G38510	-2.01236	0.00040153	0.00538745	MATE efflux family protein;(source:Araport11)
AT2G38640	0.8932	2.19e-08	6.39e-07	LURP-one-like protein (DUF567);(source:Araport11)
AT2G39350	-0.793214	1.03e-09	3.46e-08	Belongs to a clade of five Arabidopsis thaliana ABCG half-transporters that are required for synthesis of an effective suberin barrier in roots and seed coats (ABCG2, ABCG6, and ABCG20) and for synthesis of an intact pollen wall (ABCG1 and ABCG16).
AT2G39710	0.629481	0.00239833	0.025508	Encodes a Cysteine-rich peptide (CRP) family protein
AT2G40000	-0.786843	1.65e-15	9.1e-14	ortholog of sugar beet HS1 PRO-1 2;(source:Araport11)
AT2G40020	0.64444	0.00104703	0.0125637	Nucleolar histone methyltransferase-related protein;(source:Araport11)
AT2G40100	0.868435	6.97e-12	2.89e-10	Lhcb4:3 protein (Lhcb4.3, light harvesting complex of photosystem II The mRNA is cell-to-cell mobile.
AT2G40130	1.73186	0.00401565	0.0393271	Encodes a member of an eight-gene family (SMAX1 and SMAX1-like) that has weak similarity to AtHSP101, a ClpB chaperonin required for thermotolerance.
AT2G40400	0.987197	9.75e-25	9.56e-23	Encodes a chloroplast localized protein of unknown function that is involved in regulation of chloroplast development.
AT2G40520	0.913723	0.0021172	0.0228965	Nucleotidyltransferase family protein;(source:Araport11)
AT2G41000	0.919289	1.77e-07	4.61e-06	Chaperone DnaJ-domain superfamily protein;(source:Araport11)
AT2G41040	1.16273	3.23e-17	1.97e-15	S-adenosyl-L-methionine-dependent methyltransferases superfamily protein;(source:Araport11)
AT2G41380	0.630499	0.000568154	0.00730507	S-adenosyl-L-methionine-dependent methyltransferases superfamily protein;(source:Araport11)
AT2G42350	0.778346	0.000159439	0.00237696	RING/U-box superfamily protein;(source:Araport11)
AT2G42690	0.65755	6e-05	0.00101098	alpha/beta-Hydrolases superfamily protein;(source:Araport11)
AT2G42800	-0.978287	1.2e-07	3.23e-06	receptor like protein 29;(source:Araport11)
AT2G42975	1.28097	2.69e-15	1.45e-13	myosin-G heavy chain-like protein;(source:Araport11)
AT2G42980	1.13064	0.00073054	0.00911064	Eukaryotic aspartyl protease family protein;(source:Araport11)
AT2G43910	1.13663	3.5e-32	4.46e-30	HARMLESS TO OZONE LAYER 1;(source:Araport11)
AT2G44280	0.743087	3.71e-10	1.3e-08	Major facilitator superfamily protein;(source:Araport11)
AT2G46160	0.693545	4.75e-05	0.000814044	RING/U-box superfamily protein;(source:Araport11)
AT2G46530	-0.606821	1.26e-07	3.35e-06	auxin response factor 11;(source:Araport11)
AT2G46660	-0.983221	1.79e-07	4.66e-06	Encodes a member of CYP78A cytochrome P450 monooxygenase protein family that is required in the sporophytic tissue of the mother plant to promote seed growth.
AT2G47490	0.835004	1.85e-21	1.48e-19	Encodes a chloroplast-localized NAD+ transporter that transports NAD+ in a counter exchange mode with ADP and AMP in vitro.
AT2G47770	0.651347	0.00154977	0.0175961	Encodes a membrane-bound protein designated AtTSPO (Arabidopsis thaliana TSPO-related). AtTSPO is related to the bacterial outer membrane tryptophan-rich sensory protein (TspO) and the mammalian mitochondrial 18 kDa Translocator Protein (18 kDa TSPO), members of the TspO/MBR domain-containing membrane proteins. Mainly detected in dry seeds, but can be induced in vegetative tissues by osmotic or s…
AT3G01060	0.985763	9.95e-11	3.67e-09	lysine-tRNA ligase;(source:Araport11)
AT3G02030	-0.715111	0.000317828	0.00437876	transferase;(source:Araport11)
AT3G02140	0.747929	7.39e-20	5.3e-18	Encodes a protein that acts in the nucleus and is an important negative regulator of ABA and salt stress responses, and could play a critical role in controlling root elongation, floral initiation and starch degradation.
AT3G02150	1.29135	5.73e-12	2.4e-10	a chloroplast trans-acting factor of the psbD light-responsive promoter.TCP gene involved in heterochronic control of leaf differentiation.
AT3G03341	0.873386	0.000264998	0.00372707	cold-regulated protein;(source:Araport11)
AT3G04140	0.75849	7.2e-14	3.5e-12	Ankyrin repeat family protein;(source:Araport11)
AT3G04485	0.843081	0.000200649	0.002925	other_RNA;(source:Araport11)
AT3G05180	0.621082	1.03e-06	2.36e-05	GDSL-motif esterase/acyltransferase/lipase. Enzyme group with broad substrate specificity that may catalyze acyltransfer or hydrolase reactions with lipid and non-lipid substrates.
AT3G05600	0.863237	3.06e-06	6.45e-05	Encodes a cytosolic epoxide hydrolase capable of acting on 9,10-epoxystearic acid and on 12,13- epoxyoctadec-9-enoic acid that is involved in the synthesis of poly-hydroxylated cutin monomers.
AT3G05660	-0.946642	0.000107161	0.00167415	receptor like protein 33;(source:Araport11)
AT3G05830	0.666145	1.67e-08	4.93e-07	Encodes alpha-helical IF (intermediate filament)-like protein.NEAP1 is a member of a small family containing coiled-coil domains, a nuclear localization signal and a C-terminal predicted transmembrane domain. It localizes to the nuclear periphery. Mutants have altered nuclear morphology and chromatin structure.
AT3G05932	1.12853	4.41e-06	9.13e-05	Potential natural antisense gene, locus overlaps with AT3G05930
AT3G05936	1.42545	1.46e-05	0.000273931	hypothetical protein;(source:Araport11)
AT3G07700	0.606148	3.84e-10	1.34e-08	ABC1K7 is a member of an atypical protein kinase family that is induced by salt stress. Loss of function mutations affect the metabolic profile of chloroplast lipids. It appears to function along with ABC1K8 in mediating lipid membrane changes in response to stress.
AT3G08795	2.71133	6.58e-05	0.00109584	Natural antisense transcript overlaps with AT3G56940;(source:Araport11)
AT3G09520	0.872347	0.000102562	0.00160695	A member of EXO70 gene family, putative exocyst subunits, conserved in land plants. Arabidopsis thaliana contains 23 putative EXO70 genes, which can be classified into eight clusters on the phylogenetic tree.
AT3G10060	0.698123	3.01e-07	7.53e-06	FKBP-like peptidyl-prolyl cis-trans isomerase family protein;(source:Araport11)
AT3G10815	1.044	0.0044864	0.0431539	RING/U-box superfamily protein;(source:Araport11)
AT3G10985	-0.800962	8.48e-18	5.43e-16	A senescence-associated gene whose expression is induced in response to treatment with Nep1, a fungal protein that causes necrosis. The mRNA is cell-to-cell mobile.
AT3G12220	1.00231	0.00140299	0.016161	serine carboxypeptidase-like 16;(source:Araport11)
AT3G14420	0.615501	9.45e-07	2.18e-05	Encodes a glycolate oxidase that modulates reactive oxygen species-mediated signal transduction during nonhost resistance. The mRNA is cell-to-cell mobile.
AT3G14690	0.875893	5.98e-29	6.8e-27	putative cytochrome P450 The mRNA is cell-to-cell mobile.
AT3G15090	0.89476	1.21e-16	7.17e-15	GroES-like zinc-binding alcohol dehydrogenase family protein;(source:Araport11)
AT3G15530	-0.629314	5.5e-14	2.7e-12	S-adenosyl-L-methionine-dependent methyltransferases superfamily protein;(source:Araport11)
AT3G15850	1.1315	5.38e-16	3.04e-14	Chloroplastic enzyme responsible for the synthesis of 16:1 fatty acids from galactolipids and sulpholipids. Uses ferredoxin as electron donor. The mRNA is cell-to-cell mobile.
AT3G16330	0.703709	0.000305953	0.00422087	Avr9/Cf-9 rapidly elicited protein;(source:Araport11)
AT3G16350	1.18859	1.75e-19	1.23e-17	Homeodomain-like superfamily protein;(source:Araport11)
AT3G16490	-0.731031	1.83e-06	4.06e-05	IQ-domain 26;(source:Araport11)
AT3G16520	1.01367	4.28e-18	2.77e-16	UDP-glucosyl transferase 88A1;(source:Araport11)
AT3G16860	0.779839	0.00184629	0.0203649	COBRA-like protein 8 precursor;(source:Araport11)
AT3G17611	0.588511	1.79e-06	3.97e-05	RHOMBOID-like protein 14;(source:Araport11)
AT3G17800	0.829796	2.88e-22	2.47e-20	mRNA level of the MEB5.2 gene (At3g17800) remains unchanged after cutting the inflorescence stem
AT3G19450	0.887884	1.83e-37	2.89e-35	Encodes a catalytically active cinnamyl alcohol dehydrogenase which uses p-coumaryl aldehyde as a preferred substrate. It can also use caffeyl, coniferyl and d-hydroxyconiferyl aldehydes as substrates. The mRNA is cell-to-cell mobile.
AT3G19480	0.897332	1.08e-08	3.28e-07	D-3-phosphoglycerate dehydrogenase;(source:Araport11)
AT3G20180	-1.69023	0.00140656	0.0161904	Copper transport protein family;(source:Araport11)
AT3G21090	-0.618108	3.6e-12	1.55e-10	ABC-2 type transporter family protein;(source:Araport11)
AT3G21390	0.843195	4.17e-13	1.91e-11	Encodes a mitochondrial thiamin diphosphate carrier.
AT3G21690	0.729549	3.15e-19	2.18e-17	MATE efflux family protein;(source:Araport11)
AT3G21870	0.884531	4.43e-06	9.16e-05	cyclin p2;(source:Araport11)
AT3G23170	0.618405	5.09e-06	0.000103729	PRP is a proline/serine rich protein of unknown function. It interacts with defense related MAP kinase MPK6 and others. It's expression is induced by PAMP elicitors. May play a role in response to pathogens.
AT3G23530	0.892459	2.15e-15	1.17e-13	Cyclopropane-fatty-acyl-phospholipid synthase;(source:Araport11)
AT3G23920	0.767461	6.13e-23	5.42e-21	Encodes a chloroplast beta-amylase. Is necessary for leaf starch breakdown in the absence of BAM3.
AT3G25590	0.591317	0.00162981	0.0183108	micronuclear linker histone polyprotein-like protein;(source:Araport11)
AT3G25700	0.623584	1.61e-07	4.21e-06	Eukaryotic aspartyl protease family protein;(source:Araport11)
AT3G25760	0.606968	0.00229094	0.0245053	encodes allene oxide cyclase. One of four genes in Arabidopsis that encode this enzyme, which catalyzes an essential step in jasmonic acid biosynthesis. Gene expression is induced during senescence, a process that involves jasmonic acid signalling pathway. The mRNA is cell-to-cell mobile.
AT3G25880	-1.51301	0.000145999	0.00219534	NAD(P)-binding Rossmann-fold superfamily protein;(source:Araport11)
AT3G26080	0.818523	8.89e-07	2.07e-05	plastid-lipid associated protein PAP / fibrillin family protein;(source:Araport11)
AT3G26230	1.30083	0.00444054	0.0428095	putative cytochrome P450
AT3G26570	0.826957	5.83e-13	2.63e-11	low affinity phosphate transporter
AT3G27270	0.615386	0.00215214	0.0232278	TRAM, LAG1 and CLN8 (TLC) lipid-sensing domain containing protein;(source:Araport11)
AT3G27400	0.643026	0.000151813	0.00227772	Encodes a pectate lyase involved in response to nematodes.
AT3G28070	0.91576	3.98e-06	8.3e-05	nodulin MtN21-like transporter family protein
AT3G28340	-0.662857	3.32e-10	1.17e-08	Encodes a protein with putative galacturonosyltransferase activity.
AT3G28540	1.19524	0.00130517	0.0151556	P-loop containing nucleoside triphosphate hydrolases superfamily protein;(source:Araport11)
AT3G29200	0.621962	3.03e-24	2.89e-22	L-ascorbate peroxidase
AT3G29370	-0.942438	3.41e-14	1.7e-12	Encodes a atypical member of the bHLH (basic helix-loop-helix) family transcriptional factors.
AT3G30720	1.57773	0.00108698	0.0129854	QQS is an orphan gene that arose recently in the Arabidopsis thaliana lineage. It was first identified in a screen for genes with altered expression pattern in SS3 mutants which make an abundance of starch. Overexpression of QQS in Arabidopsis increases protein content and decreases total starch content. Thus it appears to function to modulate carbon/nitrogen allocation in Arabidopsis. Over expre…
AT3G44020	0.661858	2.81e-05	0.000500865	thylakoid lumenal P17.1 protein;(source:Araport11)
AT3G44320	0.695499	3.33e-15	1.78e-13	This enzyme catalyzes the hydrolysis of indole-3-acetonitrile (IAN) to indole-3-acetic acid (IAA) (EC 3.5.5.1) and IAN to indole-3-acetamide (IAM) at lower levels. It is the only one of the four Arabidopsis nitrilases whose mRNA levels are strongly induced when plants experience sulphur deprivation. This enzyme likely participates in other non-auxin-related metabolic pathways.
AT3G44630	0.77633	1.28e-09	4.27e-08	Disease resistance protein (TIR-NBS-LRR class) family;(source:Araport11)
AT3G44770	0.972467	0.00206122	0.0223471	transmembrane protein, putative (DUF626);(source:Araport11)
AT3G45780	-0.753997	1.28e-29	1.5e-27	Blue-light photoreceptor. Contains a light activated serine-threonine kinase domain and LOV1 and LOV2 repeats. Mutants are defective in blue-light response. Mediates blue light-induced growth enhancements. PHOT1 and PHOT2 mediate blue light-dependent activation of the plasma membrane H+-ATPase in guard cell protoplasts. PHOT1 undergoes blue-light-dependent autophosphorylation. At least eight phos…
AT3G46630	0.672906	4.31e-06	8.94e-05	DCL protein (DUF3223);(source:Araport11)
AT3G46780	0.616993	1.71e-05	0.000316675	plastid transcriptionally active 16;(source:Araport11)
AT3G47430	1.05189	1.33e-09	4.4e-08	member of the peroxin11 (PEX11) gene family, located on the peroxisome membrane, controls peroxisome proliferation. The mRNA is cell-to-cell mobile.
AT3G47820	0.704303	6.12e-08	1.68e-06	PLANT U-BOX 39;(source:Araport11)
AT3G48360	-0.595975	8.34e-16	4.66e-14	encodes a protein (BT2) that is an essential component of the TAC1-mediated telomerase activation pathway. Acts redundantly with BT3 and BT1 during female gametophyte development and with BT3 during male gametophyte development. BT2 also mediates multiple responses to nutrients, stresses, and hormones.
AT3G48460	-0.774383	1.36e-11	5.48e-10	GDSL-motif esterase/acyltransferase/lipase. Enzyme group with broad substrate specificity that may catalyze acyltransfer or hydrolase reactions with lipid and non-lipid substrates.
AT3G49660	-0.712874	0.000107808	0.0016806	Encodes a structural core component of a COMPASS-like H3K4 histone methylation complex.
AT3G50300	1.14204	5.33e-07	1.28e-05	HXXXD-type acyl-transferase family protein;(source:Araport11)
AT3G50820	0.672702	0.000500984	0.00652702	Encodes a protein which is an extrinsic subunit of photosystem II and which has been proposed to play a central role in stabilization of the catalytic manganese cluster. In <i>Arabidopsis thaliana</i> the PsbO proteins are encoded by two genes: <i>psbO1</i> and <i>psbO2</i>. PsbO2 is the minor isoform in the wild-type. Mutants defective in this gene have been shown to be affected in the dephospho…
AT3G50980	0.6886	0.00115421	0.0136375	dehydrin xero 1;(source:Araport11)
AT3G51240	3.31279	3.08e-07	7.69e-06	Encodes flavanone 3-hydroxylase that is coordinately expressed with chalcone synthase and chalcone isomerases. Regulates flavonoid biosynthesis. Not responsive to auxin or ethylene stimulus (qRT-PCR).
AT3G51750	1.56565	7.22e-05	0.00118811	hypothetical protein;(source:Araport11)
AT3G52290	-0.768973	2.57e-19	1.79e-17	IQ-domain 3;(source:Araport11)
AT3G52360	0.80159	2.71e-21	2.16e-19	transmembrane protein;(source:Araport11)
AT3G52430	0.992018	1.13e-15	6.3e-14	Encodes a lipase-like gene that is important for salicylic acid signaling and function in resistance (R) gene-mediated and basal plant disease resistance. PAD4 can interact directly with EDS1, another disease resistance signaling protein. Expressed at elevated level in response to green peach aphid (GPA) feeding, and modulates the GPA feeding-induced leaf senescence through a mechanism that doesn…
AT3G53250	-0.933772	0.00126497	0.0147602	SAUR-like auxin-responsive protein family;(source:Araport11)
AT3G53530	0.61646	0.000415533	0.0055546	Chloroplast-targeted copper chaperone protein;(source:Araport11)
AT3G53840	-0.771463	0.00266121	0.0278446	Protein kinase superfamily protein;(source:Araport11)
AT3G54000	-0.714793	1.08e-06	2.47e-05	TIP41-like protein;(source:Araport11)
AT3G54900	0.749976	1.17e-08	3.53e-07	A.thaliana PICOT protein.It activates CAX1 gene Calcium transport activity.In other organisms, PICOT proteins appear to play a negative regulatory role in cellular stress responses.
AT3G54980	0.662944	5.51e-12	2.32e-10	Pentatricopeptide repeat (PPR) superfamily protein;(source:Araport11)
AT3G55110	2.40384	5.9e-21	4.61e-19	ABC-2 type transporter family protein;(source:Araport11)
AT3G55940	-0.630415	0.000171257	0.002529	Phosphoinositide-specific phospholipase C family protein;(source:Araport11)
AT3G55970	1.17313	0.00136875	0.0158257	One of 4 paralogs encoding a 2-oxoglutarate/Fe(II)-dependent oxygenases that hydroxylates JA to 12-OH-JA.
AT3G57720	-0.842017	4.17e-06	8.69e-05	Protein kinase superfamily protein;(source:Araport11)
AT3G57800	-0.765744	5.35e-34	7.49e-32	basic helix-loop-helix (bHLH) DNA-binding superfamily protein;(source:Araport11)
AT3G57830	0.851873	3.68e-12	1.58e-10	Leucine-rich repeat protein kinase family protein;(source:Araport11)
AT3G59250	0.969733	0.00317933	0.0322492	F-box/RNI-like superfamily protein;(source:Araport11)
AT3G60650	-1.00115	0.00227972	0.0244095	Encodes a peptide involved in the regulation of lateral root development and root growth pattern.
AT3G60870	-1.28347	0.00184365	0.0203461	Encodes an AT hook domain containing protein that, when overexpressed, delays flowering.
AT3G61250	0.981713	9.24e-05	0.00146976	LATE MERISTEM IDENTITY2 (LMI2) is a target of the meristem identity regulator LEAFY (LFY). Has a role in the meristem identity transition from vegetative growth to flowering. Member of the R2R3 factor gene family.
AT3G62410	1.35565	1.84e-10	6.65e-09	CP12-2 encodes a small peptide found in the chloroplast stroma. It belongs to the CP12 gene family thought to be involved in the formation of a supramolecular complex with glyceraldehyde-3-phosphate dehydrogenase (GAPDH) and phosphoribulokinase (PRK) embedded in the Calvin cycle. CP12-2 is coordinately regulated by light with the photosynthetic GAPDH and PRK. The annotation of this gene is based …
AT3G62590	0.605869	0.00180276	0.019987	alpha/beta-Hydrolases superfamily protein;(source:Araport11)
AT3G62610	2.36384	0.00125272	0.0146569	Member of the R2R3 factor gene family.
AT4G00165	0.863242	0.000143172	0.00215707	Bifunctional inhibitor/lipid-transfer protein/seed storage 2S albumin superfamily protein;(source:Araport11)
AT4G00480	0.76595	5.24e-08	1.46e-06	MYC-related protein with a basic helix-loop-helix motif at the C-terminus and a region similar to the maize B/R family at the N-terminus
AT4G00940	0.932228	0.00180459	0.0199969	Dof-type zinc finger DNA-binding family protein;(source:Araport11)
AT4G01460	0.682625	2.16e-06	4.71e-05	basic helix-loop-helix (bHLH) DNA-binding superfamily protein;(source:Araport11)
AT4G02420	2.43659	1.55e-07	4.09e-06	Concanavalin A-like lectin protein kinase family protein;(source:Araport11)
AT4G03330	-0.605085	0.0023532	0.0250841	member of SYP12 Gene Family
AT4G04570	-0.86536	8.57e-05	0.00137907	Encodes a cysteine-rich receptor-like protein kinase. The mRNA is cell-to-cell mobile.
AT4G04850	1.26279	2.19e-20	1.64e-18	Encodes a potassium efflux antiporter; has three splice forms KEA3.1, KEA3.2, and KEA3.3, KEA3.2 is the most abundant splice form in all plant organs (silique, flower, leaf and root). KEA3.1 and KEA3.3 are minor variants that can be found in flowers and in leaves. KEA3 is localized to the thylakoid membrane and enriched in the stromal lamellae. It allows proton efflux from the thylakoid lumen by …
AT4G05110	2.57352	2.78e-07	7.03e-06	equilibrative nucleoside transporter 6;(source:Araport11)
AT4G08785	1.28128	0.000117932	0.00182002	Natural antisense transcript overlaps with AT4G33300;(source:Araport11)
AT4G08870	0.633044	6.41e-05	0.00107209	Encodes one of the two arginase in the genome. Gene expression is enhanced by methyl jasmonate treatment. It is involved in the defense response to B.cinerea.
AT4G08930	0.595347	2.01e-09	6.52e-08	Encodes a protein disulfide isomerase-like (PDIL) protein, a member of a multigene family within the thioredoxin (TRX) superfamily. This protein also belongs to the adenosine 5'-phosphosulfate reductase-like (APRL) group. The mRNA is cell-to-cell mobile.
AT4G10040	1.06017	1.34e-21	1.08e-19	Encodes cytochrome c. Promoter directs preferential expression in vascular tissues of cotyledons, leaves, roots, and hypocotyls, and in anthers.
AT4G10250	-0.810772	0.00360804	0.0359887	Columbia endomembrane-localized small heat shock protein
AT4G11600	0.715762	2.27e-14	1.16e-12	Encodes glutathione peroxidase.
AT4G12000	1.035	6.64e-16	3.74e-14	SNARE associated Golgi protein family;(source:Araport11)
AT4G12410	0.749019	0.00158443	0.0179069	SAUR-like auxin-responsive protein family;(source:Araport11)
AT4G12830	0.82396	1.58e-07	4.14e-06	alpha/beta-Hydrolases superfamily protein;(source:Araport11)
AT4G13220	0.653787	8.16e-05	0.00132169	transmembrane protein;(source:Araport11)
AT4G13680	2.20513	0.00163706	0.0183669	hypothetical protein (DUF295);(source:Araport11)
AT4G14270	-0.605705	7.03e-11	2.65e-09	Protein containing PAM2 motif which mediates interaction with the PABC domain of polyadenyl binding proteins.
AT4G15350	3.83539	0.00464836	0.0444541	member of CYP705A
AT4G15490	0.803577	1.22e-05	0.00023194	Encodes a protein that might have sinapic acid:UDP-glucose glucosyltransferase activity.
AT4G15660	1.15954	0.000778507	0.0096475	Thioredoxin superfamily protein;(source:Araport11)
AT4G15680	0.680869	0.00104041	0.0124982	Thioredoxin superfamily protein;(source:Araport11)
AT4G16140	0.830263	5e-16	2.85e-14	proline-rich family protein;(source:Araport11)
AT4G16146	0.642827	0.0024555	0.0260331	cAMP-regulated phosphoprotein 19-related protein;(source:Araport11)
AT4G16270	-1.22075	0.000483949	0.00633568	peroxidase superfamily protein;(source:Araport11)
AT4G16370	0.598901	1.4e-12	6.11e-11	Encodes a phloem-specific iron transporter that is essential for systemic iron signaling and redistribution of iron and cadmium. It loads iron into the phloem, facilitates iron recirculation from the xylem to the phloem, and regulates both shoot-to-root iron signaling and iron redistribution from mature to developing tissues.
AT4G16500	-0.587831	2.3e-11	9.08e-10	Cystatin/monellin superfamily protein;(source:Araport11)
AT4G16690	0.919224	2.95e-09	9.4e-08	Encodes a protein shown to have carboxylesterase activity, methyl IAA esterase activity, and methyl jasmonate esterase activity in vitro. This protein does not act on MeSA, MeGA4, or MEGA9 in vitro. Although MES16 is similar to MES17, a MeIAA hydrolase, two mes16 mutant lines (SALK_151578) and (SALK_139756) do not show altered sensitivity to MeIAA in root growth assays. MES16 transcripts appear t…
AT4G16880	1.68868	0.00114764	0.0135747	Leucine-rich repeat (LRR) family protein;(source:Araport11)
AT4G16950	0.650949	1.95e-08	5.72e-07	Contains a putative nucleotide binding site and leucine-rich repeats. Similar to the plant resistance genes N and L6, and to the toll and interleukin-1 receptors. Confers resistance to Peronospora parasitica.
AT4G16980	0.599972	1.65e-09	5.41e-08	arabinogalactan-protein family;(source:Araport11)
AT4G17098	1.04396	0.00279137	0.0289677	Potential natural antisense gene, locus overlaps with AT4G17100
AT4G17670	0.872897	2.99e-07	7.5e-06	senescence-associated family protein (DUF581);(source:Araport11)
AT4G17840	0.871121	2.59e-15	1.4e-13	CAAX protease self-immunity protein;(source:Araport11)
AT4G17970	1.14912	0.00218871	0.0235753	Anion transporter involved in stomatal closure. Gene has 3 splicing variants.
AT4G18010	0.908095	4.2e-20	3.08e-18	Encodes an inositol polyphosphate 5-phosphatase that appears to have Type I activity. It can dephosphorylate IP3(inositol(1,4,5)P3) and IP4 (inositol(1,3,4,5)P4), but it does not appear to be active against phosphatidylinositol 4,5 bisphosphate. Overexpression of this gene renders plants insensitive to ABA in germination and growth assays.
AT4G18020	0.622338	3.17e-22	2.7e-20	Encodes pseudo-response regulator 2 (APRR2) that interacts with a calcium sensor (CML9).
AT4G18422	3.9954	0.00270737	0.0281773	transmembrane protein;(source:Araport11)
AT4G19450	0.682795	7.42e-13	3.32e-11	Major facilitator superfamily protein;(source:Araport11)
AT4G21440	1.58875	1e-05	0.000194283	Encodes a MYB transcription factor involved in wounding and osmotic stress response. Member of the R2R3 factor gene family.
AT4G21865	0.649994	0.00172496	0.019243	hypothetical protein;(source:Araport11)
AT4G21870	0.990011	7.55e-16	4.24e-14	HSP20-like chaperones superfamily protein;(source:Araport11)
AT4G22810	-0.591822	9.22e-07	2.13e-05	Putative AT-hook DNA-binding family protein;(source:Araport11)
AT4G22880	3.00628	0.000154595	0.00231764	encodes leucoanthocyanidin dioxygenase, which is involved in proanthocyanin biosynthesis. Mutant analysis suggests that this gene is also involved in vacuole formation.
AT4G24415	1.05418	0.000161666	0.00240216	Encodes a microRNA that targets AGL16. MicroRNAs are regulatory RNAs with a mature length of ~21-nucleotides that are processed from hairpin precursors by Dicer-like enzymes. MicroRNAs can negatively regulate gene expression by attenuating translation or by directing mRNA cleavage. Mature sequence: UAGACCAUUUGUGAGAAGGGA
AT4G25250	-0.606165	0.000423693	0.00563922	PMEI4 pectin methyleseterase inhibitor. Expressed in roots.
AT4G25290	0.937274	9.31e-13	4.13e-11	DNA photolyase;(source:Araport11)
AT4G25850	1.36982	0.00195031	0.0212945	OSBP(oxysterol binding protein)-related protein 4B;(source:Araport11)
AT4G26200	0.992703	0.00319022	0.0323292	Member of a family of proteins in Arabidopsis that encode 1-Amino-cyclopropane-1-carboxylate synthase, an enzyme involved in ethylene biosynthesis. Not expressed in response to IAA.
AT4G27300	0.86865	0.000643625	0.00814918	S-locus lectin protein kinase family protein;(source:Araport11)
AT4G27460	-0.893774	2.99e-14	1.49e-12	Cystathionine beta-synthase (CBS) family protein;(source:Araport11)
AT4G27520	0.982912	1.05e-21	8.52e-20	early nodulin-like protein 2;(source:Araport11)
AT4G27560	1.45023	3.58e-05	0.000625165	UDP-Glycosyltransferase superfamily protein;(source:Araport11)
AT4G27700	1.03982	7.66e-12	3.17e-10	Rhodanese/Cell cycle control phosphatase superfamily protein;(source:Araport11)
AT4G27820	0.919731	9.74e-13	4.31e-11	beta glucosidase 9;(source:Araport11)
AT4G27940	0.601294	1.82e-06	4.04e-05	manganese tracking factor for mitochondrial SOD2;(source:Araport11)
AT4G27950	1.04085	2.06e-07	5.29e-06	encodes a member of the ERF (ethylene response factor) subfamily B-5 of ERF/AP2 transcription factor family. The protein contains one AP2 domain. There are 7 members in this subfamily.
AT4G28110	4.46863	0.00110135	0.0131207	Member of the R2R3 factor gene family. Expression is induced in response to desiccation, ABA and salt treatment. Overexpression of Myb41 results in abnormal cuticle development and decreased cell expansion.
AT4G28180	-1.21392	8.17e-05	0.00132169	hypothetical protein;(source:Araport11)
AT4G28280	1.24312	0.000235065	0.00336085	LORELEI-LIKE-GPI ANCHORED PROTEIN 3;(source:Araport11)
AT4G28560	-1.29239	0.000115123	0.00178102	encodes a member of a novel protein family that contains contain a CRIB (for Cdc42/Rac-interactive binding) motif required for their specific interaction with GTP-bound Rop1 (plant-specific Rho GTPase). Most similar to RIC6 and RIC8 (subfamily group II). Gene is expressed in all tissues examined.
AT4G28660	0.70288	0.000234988	0.00336085	Similar to PsbW subunit of photosystem II.
AT4G28740	0.686182	3.57e-07	8.78e-06	LOW PSII ACCUMULATION-like protein;(source:Araport11)
AT4G29590	0.63259	1.9e-08	5.6e-07	S-adenosyl-L-methionine-dependent methyltransferases superfamily protein;(source:Araport11)
AT4G31370	-1.47472	0.000136101	0.00205629	fasciclin-like arabinogalactan-protein, putative (FLA5)
AT4G31760	1.17032	0.000239317	0.00340809	peroxidase superfamily protein;(source:Araport11)
AT4G31870	2.69339	2.65e-05	0.000473572	Encodes glutathione peroxidase.
AT4G32500	-0.636522	0.00029806	0.00413547	Encodes AKT5, a member of the Shaker family potassium ion (K+) channel. This family includes five groups based on phylogenetic analysis (FEBS Letters (2007) 581: 2357): I (inward rectifying channel): AKT1 (AT2G26650), AKT5 (AT4G32500) and SPIK (also known as AKT6, AT2G25600); II (inward rectifying channel): KAT1 (AT5G46240) and KAT2 (AT4G18290); III (weakly inward rectifying channel): AKT2 (AT4G2…
AT4G32980	0.832194	1.45e-12	6.31e-11	Encodes transcription factor involved in photomorphogenesis. Regulates gibberellin biosynthesis. Activated by AGAMOUS in a cal-1, ap1-1 background. Expressed at low levels in developing stamens. Increased levels of ATH1 severely delay flowering in the C24 accession. Most remarkably, ectopically expressed ATH1 hardly had an effect on flowering time in the Col-0 and Ler accessions. ATH1 physically …
AT4G33010	0.856854	1.8e-10	6.5e-09	glycine decarboxylase P-protein 1;(source:Araport11)
AT4G33660	1.3153	2.26e-13	1.06e-11	cysteine-rich TM module stress tolerance protein;(source:Araport11)
AT4G33905	1.42565	0.00193591	0.0211694	Peroxisomal membrane 22 kDa (Mpv17/PMP22) family protein;(source:Araport11)
AT4G34419	-1.15038	0.000129877	0.00197888	hypothetical protein;(source:Araport11)
AT4G34420	-0.640358	0.00127489	0.0148599	P-loop containing nucleoside triphosphate hydrolases superfamily protein;(source:Araport11)
AT4G34740	0.870656	1.49e-24	1.44e-22	Encodes glutamine 5-phosphoribosylpyrophosphate amidotransferase. Mutants are deficient in leaf, but not cotyledon, plastid and palisade cell development. Mutants exhibit defective chloroplast development under non-low light, suggesting that the defect in chloroplast development is caused by photo-oxidative damage. Plays role in differential development of vascular-associated cells. Demonstrates …
AT4G35250	0.667268	5.96e-08	1.65e-06	HCF244 is a member of the atypical short-chain dehydrogenase/reductase superfamily, a modified group, which has lost enzyme activity.HCF244 interacts with unknown partners in a 200-400 kD membrane associated complex.
AT4G35560	0.70462	5.05e-16	2.87e-14	Target promoter of the male germline-specific transcription factor DUO1. The mRNA is cell-to-cell mobile.
AT4G35640	1.48778	0.000331551	0.0045475	Encodes a cytosolic serine O-acetyltransferase involved in sulfur assimilation and cysteine biosynthesis. Expressed in the vascular system. Expression is induced in both roots and shoots under sulfur-starved conditions.
AT4G35680	-2.14494	0.00194245	0.0212194	selection/upkeep of intraepithelial T-cells protein;(source:Araport11)
AT4G35770	-0.636881	1.51e-11	6.06e-10	Senescence-associated gene that is strongly induced by phosphate starvation. Transcripts are differentially regulated at the level of mRNA stability at different times of day. mRNAs are targets of the mRNA degradation pathway mediated by the downstream (DST) instability determinant.
AT4G36110	-0.683303	1.62e-05	0.000301748	SAUR-like auxin-responsive protein family;(source:Araport11)
AT4G36470	0.681448	0.00013471	0.00203813	S-adenosyl-L-methionine-dependent methyltransferases superfamily protein;(source:Araport11)
AT4G36530	0.68875	1.84e-11	7.3e-10	alpha/beta-Hydrolases superfamily protein;(source:Araport11)
AT4G39720	-0.858239	0.00456907	0.0438318	VQ motif-containing protein;(source:Araport11)
AT5G01410	0.743085	1.98e-15	1.08e-13	Encodes a protein predicted to function in tandem with PDX2 to form glutamine amidotransferase complex with involved in vitamin B6 biosynthesis.
AT5G01820	0.598881	4.79e-08	1.34e-06	Encodes a CBL-interacting serine/threonine protein kinase.
AT5G01840	1.04332	0.00080579	0.00993919	Encodes a member of the plant specific ovate protein family. Members of this family have been shown to bind to KNOX and BELL- like TALE class homeodomain proteins. This interaction may mediate relocalization of the TALE homeodomain from the nucleus to the cytoplasm. Functions as a transcriptional repressor that suppresses cell elongation.
AT5G02120	0.710309	2.33e-06	5.05e-05	Encodes a one helix protein homologous to cyanobacterial high-light inducible proteins. The protein is localized to the thylakoid membrane and its transcript is transiently induced by exposure to high light conditions. The mRNA is cell-to-cell mobile.
AT5G02280	0.765141	7.57e-08	2.06e-06	SNARE-like superfamily protein;(source:Araport11)
AT5G02550	-0.646385	1.39e-05	0.000262476	hypothetical protein;(source:Araport11)
AT5G02830	1.01721	5.5e-17	3.34e-15	Tetratricopeptide repeat (TPR)-like superfamily protein;(source:Araport11)
AT5G04000	0.853334	0.00299018	0.0306767	hypothetical protein;(source:Araport11)
AT5G04490	0.619368	3.29e-07	8.14e-06	Encodes a protein with phytol kinase activity involved in tocopherol biosynthesis.
AT5G04830	0.652076	4.4e-14	2.18e-12	Nuclear transport factor 2 (NTF2) family protein;(source:Araport11)
AT5G06220	0.587991	3.27e-09	1.04e-07	LETM1-like protein;(source:Araport11)
AT5G06400	-0.590851	0.00317694	0.0322401	Pentatricopeptide repeat (PPR) superfamily protein;(source:Araport11)
AT5G06790	1.20499	0.000529471	0.00683622	cotton fiber protein;(source:Araport11)
AT5G08030	3.40316	0.000255657	0.00360745	Encodes a member of the glycerophosphodiester phosphodiesterase (GDPD) family.
AT5G08050	0.767212	5.01e-07	1.21e-05	Encodes a grana core localized protein. Mutant plants have reduced NPQ, affected organization of light-havesting complex II and an enhanced grana stacking.
AT5G08640	1.2375	4.77e-19	3.28e-17	Encodes a flavonol synthase that catalyzes formation of flavonols from dihydroflavonols. Co-expressed with CHI and CHS (qRT-PCR).
AT5G08720	0.690744	2.15e-08	6.27e-07	Encodes PIN2 PROMOTER BINDING PROTEIN 1 (PPP1), an evolutionary conserved plant-specific DNA binding protein that acts on transcription of PIN genes. Also named as HCF145. Mutations in HCF145 have reduced level of the tricistronic psaA-psaB-rps (small-subunit ribosomal protein)14 mRNA which encodes for the major subunits of the photosystem I (PSI). HCF145 binds to the 5'UTR of PSAA via a novel TM…
AT5G10470	0.839489	6.72e-15	3.49e-13	Kinesin that binds cyclin-dependent kinase CDKA;1 as homodimer or as heterodimer with KCA2. Demarcates the division site in plant cells.
AT5G12050	-0.613047	2.97e-05	0.000527459	rho GTPase-activating protein;(source:Araport11)
AT5G12270	-0.977079	0.000495712	0.00647005	2-oxoglutarate (2OG) and Fe(II)-dependent oxygenase superfamily protein;(source:Araport11)
AT5G12360	0.74481	0.00369692	0.0366564	Encodes a protein that protects meiotic centromere cohesion.
AT5G13150	-0.952193	3.48e-16	1.99e-14	A member of EXO70 gene family, putative exocyst subunits, conserved in land plants. Arabidopsis thaliana contains 23 putative EXO70 genes, which can be classified into eight clusters on the phylogenetic tree. This particular member is expressed in pollen and, together with EXO70C2, is involved in pollen tube elongation. Found in the cytoplasm and surprisingly, not found in the plasma membrane.
AT5G13930	1.32827	6.34e-22	5.26e-20	Encodes chalcone synthase (CHS), a key enzyme involved in the biosynthesis of flavonoids. Required for the accumulation of purple anthocyanins in leaves and stems. Also involved in the regulation of auxin transport and the modulation of root gravitropism. The mRNA is cell-to-cell mobile.
AT5G14230	-0.792191	1.03e-08	3.14e-07	ankyrin;(source:Araport11)
AT5G14760	0.605602	8.33e-06	0.000163692	At5g14760 encodes for L-aspartate oxidase involved in the early steps of NAD biosynthesis. In contrary to the EC 1.4.3.16 (l-aspartate oxidase - deaminating) the enzyme catalyzes the reaction L-aspartate + O2 = iminoaspartate (alpha-iminosuccinate) + H2O2
AT5G15830	-0.660076	8.63e-07	2.01e-05	basic leucine-zipper 3;(source:Araport11)
AT5G15910	0.86879	1.18e-20	9.08e-19	NAD(P)-binding Rossmann-fold superfamily protein;(source:Araport11)
AT5G15970	0.86388	5.69e-11	2.18e-09	Encodes a gene that can be induced by cold and abscisic acid and may be involved in cold acclimation and salt tolerance. The mRNA is cell-to-cell mobile.
AT5G16010	0.726871	1.56e-08	4.64e-07	3-oxo-5-alpha-steroid 4-dehydrogenase family protein;(source:Araport11)
AT5G16030	0.690407	1.79e-05	0.000329308	mental retardation GTPase activating protein;(source:Araport11)
AT5G16460	1.37254	0.0052782	0.049383	Putative adipose-regulatory protein (Seipin);(source:Araport11)
AT5G16540	0.836348	2.46e-14	1.25e-12	Encodes a zinc finger protein.
AT5G17040	1.17026	0.00164174	0.0184098	UDP-Glycosyltransferase superfamily protein;(source:Araport11)
AT5G17170	0.599525	0.000132366	0.00201113	rubredoxin family protein;(source:Araport11)
AT5G17220	3.6068	0.000837427	0.0102714	Encodes glutathione transferase belonging to the phi class of GSTs. Naming convention according to Wagner et al. (2002). Mutants display no pigments on leaves and stems. Likely to function as a carrier to transport anthocyanin from the cytosol to tonoplasts.
AT5G17230	0.974101	4.25e-16	2.42e-14	Encodes phytoene synthase that is the rate-limiting enzyme in the carotenoid biosynthetic pathway and that interacts with the ORANGE (OR) protein. PSY's expression is posttransciptionally regulated by OR.
AT5G17350	0.968235	0.000231257	0.00331631	hypothetical protein;(source:Araport11)
AT5G17430	-1.04096	4.7e-06	9.65e-05	Encodes an AP2-domain containing protein similar to ANT. Expressed in embryos and lateral root primordium.
AT5G19120	-0.831538	3.6e-22	3.03e-20	Eukaryotic aspartyl protease family protein;(source:Araport11)
AT5G19160	-0.699933	0.000303246	0.00419662	Encodes a member of the TBL (TRICHOME BIREFRINGENCE-LIKE) gene family containing a plant-specific DUF231 (domain of unknown function) domain. TBL gene family has 46 members, two of which (TBR/AT5G06700 and TBL3/AT5G01360) have been shown to be involved in the synthesis and deposition of secondary wall cellulose, presumably by influencing the esterification state of pectic polymers. A nomenclature…
AT5G19240	0.657013	5.51e-05	0.000932575	Glycoprotein membrane precursor GPI-anchored;(source:Araport11)
AT5G19500	0.727356	0.00463253	0.044342	Encodes a putative amino acid transporter that localizes to the chloroplast inner envelope membrane.
AT5G19850	1.34272	1.12e-17	7.08e-16	alpha/beta-Hydrolases superfamily protein;(source:Araport11)
AT5G21130	-2.13055	0.000697009	0.00873285	Late embryogenesis abundant (LEA) hydroxyproline-rich glycoprotein family;(source:Araport11)
AT5G22090	0.796114	1.91e-15	1.05e-13	FAF-like protein (DUF3049);(source:Araport11)
AT5G22920	-0.643619	2.84e-14	1.43e-12	Encodes a protein with sequence similarity to RING, zinc finger proteins. Loss of function mutations show reduced (15%) stomatal aperture under non stress conditions.
AT5G23060	0.685077	6.74e-07	1.6e-05	Encodes a chloroplast-localized protein that modulates cytoplasmic Ca2+ concentration and is crucial for proper stomatal regulation in response to elevations of external Ca2+. Phosphorylation of this protein is dependent on calcium.
AT5G23760	0.681745	1.44e-09	4.77e-08	Copper transport protein family;(source:Araport11)
AT5G24150	1.70524	6.26e-05	0.00105045	squalene monooxygenase gene homolog
AT5G24380	0.615869	7.39e-07	1.74e-05	closest Arabidopsis homolog of Zea maize metal-phytosiderophore/metal-nicotianamine transporter ZmYS1
AT5G24460	0.715481	6.05e-14	2.95e-12	RING-H2 zinc finger protein;(source:Araport11)
AT5G25110	-0.796922	7.74e-09	2.37e-07	member of AtCIPKs
AT5G25210	-0.600335	0.000296215	0.00411516	hypothetical protein;(source:Araport11)
AT5G25810	0.869341	3.16e-10	1.12e-08	encodes a member of the DREB subfamily A-4 of ERF/AP2 transcription factor family (TINY). The protein contains one AP2 domain. There are 17 members in this subfamily including TINY. Ectopic or overexpression of this gene in a Ds tagged line has reduced cell expansion. The expression of this gene is induced by ethylene and light and appears to stimulate cytokinin biosynthesis.
AT5G25890	0.728605	3.11e-09	9.89e-08	encodes a protein that may be a negative regulator of lateral root formation in response to auxin. It is a member of IAA/ARF gene family and is plant-specific. Gain of function mutations in this gene suppresses lateral root formation and is resistant to inhibition of root elongation by auxin, cytokinin, and ethylene.
AT5G35735	0.586229	0.000427223	0.00567919	Auxin-responsive family protein;(source:Araport11)
AT5G36220	0.677853	0.00252927	0.0266759	member of CYP81D family of cytochrome p450s. This gene was originally called CYP91A1, but was later renamed to CYP81D1.
AT5G37970	-0.768274	0.000903084	0.0109893	S-adenosyl-L-methionine-dependent methyltransferase superfamily protein;(source:Araport11)
AT5G38040	-0.614243	0.00433756	0.0419654	UDP-Glycosyltransferase superfamily protein;(source:Araport11)
AT5G38140	0.585018	0.000616285	0.00784908	nuclear factor Y, subunit C12;(source:Araport11)
AT5G38320	-1.66206	0.000863781	0.0105587	hypothetical protein;(source:Araport11)
AT5G38430	0.814579	1.45e-05	0.000271917	Encodes a member of the Rubisco small subunit (RBCS) multigene family: RBCS1A (At1g67090), RBCS1B (At5g38430), RBCS2B (At5g38420), and RBCS3B (At5g38410).
AT5G38710	-0.844564	1.03e-06	2.36e-05	Methylenetetrahydrofolate reductase family protein;(source:Araport11)
AT5G38980	0.653351	0.000364611	0.00495059	transmembrane protein;(source:Araport11)
AT5G39520	1.40433	0.000772495	0.009584	hypothetical protein (DUF1997);(source:Araport11)
AT5G39530	0.876357	5.19e-08	1.45e-06	hypothetical protein (DUF1997);(source:Araport11)
AT5G39650	-0.8711	0.000555582	0.00715195	Target promoter of the male germline-specific transcription factor DUO1.
AT5G39865	-0.747426	9.01e-08	2.45e-06	Glutaredoxin family protein;(source:Araport11)
AT5G40390	0.619141	1.25e-08	3.74e-07	Encodes a protein which might be involved in the formation of verbascose. A T-DNA insertion mutant was shown to have a decreased amount of verbascose (as well as mannitol) whereas the levels of raffinose and stachyose remained unchanged.
AT5G40500	1.00262	3e-05	0.00053207	hypothetical protein;(source:Araport11)
AT5G41050	0.976412	9.8e-11	3.63e-09	Pollen Ole e 1 allergen and extensin family protein;(source:Araport11)
AT5G42760	2.03581	5.21e-20	3.77e-18	Leucine carboxyl methyltransferase;(source:Araport11)
AT5G42900	-0.624977	0.00516443	0.0485713	cold regulated protein 27;(source:Araport11)
AT5G43230	-0.883879	0.00318437	0.0322852	EEIG1/EHBP1 protein amino-terminal domain protein;(source:Araport11)
AT5G43260	0.753377	4.96e-12	2.09e-10	chaperone protein dnaJ-like protein;(source:Araport11)
AT5G43290	-0.671528	5.79e-05	0.000976913	member of WRKY Transcription Factor; Group II-c
AT5G43450	1.22162	1.46e-15	8.06e-14	encodes a protein whose sequence is similar to ACC oxidase
AT5G46240	-0.658039	4.7e-09	1.47e-07	Encodes a potassium channel protein (KAT1). ABA triggers KAT1 endocytosis both in epidermal cells as well as guard cells. Upon removal of ABA, KAT1 is recycled back to the plasma membrane. KAT1 is localized within 0.5?0.6 &#956;m diameter microdomains at the plasma membrane surface. KAT1 belongs to the Shaker family K+ channel. This family includes five groups based on phylogenetic analysis (FEBS…
AT5G46690	-0.62731	0.00274831	0.0285483	beta HLH protein 71;(source:Araport11)
AT5G47910	0.61757	2.82e-11	1.11e-09	NADPH/respiratory burst oxidase protein D (RbohD).Interacts with AtrbohF gene to fine tune the spatial control of ROI production and hypersensitive response to cell in and around infection site. The mRNA is cell-to-cell mobile.
AT5G48880	0.795777	5.86e-08	1.62e-06	Encodes a peroxisomal 3-keto-acyl-CoA thiolase 2 precursor. EC2.3.1.16 thiolases. AT5G48880.1 is named PKT1 and AT5G48880.2 is named PKT2.
AT5G49450	-0.622017	1.3e-10	4.77e-09	Encodes a transcription activator is a positive regulator of plant tolerance to salt, osmotic and drought stresses.
AT5G49480	0.761929	3.16e-18	2.06e-16	AtCP1 encodes a novel Ca2+-binding protein, which shares sequence similarities with calmodulins. The expression of AtCP1 is induced by NaCl. The mRNA is cell-to-cell mobile.
AT5G49740	1.59687	1.67e-17	1.04e-15	Encodes a chloroplast ferric chelate reductase. Shows differential splicing and has three different mRNA products. Expressed in the shoot, flower and cotyledon.
AT5G51040	0.784428	2.17e-22	1.87e-20	Encodes succinate dehydrogenase assembly factor 2 (SDHAF2), a low abundance mitochondrial protein needed for assembly and activity of mitochondrial complex II and for normal root elongation.Sdhaf2 knockdown line showed lowered SDH1 protein abundance, lowered maximal SDH activity and less protein-bound FAD at the molecular mass of SDH1.
AT5G51670	-0.609476	5.61e-12	2.36e-10	hypothetical protein (DUF668);(source:Araport11)
AT5G51720	0.63894	0.00131885	0.0152979	Encodes a protein with biochemical, structural, and biophysical characteristics of a NEET protein. It plays a key role in plant development, senescence, reactive oxygen homeostasis, and Fe metabolism.
AT5G51810	-1.04175	5.02e-07	1.21e-05	Encodes gibberellin 20-oxidase. Involved in gibberellin biosynthesis. Up-regulated by far red light in elongating petioles. Not regulated by a circadian clock.
AT5G52020	1.93512	0.00183279	0.0202678	encodes a member of the DREB subfamily A-4 of ERF/AP2 transcription factor family. The protein contains one AP2 domain. There are 17 members in this subfamily including TINY.
AT5G52420	0.729963	1.16e-12	5.09e-11	transmembrane protein;(source:Araport11)
AT5G53210	0.749173	2.84e-05	0.000505607	NA
AT5G53420	-0.634925	6.21e-09	1.92e-07	CCT motif family protein;(source:Araport11)
AT5G54470	1.33333	2.22e-16	1.28e-14	B-box type zinc finger family protein;(source:Araport11)
AT5G54585	-0.633761	0.000438919	0.00582033	hypothetical protein;(source:Araport11)
AT5G55120	0.706975	4.66e-10	1.62e-08	Encodes a GDP-L-galactose phosphorylase, with similar biochemical properties as VTC2.
AT5G55340	0.652783	0.000666417	0.00838854	MBOAT (membrane bound O-acyl transferase) family protein;(source:Araport11)
AT5G56850	0.886467	2.6e-09	8.34e-08	hypothetical protein;(source:Araport11)
AT5G56860	1.15812	2e-27	2.19e-25	Encodes a member of the GATA factor family of zinc finger transcription factors. Modulate chlorophyll biosynthesis and glutamate synthase (GLU1/Fd-GOGAT) expression.
AT5G57345	0.956747	8.28e-09	2.53e-07	OXR is a single copy gene in Arabidopsis. It is localized to the ER. It is expressed throughout the plant and expression is induced in response to abiotic stress. While the function of OXR is unknown, overexpression results in increased abiotic stress tolerance and increased ascorbic acid content.
AT5G59010	-0.706152	2.34e-18	1.54e-16	kinase with tetratricopeptide repeat domain-containing protein;(source:Araport11)
AT5G59400	0.602632	5.34e-07	1.28e-05	PGR5-like A protein;(source:Araport11)
AT5G59750	0.708405	3.58e-07	8.81e-06	monofunctional riboflavin biosynthesis protein RIBA 3;(source:Araport11)
AT5G59770	0.689064	4.1e-07	9.97e-06	Protein-tyrosine phosphatase-like, PTPLA;(source:Araport11)
AT5G59920	0.916337	1.19e-15	6.58e-14	Isolated in a screen for UV-B insensitive mutants using a hypocotyl growth inhibition assay. Mutants are defective in a number of UV-B responses.
AT5G60760	-0.823417	2.43e-10	8.72e-09	P-loop containing nucleoside triphosphate hydrolases superfamily protein;(source:Araport11)
AT5G61440	-0.598556	4.81e-10	1.66e-08	Encodes a member of the thioredoxin family protein. Located in the chloroplast. The mRNA is cell-to-cell mobile.
AT5G61670	0.73864	1.15e-21	9.34e-20	Encodes a close homolog of the Cauliflower OR (Orange) protein that is located in the chloroplast of light grown organs but in the nucleus of etiolated cotyledons. The function of OR is to induce the differentiation of proplastids or other noncolored plastids into chromoplasts for carotenoid accumulation. Both proteins contain a Cysteine-rich zinc finger domain that is highly specific to DnaJ-lik…
AT5G62140	0.695408	0.000101858	0.00159825	ATP-dependent Clp protease ATP-binding subunit;(source:Araport11)
AT5G64300	-0.671129	2.51e-37	3.84e-35	encodes GTP cyclohydrolase II that can functionally complement E. coli mutant deficient in this gene. It also has 3,4-dihydroxy-2-butanone-4-phosphate synthase activity which makes it a bifunctional enzyme involved in the formation of the pyrimidine and of the carbohydrate from GTP and ribulose-5-phosphate, respectively The mRNA is cell-to-cell mobile.
AT5G64780	0.653497	8.63e-05	0.00138709	holocarboxylase synthetase;(source:Araport11)
AT5G64940	0.948485	1.08e-14	5.59e-13	ABC1K8 is a member of an atypical protein kinase family that is induced by heavy metals. Loss of function mutations affect the metabolic profile of chloroplast lipids. It appears to function along with ABC1K7 in mediating lipid membrane changes in response to stress. The mRNA is cell-to-cell mobile.
AT5G65310	0.7563	9.76e-43	1.93e-40	Encodes a class I HDZip (homeodomain-leucine zipper) protein that is a positive regulator of ABA-responsiveness, mediating the inhibitory effect of ABA on growth during seedling establishment.
AT5G65730	0.918894	9.67e-05	0.00152706	xyloglucan endotransglucosylase/hydrolase 6;(source:Araport11)
AT5G65850	2.59604	0.003057	0.0312223	F-box and associated interaction domains-containing protein;(source:Araport11)
AT5G65870	0.767361	3.51e-05	0.000614565	Probable phytosulfokines 5 precursor, coding for a unique plant peptide growth factor.
AT5G65890	0.813848	0.00106922	0.0128015	Member of ACT domain containing protein family. ACT domains are amino acid binding domains. Shows strongest expression in flowers and siliques.
AT5G66270	1.1555	4.1e-09	1.29e-07	Zinc finger C-x8-C-x5-C-x3-H type family protein;(source:Araport11)
AT5G66330	-0.696419	2.33e-06	5.05e-05	Leucine-rich repeat (LRR) family protein;(source:Araport11)
AT5G66460	0.670205	9.25e-12	3.76e-10	Encodes a endo-beta-mannanase involved in seed germination.
AT5G66580	-0.596572	5.12e-06	0.000104378	hypothetical protein;(source:Araport11)
AT5G66620	0.597373	0.000103697	0.0016212	DA1-related protein 6;(source:Araport11)
AT5G67140	1.09553	1.11e-13	5.29e-12	F-box/RNI-like superfamily protein;(source:Araport11)
AT5G67300	0.609365	1.92e-07	4.95e-06	Member of the R2R3 factor MYB gene family involved in mediating plant responses to a variety of abiotic stimiuli. The mRNA is cell-to-cell mobile.
AT5G67370	0.747677	1.02e-05	0.000195997	DUF1230 family protein (DUF1230);(source:Araport11)

## Sheet: GO term
GO Enrichment analysis of 561 genes that were misregulated in phyB ΔC mutant (gene differential expressed in phyB FL but not in phyB ΔC)
Term	Count	%	PValue	Genes	List Total	Pop Hits	Pop Total	Fold Enrichment	Bonferroni	Benjamini	FDR
GO:0006355~regulation of transcription, DNA-templated	55	9.9278	0.0905997	AT1G77450, AT3G16350, AT1G31290, AT3G61250, AT1G32870, AT3G02150, AT1G75540, AT1G78600, AT5G67300, AT4G00940, AT1G57560, AT3G62610, AT3G48360, AT5G52020, AT4G00480, AT1G76110, AT3G57800, AT5G15830, AT5G54470, AT5G17430, AT2G25900, AT2G40130, AT1G73360, AT4G18020, AT5G38140, AT5G49450, AT1G35560, AT4G22810, AT4G32980, AT5G65310, AT1G51700, AT2G02955, AT4G27950, AT1G69310, AT3G60870, AT1G15580, AT5…	394	2119	18499	1.21866	1	0.745147	74.9645
GO:0055114~oxidation-reduction process	49	8.84477	0.000219406	AT5G24150, AT1G06690, AT3G26230, AT2G35660, AT5G43450, AT5G51810, AT5G47910, AT4G15350, AT1G65560, AT3G14690, AT2G37770, AT5G12270, AT2G37240, AT4G31870, AT1G32780, AT5G35735, AT1G53670, AT3G19450, AT4G10040, AT3G14420, AT1G66130, AT5G38710, AT2G46660, AT2G32640, AT3G55970, AT5G08640, AT1G58290, AT3G15090, AT3G15850, AT4G33010, AT1G76080, AT3G23530, AT4G11600, AT1G64900, AT3G51240, AT1G07180, AT1…	394	1330	18499	1.7298	0.113104	0.0392196	0.319466
GO:0080167~response to karrikin	17	3.06859	1.35758e-08	AT4G31870, AT1G44575, AT5G51810, AT3G19450, AT2G23910, AT3G52360, AT1G70000, AT2G41040, AT1G30530, AT1G31350, AT1G10960, AT5G08050, AT2G36080, AT5G42900, AT5G08640, AT3G21090, AT1G78290	394	128	18499	6.23578	7.42596e-06	7.42596e-06	1.97966e-05
GO:0032259~methylation	16	2.88809	5.0191e-05	AT2G41380, AT5G42760, AT2G43910, AT3G49660, AT1G63140, AT1G64970, AT1G69523, AT1G33170, AT2G41040, AT1G21110, AT4G29590, AT3G23530, AT2G35170, AT4G36470, AT2G14060, AT3G15530	394	212	18499	3.54353	0.0270817	0.0136338	0.0731647
GO:0009733~response to auxin	16	2.88809	0.00142376	AT4G36110, AT1G19840, AT3G48360, AT3G25880, AT4G12410, AT3G16350, AT1G70000, AT5G67300, AT5G25890, AT3G53250, AT1G15580, AT2G22240, AT5G13930, AT5G08640, AT1G57560, AT2G21220	394	290	18499	2.59044	0.541296	0.105362	2.0562
GO:0006979~response to oxidative stress	16	2.88809	0.0014731	AT2G40000, AT4G31870, AT4G12000, AT1G53670, AT1G50290, AT3G28340, AT4G35770, AT1G56600, AT5G40390, AT1G76080, AT4G16270, AT5G01410, AT4G11600, AT5G13930, AT2G29450, AT4G31760	394	291	18499	2.58154	0.553529	0.0958839	2.12675
GO:0009737~response to abscisic acid	15	2.70758	0.0429406	AT3G48360, AT1G51940, AT5G15970, AT3G50980, AT4G18010, AT1G56600, AT1G70000, AT3G02140, AT5G40390, AT5G65310, AT5G67300, AT2G47770, AT4G21440, AT4G28110, AT1G58340	394	394	18499	1.7875	1	0.550787	47.2714
GO:0009414~response to water deprivation	13	2.34657	0.0164915	AT3G23920, AT3G50980, AT5G15970, AT1G56600, AT5G38710, AT5G40390, AT1G76080, AT1G32560, AT5G65730, AT2G37770, AT1G69310, AT5G67300, AT2G05620	394	279	18499	2.18772	0.999888	0.33864	21.5327
GO:0008152~metabolic process	12	2.16606	0.0593463	AT1G48820, AT3G16520, AT2G03730, AT4G27560, AT5G48880, AT5G65890, AT2G36750, AT1G49660, AT4G15490, AT5G38040, AT1G30530, AT1G49430	394	303	18499	1.85948	1	0.648589	59.0224
GO:0009753~response to jasmonic acid	11	1.98556	0.00187699	AT5G55120, AT3G48360, AT5G67300, AT3G16350, AT1G70700, AT3G61250, AT4G35770, AT5G13930, AT4G22880, AT1G57560, AT1G70000	394	156	18499	3.3107	0.642163	0.0976635	2.70245
GO:0007623~circadian rhythm	10	1.80505	0.000221342	AT1G10470, AT3G48360, AT3G45780, AT3G01060, AT4G18020, AT5G12050, AT3G46780, AT5G56860, AT1G68830, AT5G02120	394	97	18499	4.84039	0.114044	0.0298183	0.322282
GO:0006970~response to osmotic stress	10	1.80505	0.00118854	AT1G32560, AT1G69310, AT1G42550, AT5G15970, AT2G47770, AT4G21440, AT5G49450, AT5G38710, AT1G78290, AT1G58340	394	122	18499	3.84851	0.478225	0.121996	1.71924
GO:0015979~photosynthesis	10	1.80505	0.00278006	AT1G52230, AT1G61520, AT1G44575, AT1G78510, AT1G15820, AT1G76570, AT2G40100, AT1G03130, AT4G28660, AT5G02120	394	138	18499	3.4023	0.781902	0.119179	3.9783
GO:0009813~flavonoid biosynthetic process	9	1.62455	0.0123964	AT5G17040, AT3G16520, AT4G27560, AT3G51240, AT2G36750, AT5G08640, AT5G13930, AT4G15490, AT5G38040	394	145	18499	2.91425	0.998912	0.3155	16.6312
GO:0045454~cell redox homeostasis	9	1.62455	0.0178803	AT1G76080, AT3G54900, AT4G15680, AT4G15660, AT5G61440, AT4G08930, AT5G39865, AT2G30540, AT1G07700	394	155	18499	2.72623	0.999948	0.348897	23.133
GO:0006629~lipid metabolic process	9	1.62455	0.039651	AT1G27480, AT2G42690, AT3G62590, AT5G16010, AT1G73650, AT3G52430, AT5G55340, AT5G16460, AT5G08030	394	181	18499	2.33462	1	0.559418	44.5659
GO:0044550~secondary metabolite biosynthetic process	8	1.44404	0.0354176	AT3G26230, AT2G35660, AT1G64900, AT1G13080, AT4G15350, AT1G66540, AT5G36220, AT2G46660	394	145	18499	2.59044	1	0.5317	40.8939
GO:0016042~lipid catabolic process	8	1.44404	0.0595839	AT2G42690, AT1G56670, AT3G55940, AT3G05180, AT3G48460, AT1G28600, AT3G52430, AT1G53920	394	163	18499	2.30438	1	0.627808	59.1731
GO:0010114~response to red light	7	1.26354	0.00141043	AT1G10470, AT2G37770, AT1G30040, AT1G80340, AT5G38430, AT2G40100, AT1G32870	394	58	18499	5.66659	0.537935	0.12074	2.03714
GO:0009636~response to toxic substance	7	1.26354	0.00183459	AT2G37770, AT5G17220, AT1G10360, AT2G36750, AT1G59700, AT2G29450, AT1G53680	394	61	18499	5.38791	0.63375	0.105602	2.64216
GO:0010224~response to UV-B	7	1.26354	0.00183459	AT5G01410, AT3G51240, AT2G36750, AT5G13930, AT1G32870, AT5G59920, AT3G17800	394	61	18499	5.38791	0.63375	0.105602	2.64216
GO:0006855~drug transmembrane transport	7	1.26354	0.00369435	AT3G21690, AT2G04050, AT2G38510, AT1G33110, AT1G66780, AT2G04100, AT1G58340	394	70	18499	4.69518	0.867947	0.134641	5.25411
GO:0052696~flavonoid glucuronidation	7	1.26354	0.0323416	AT5G17040, AT3G16520, AT4G27560, AT2G36750, AT4G15490, AT5G38040, AT1G30530	394	112	18499	2.93449	1	0.512922	38.085
GO:0018298~protein-chromophore linkage	6	1.08303	0.00256381	AT1G61520, AT3G45780, AT1G15820, AT1G76570, AT2G40100, AT5G02120	394	45	18499	6.26024	0.754438	0.119843	3.67421
GO:0009637~response to blue light	6	1.08303	0.0048334	AT3G45780, AT1G42550, AT5G38430, AT1G76570, AT2G40100, AT1G66840	394	52	18499	5.41751	0.929369	0.161957	6.82146
GO:0034599~cellular response to oxidative stress	6	1.08303	0.0115412	AT1G76080, AT3G07700, AT5G64940, AT5G61440, AT5G57345, AT1G07700	394	64	18499	4.40173	0.998253	0.311689	15.5723
GO:0009407~toxin catabolic process	5	0.902527	0.0162232	AT5G17220, AT1G10360, AT1G59700, AT2G29450, AT1G53680	394	46	18499	5.10345	0.99987	0.346911	21.22
GO:0006749~glutathione metabolic process	5	0.902527	0.0426972	AT5G17220, AT1G10360, AT1G59700, AT2G29450, AT1G53680	394	62	18499	3.78643	1	0.560913	47.0755
GO:0009624~response to nematode	5	0.902527	0.0725568	AT1G64780, AT1G02800, AT2G39350, AT1G59740, AT1G58340	394	74	18499	3.17242	1	0.681617	66.6592
GO:0010205~photoinhibition	4	0.722022	0.00290958	AT1G50250, AT3G15850, AT3G50820, AT1G06430	394	14	18499	13.4148	0.79686	0.115386	4.15999
GO:0009768~photosynthesis, light harvesting in photosystem I	4	0.722022	0.0108573	AT1G61520, AT1G15820, AT1G76570, AT2G40100	394	22	18499	8.53669	0.997449	0.311481	14.7165
GO:0009903~chloroplast avoidance movement	4	0.722022	0.013831	AT3G45780, AT1G42550, AT5G10470, AT1G66840	394	24	18499	7.8253	0.999509	0.330328	18.3799
GO:0055072~iron ion homeostasis	4	0.722022	0.0299374	AT5G51720, AT4G16370, AT1G58340, AT5G24380	394	32	18499	5.86897	1	0.499798	35.8035
GO:0010027~thylakoid membrane organization	4	0.722022	0.0560335	AT5G08050, AT1G44575, AT1G50250, AT1G06430	394	41	18499	4.58066	1	0.638503	56.8668
GO:0098542~defense response to other organism	4	0.722022	0.0594294	AT3G26230, AT1G13080, AT1G66540, AT5G36220	394	42	18499	4.4716	1	0.637805	59.0752
GO:0010218~response to far red light	4	0.722022	0.0857554	AT2G37770, AT5G38430, AT1G76570, AT2G40100	394	49	18499	3.8328	1	0.734322	72.9478
GO:0000103~sulfate assimilation	4	0.722022	0.0940466	AT1G76080, AT4G35640, AT5G61440, AT1G07700	394	51	18499	3.68249	1	0.740927	76.3131
GO:0010196~nonphotochemical quenching	3	0.541516	0.0146822	AT5G08050, AT1G44575, AT1G15820	394	9	18499	15.6506	0.999694	0.332713	19.4012
GO:0009904~chloroplast accumulation movement	3	0.541516	0.0665114	AT3G45780, AT5G10470, AT1G66840	394	20	18499	7.04277	1	0.658928	63.3459
GO:2000022~regulation of jasmonic acid mediated signaling pathway	3	0.541516	0.0914672	AT5G67300, AT1G70700, AT3G52430	394	24	18499	5.86897	1	0.739564	75.3105
GO:0009686~gibberellin biosynthetic process	3	0.541516	0.0980753	AT1G30040, AT1G80340, AT5G51810	394	25	18499	5.63421	1	0.747707	77.8036
GO:0046467~membrane lipid biosynthetic process	2	0.361011	0.0420386	AT3G07700, AT5G64940	394	2	18499	46.9518	1	0.567864	46.542
