# Supplementary material for: A phyB-PIF1-SPA1 kinase regulatory complex promotes photomorphogenesis in Arabidopsis
Source: Nat Commun. 2019 Sep 16;10:4216. doi: 10.1038/s41467-019-12110-y (PMC6746701; doi:10.1038/s41467-019-12110-y)
Supplement: Supplementary file 9 — Supplementary Data 6 [file 41467_2019_12110_MOESM9_ESM.xlsx]

## Sheet: Sheet1
List of genes overlapped between phyB C-terminal dependent and SPA-dependent under red light (334 genes)
	phyB FL R/D			Col-0 R/D
Locus	log2FoldChange	pvalue	padj	log2FoldChange	pvalue	padj	Gene.Model.Description
AT1G02880	0.693909	7.35e-11	2.76e-09	1.38325	1.59e-42	7.06e-41	Encodes a thiamine pyrophosphokinase capable of producing thiamine pyrophosphate from free thiamine.
AT1G03130	0.786762	3.81e-05	0.00066151	1.44543	3.77e-14	4.64e-13	Encodes a protein predicted by sequence similarity with spinach PsaD to be photosystem I reaction center subunit II (PsaD2)
AT1G04350	0.74886	1.66e-07	4.34e-06	1.96462	1.08e-48	5.71e-47	encodes a protein whose sequence is similar to 2-oxoglutarate-dependent dioxygenase
AT1G05020	-1.00853	9.19e-05	0.00146368	-3.05529	3.01e-41	1.28e-39	ENTH/ANTH/VHS superfamily protein;(source:Araport11)
AT1G05870	0.945163	8.41e-23	7.32e-21	2.21367	2.71e-121	5.6e-119	hypothetical protein (DUF1685);(source:Araport11)
AT1G06430	0.983979	2.86e-14	1.44e-12	2.2772	5.27e-72	4.57e-70	encodes a FtsH protease that is localized to the chloroplast
AT1G06690	0.798822	6.56e-13	2.94e-11	2.25099	1.42e-94	1.78e-92	NAD(P)-linked oxidoreductase superfamily protein;(source:Araport11)
AT1G06717	2.08401	0.000159749	0.00237696	4.12823	3.88e-10	3.38e-09	Natural antisense transcript overlaps with AT1G34000;(source:Araport11)
AT1G07010	1.25908	8.68e-17	5.19e-15	2.85654	2.93e-80	2.89e-78	Calcineurin-like metallo-phosphoesterase superfamily protein;(source:Araport11)
AT1G07180	2.14879	9.5e-06	0.000184537	3.59281	7.82e-29	2.19e-27	Internal NAD(P)H dehydrogenase in mitochondria. The predicted protein sequence has high homology with other designated NAD(P)H DHs from microorganisms; the capacity for matrix NAD(P)H oxidation via the rotenone-insensitive pathway is significantly reduced in the Atndi1 mutant plant line; the in vitro translation product of AtNDI1 is imported into isolated mitochondria and located on the inside of…
AT1G07477	4.09943	0.00522622	0.0490029	2.61966	0.00730483	0.0191146	Natural antisense transcript overlaps with AT1G48100;(source:Araport11)
AT1G07700	0.719363	1.15e-08	3.46e-07	1.41597	2.55e-30	7.61e-29	Thioredoxin superfamily protein;(source:Araport11)
AT1G09240	0.610685	0.00445972	0.0429739	1.63212	4.16e-19	7.14e-18	Encodes a nicotianamine synthase.
AT1G10360	0.586322	4.89e-05	0.000833598	1.54782	1.62e-27	4.25e-26	Encodes glutathione transferase belonging to the tau class of GSTs. Naming convention according to Wagner et al. (2002).
AT1G10960	0.626052	4.8e-05	0.000821059	1.72884	2.06e-29	5.93e-28	ferredoxin 1;(source:Araport11)
AT1G13080	0.921776	9.54e-27	1e-24	1.3853	4.28e-61	3.01e-59	cytochrome P450 monooxygenase
AT1G13650	2.98676	0.00336106	0.0338223	3.73907	6.51e-08	4.33e-07	hypothetical protein;(source:Araport11)
AT1G14345	1.0345	9.65e-12	3.92e-10	2.04996	3.53e-42	1.55e-40	NAD(P)-linked oxidoreductase superfamily protein;(source:Araport11)
AT1G15290	0.764983	2.27e-07	5.81e-06	1.79796	1.83e-34	6.45e-33	Encodes REDUCED CHLOROPLAST COVERAGE 3 (REC3). Contributes to establishing the size of the chloroplast compartment.
AT1G15820	0.674026	0.00033263	0.0045594	1.34542	7.84e-13	8.7e-12	Lhcb6 protein (Lhcb6), light harvesting complex of photosystem II.
AT1G16320	0.84248	7.61e-19	5.2e-17	1.88452	1.76e-91	2.08e-89	plant/protein (DUF2358);(source:Araport11)
AT1G16515	0.892227	0.00344176	0.0345216	1.30379	2.08e-06	1.11e-05	transmembrane protein;(source:Araport11)
AT1G16730	0.784089	0.000268939	0.00377758	1.92307	5.93e-21	1.13e-19	hypothetical protein;(source:Araport11)
AT1G18060	0.67395	3.88e-06	8.11e-05	1.68876	3.07e-31	9.59e-30	microbial collagenase;(source:Araport11)
AT1G19670	1.02246	2.01e-19	1.41e-17	2.18473	1.23e-81	1.23e-79	Chlorophyllase is the first enzyme involved in chlorophyll degradation. It catalyzes the hydrolysis of the ester bond to yield chlorophyllide and phytol. AtCLH1 lacks a typical signal sequence for the chloroplast. Its expression is induced rapidly by methyljasmonate, a known promoter of senescence and chlorophyll degradation.
AT1G21110	0.892868	0.00137537	0.0158917	1.15086	0.000112204	0.000445923	O-methyltransferase family protein;(source:Araport11)
AT1G21460	0.871243	9.79e-08	2.64e-06	2.2184	7.19e-42	3.12e-40	Nodulin MtN3 family protein;(source:Araport11)
AT1G21500	0.778476	6.32e-06	0.000126119	1.38951	7.38e-16	1.03e-14	hypothetical protein;(source:Araport11)
AT1G22630	0.782794	2.02e-05	0.000368212	1.95649	1.89e-20	3.49e-19	SSUH2-like protein;(source:Araport11)
AT1G22680	1.82961	0.000581418	0.00745785	1.93559	5.79e-05	0.000243013	hypothetical protein;(source:Araport11)
AT1G22750	0.767723	9.2e-10	3.11e-08	1.4238	3.6e-31	1.12e-29	transmembrane protein;(source:Araport11)
AT1G23310	0.614011	1.97e-06	4.34e-05	1.88615	1.4e-48	7.38e-47	Identified by cloning the gene that corresponded to a purified protein having glyoxylate aminotransferase activity. Localized to the peroxisome and thought to be involved in photorespiration/ metabolic salvage pathway.
AT1G23740	0.685614	2.1e-08	6.13e-07	2.10812	6.7e-67	5.23e-65	AOR is an alkenal/one oxidoreductase that acts on compounds with unsaturated alpha,beta-carbonyls. The activity of this enzyme with a number of substrates, including acrolein and 3-buten-2-one, was demonstrated in vitro using a truncated form of the protein that lacked approximately 80 of the first amino acids. This protein appears to localize to the chloroplast where it likely helps to maintain …
AT1G27480	0.74121	1.1e-08	3.32e-07	1.91629	3.17e-49	1.7e-47	alpha/beta-Hydrolases superfamily protein;(source:Araport11)
AT1G28600	0.773918	4.52e-10	1.57e-08	1.95499	1.43e-58	9.6e-57	GDSL-motif esterase/acyltransferase/lipase. Enzyme group with broad substrate specificity that may catalyze acyltransfer or hydrolase reactions with lipid and non-lipid substrates.
AT1G29530	0.736343	9.13e-07	2.11e-05	1.67355	1.9e-29	5.49e-28	hypothetical protein;(source:Araport11)
AT1G30530	1.22148	8.97e-18	5.72e-16	2.53127	7.9e-72	6.83e-70	The At1g30530 gene encodes a UDP-rhamnose:flavonol-3-O-rhamnosyltransferase (UGT78D1) attaching a rhamnosyl residue to the 3-O-position of the flavonols kaempferol and quercetin
AT1G31580	0.945406	4.95e-05	0.000843595	1.39005	1.57e-15	2.13e-14	Encodes cell wall protein. ECS1 is not a Xcc750 resistance gene, but the genetic data indicate that ECS1 is linked to a locus influencing resistance to Xcc750. The mRNA is cell-to-cell mobile.
AT1G32690	0.859323	6.91e-10	2.35e-08	1.41375	4.72e-39	1.92e-37	DUF740 family protein;(source:Araport11)
AT1G32780	2.17012	9.46e-07	2.18e-05	3.97765	9.34e-22	1.86e-20	GroES-like zinc-binding dehydrogenase family protein;(source:Araport11)
AT1G32870	0.681647	3.83e-08	1.09e-06	1.12922	1.15e-23	2.52e-22	Expression in rosette leaves is activated by high concentration of boron.
AT1G33110	0.769955	3.17e-13	1.47e-11	2.69843	4.56e-142	1.21e-139	MATE efflux family protein;(source:Araport11)
AT1G34000	0.595154	2.21e-05	0.000401055	1.918	5.72e-43	2.57e-41	Encodes a novel member of the Lhc family from Arabidopsis with one predicted transmembrane alpha-helix closely related to helix I of Lhc protein from PSI (Lhca4). Gene expression is triggered by light stress and both transcript and protein accumulate in a light intensity-dependent manner. Ohp2 is associated with PSI under low- or high-light conditions.
AT1G35560	0.696195	5.99e-06	0.000120425	1.17334	2.24e-16	3.24e-15	Encodes a member of the TCP-P subfamily that is involved in flowering time control and plant development. Mutants present an early flowering phenotype.
AT1G42550	0.861532	1.51e-11	6.06e-10	2.18453	4.35e-67	3.42e-65	Encodes a plant-specific protein of unknown function that appears to be conserved among angiosperms. The mRNA is cell-to-cell mobile.
AT1G44000	0.953143	8.56e-12	3.51e-10	2.39931	5.92e-67	4.64e-65	STAY-GREEN-like protein;(source:Araport11)
AT1G44575	0.768954	3.68e-08	1.05e-06	2.31265	9.76e-62	6.96e-60	Encoding PSII-S (CP22), a ubiquitous pigment-binding protein associated with photosystem II (PSII) of higher plants. Involved in nonphotochemical quenching rather than in photosynthesis. Mutant has a normal violaxanthin cycle but has a limited capacity of quenching singlet excited chlorophylls and is tolerant to lipid peroxidation.
AT1G45010	0.852444	6.49e-10	2.21e-08	1.84055	2.48e-42	1.09e-40	TRAM, LAG1 and CLN8 (TLC) lipid-sensing domain containing protein;(source:Araport11)
AT1G46264	0.605323	0.00101678	0.0122485	1.32191	2.55e-12	2.72e-11	Encodes SCHIZORIZA, a member of Heat Shock Transcription Factor (Hsf) family. Functions as a nuclear factor regulating asymmetry of stem cell divisions.
AT1G48820	-2.31064	0.000237851	0.00339394	-1.60751	0.00432277	0.0120607	Terpenoid cyclases/Protein prenyltransferases superfamily protein;(source:Araport11)
AT1G49430	0.631778	1.02e-18	6.83e-17	1.52034	4.27e-102	5.99e-100	Encodes a long chain acyl-CoA synthetase that catalyzes the synthesis of omega-hydroxy fatty acyl-CoA intermediates in the pathway to cutin synthesis. Required for repression of lateral root formation.
AT1G50020	1.08237	8.78e-38	1.41e-35	2.35534	1.71e-202	9.81e-200	tubulin alpha-6 chain;(source:Araport11)
AT1G50250	0.829519	2.22e-11	8.78e-10	2.49526	4.76e-91	5.48e-89	encodes an FTSH protease that is localized to the chloroplast. Involved in the D1 repair cycle of Photosystem II. FtsH1 and FtsH5 are interchangeable in thylakoid membranes.
AT1G50290	0.65091	2.06e-06	4.52e-05	1.3121	1.36e-25	3.26e-24	hypothetical protein;(source:Araport11)
AT1G50732	0.684489	0.00339257	0.0340599	1.82866	1.41e-15	1.92e-14	transmembrane protein;(source:Araport11)
AT1G51940	-0.615703	2.05e-20	1.55e-18	-1.20209	2.35e-71	1.98e-69	Encodes a LysM-containing receptor-like kinase. Induction of chitin-responsive genes by chitin treatment is not blocked in the mutant. Based on protein sequence alignment analysis, it has a typical RD signaling domain in its catalytic loop and possesses autophosphorylation activity.It is required for the suppression of defense responses in absence of pathogen infection or upon abscisic acid treat…
AT1G52230	0.717336	7.68e-05	0.00125404	1.7254	2.07e-21	4.06e-20	Phosphorylation of this protein is dependent on calcium. The mRNA is cell-to-cell mobile.
AT1G52870	0.735404	3.02e-07	7.56e-06	2.60777	7.64e-75	7.1e-73	Peroxisomal membrane 22 kDa (Mpv17/PMP22) family protein;(source:Araport11)
AT1G53670	0.651001	5.01e-13	2.27e-11	1.53162	2.73e-73	2.46e-71	methionine sulfoxide reductase B 1;(source:Araport11)
AT1G54740	0.729987	1.51e-08	4.5e-07	1.25075	5.42e-25	1.27e-23	FANTASTIC four-like protein (DUF3049);(source:Araport11)
AT1G55960	0.685723	2.96e-14	1.48e-12	2.53806	2.48e-212	1.72e-209	Polyketide cyclase/dehydrase and lipid transport superfamily protein;(source:Araport11)
AT1G56510	1.40571	1.17e-12	5.14e-11	3.35341	4.21e-54	2.53e-52	TIR-NB-LRR protein that confers resistance to four races of Albugo candida. The mRNA is cell-to-cell mobile.
AT1G56670	0.929242	4.45e-06	9.19e-05	1.84402	1.49e-22	3.1e-21	GDSL-motif esterase/acyltransferase/lipase. Enzyme group with broad substrate specificity that may catalyze acyltransfer or hydrolase reactions with lipid and non-lipid substrates.
AT1G57560	0.772385	0.00265743	0.0278186	-1.31066	1.15e-07	7.35e-07	Member of the R2R3 factor gene family.
AT1G58290	0.76698	1.08e-11	4.35e-10	2.01685	4.3e-72	3.76e-70	Encodes a protein with glutamyl-tRNA reductase (GluTR) activity, catalyzing the NADPH-dependent reduction of Glu-tRNA(Glu) to glutamate 1-semialdehyde (GSA) with the release of free tRNA(Glu). It is involved in the early steps of chlorophyll biosynthesis.
AT1G58340	1.07062	2.59e-14	1.31e-12	1.35557	3.23e-37	1.24e-35	Encodes a plant MATE (multidrug and toxic compound extrusion) transporter that is localized to the Golgi complex and small organelles and is involved in determining the rate of organ initiation. It is also involved in iron homeostasis when plants are under osmotic stress.
AT1G59700	0.839423	5.14e-14	2.54e-12	1.54307	1.76e-46	8.72e-45	Encodes glutathione transferase belonging to the tau class of GSTs. Naming convention according to Wagner et al. (2002). The mRNA is cell-to-cell mobile.
AT1G59740	0.788729	1.8e-05	0.000330516	1.16266	3.97e-12	4.16e-11	Major facilitator superfamily protein;(source:Araport11)
AT1G60000	0.602509	2.31e-05	0.000417256	1.07678	3.17e-14	3.92e-13	RNA-binding (RRM/RBD/RNP motifs) family protein;(source:Araport11)
AT1G61520	0.715338	2.5e-07	6.36e-06	1.30385	4.39e-21	8.47e-20	PSI type III chlorophyll a/b-binding protein (Lhca3*1) The mRNA is cell-to-cell mobile.
AT1G63880	0.867019	1.14e-06	2.59e-05	1.25466	6.53e-13	7.29e-12	Encodes a TIR-NBS-LRR class of disease resistance protein effective against Leptosphaeria maculans. The mRNA is cell-to-cell mobile.
AT1G64780	0.730074	0.00193036	0.0211195	2.83329	2.68e-57	1.76e-55	encodes an ammonium transporter protein believed to act as a high affinity transporter. It is expressed in the root, primarily in endodermal and cortical cells, and contributes to ammonium uptake in the root.
AT1G64900	1.14378	1.72e-10	6.25e-09	2.15874	1.69e-37	6.54e-36	Encodes cytochrome P450 (CYP89A2). The mRNA is cell-to-cell mobile.
AT1G64970	0.698106	1.6e-05	0.000298074	2.29783	1.42e-42	6.33e-41	gamma-tocopherol methyltransferase (g-TMT) mRNA, nuclear; mutant has Deficient in alpha and beta tocopherol; Accumulates gamma tocopherol in leaves
AT1G65560	0.650968	0.000220677	0.00318043	1.73777	3.04e-27	7.9e-26	Zinc-binding dehydrogenase family protein;(source:Araport11)
AT1G65620	1.25779	1.02e-06	2.35e-05	2.27249	1.26e-19	2.21e-18	required for formation of a symmetric flat leaf lamina, encodes a member of a family of proteins characterized by cysteine repeats and a leucine zipper; involved in KNOX gene regulation. Acts together with ASL1 in proximal-distal symmetry determination. Forms a complex with AS1 that binds to the BP promoter and leads to silencing of BP.
AT1G66130	0.879447	5.47e-11	2.1e-09	1.69062	2.83e-39	1.16e-37	NAD(P)-binding Rossmann-fold superfamily protein;(source:Araport11)
AT1G66540	1.79673	3.65e-05	0.000634982	4.89712	7.51e-16	1.05e-14	Cytochrome P450 superfamily protein;(source:Araport11)
AT1G66840	1.14846	5e-15	2.64e-13	3.10904	7.96e-97	1.04e-94	Encodes a coiled-coil protein WEB2 (weak chloroplast movement under blue light 2, also named PMI2/plastid movement impaired 2). Involved in chloroplast avoidance movement under intermediate and high light intensities. WEB2, together with another coiled-coil protein WEB1 (AT2G26570), maintains the chloroplast photorelocation movement velocity.
AT1G67070	1.0736	2.11e-26	2.17e-24	2.25751	4.92e-141	1.28e-138	Encodes a protein with phosphomannose isomerase activity that is involved in synthesis of ascorbic acid. Expression is induced after 24 hours of dark treatment, in senescing leaves and treatment with exogenous photosynthesis inhibitor. Induction of gene expression was suppressed in excised leaves supplied with sugar. The authors suggest that the gene's expression pattern is responding to the leve…
AT1G68560	-0.652694	2.67e-18	1.75e-16	-1.01452	7.51e-42	3.25e-40	Encodes a bifunctional alpha-l-arabinofuranosidase/beta-d-xylosidase that belongs to family 3 of glycoside hydrolases.
AT1G68830	0.901951	2.47e-14	1.25e-12	1.71991	9.43e-50	5.14e-48	STN7 protein kinase; required for state transitions, phosphorylation of the major antenna complex (LHCII) between PSII and PSI, and light adaptation. STN7 is involved in state transitions.
AT1G69523	0.64567	0.00451687	0.0434082	1.10963	3.12e-08	2.18e-07	S-adenosyl-L-methionine-dependent methyltransferases superfamily protein;(source:Araport11)
AT1G69570	0.672737	2.73e-07	6.91e-06	1.15915	6.11e-21	1.16e-19	CDF5 is a circadian regulated transcript that is antiphasic with respect to its natural antisense transcript (NAT) FLORE (AT1G69572).CDF5 transcript accumulation delays flowering. CDF5 links circadian oscillation and photoperiodism.
AT1G69730	2.34154	0.000169291	0.00250168	1.57612	0.000661051	0.00223352	Wall-associated kinase family protein;(source:Araport11)
AT1G69870	0.624415	1.02e-06	2.35e-05	1.24978	4.47e-31	1.38e-29	Encodes a low affinity nitrate transporter NRT1.7. Expressed in phloem. Responsible for source-to-sink remobilization of nitrate. The mRNA is cell-to-cell mobile.
AT1G70000	1.14889	7.79e-22	6.39e-20	2.44411	2.59e-109	4.34e-107	Encodes a MYB-like Domain transcription factor that plays a positive role in anthocyanin accumulation in response to light and cytokinin via repression of MYBL2.MYBD expression increased in response to light or cytokinin, and MYBD enhanced anthocyanin biosynthesis via the repression of MYBL2 encoding for a transcription factor that had a negative effect on this process. In addition, MYBD can bind…
AT1G70700	0.757028	5.75e-23	5.13e-21	1.50508	2.27e-98	3.06e-96	JAZ9 is a protein presumed to be involved in jasmonate signaling. JAZ9 transcript levels rise in response to a jasmonate stimulus. JAZ9 can interact with the COI1 F-box subunit of an SCF E3 ubiquitin ligase in a yeast-two-hybrid assay only in the presence of jasmonate-isoleucine (JA-ILE) or coronatine. The Jas domain appears to be important for JAZ9-COI1 interactions in the presence of coronatine…
AT1G71810	0.631705	2.21e-06	4.82e-05	1.7383	2.19e-41	9.37e-40	Protein kinase superfamily protein;(source:Araport11)
AT1G72645	0.591053	0.000462391	0.00608298	1.97156	2.77e-30	8.21e-29	transmembrane protein;(source:Araport11)
AT1G73360	0.65396	2.45e-05	0.000439729	1.18377	5.17e-17	7.85e-16	Encodes a homeobox-leucine zipper family protein belonging to the HD-ZIP IV family. It is involved in trichome branching. The transcription factor directly upregulates the expression of several cell-wall-loosening protein genes and reveals the important role that these target genes play in coordinating cell-wall extensibility with root development.
AT1G73650	0.865778	8.54e-12	3.51e-10	2.46288	1.55e-86	1.7e-84	3-oxo-5-alpha-steroid 4-dehydrogenase (DUF1295);(source:Araport11)
AT1G75460	0.991744	1.63e-12	7.12e-11	2.37809	8.28e-64	6.09e-62	ATP-dependent protease La (LON) domain protein;(source:Araport11)
AT1G76080	1.08565	3.16e-07	7.87e-06	2.60711	1.14e-34	4.07e-33	Encodes a thioredoxin localized in chloroplast stroma. Known as CDSP32 (CHLOROPLASTIC DROUGHT-INDUCED STRESS PROTEIN OF 32 KD).
AT1G76110	0.99348	5.56e-08	1.55e-06	2.90515	9.04e-55	5.54e-53	HMG (high mobility group) box protein with ARID/BRIGHT DNA-binding domain-containing protein;(source:Araport11)
AT1G76570	1.35806	1.12e-19	7.95e-18	3.01779	1.85e-97	2.43e-95	Chlorophyll A-B binding family protein;(source:Araport11)
AT1G78100	0.674335	1.07e-13	5.14e-12	1.1709	2.21e-40	9.25e-39	F-box family protein;(source:Araport11)
AT1G78510	1.2892	8.8e-30	1.04e-27	3.12838	6.08e-177	2.39e-174	Encodes one of the two paralogous solanesyl diphosphate synthases - SPS1 (At1g78510) and SPS2 (At1g17050) - that assemble the side-chain of plastoquinone-9 in plastids.
AT1G78995	0.794585	0.000364311	0.00494963	2.14614	2.29e-22	4.68e-21	hypothetical protein;(source:Araport11)
AT1G80340	2.20149	1.25e-06	2.83e-05	4.23096	3.33e-23	7.16e-22	Encodes a protein with gibberellin 3 &#946;-hydroxylase activity. The protein was heterologously expressed in E. coli and shown to catalyze the hydroxylation of both GA9 and GA20.
AT1G80440	-0.757362	8.32e-12	3.43e-10	-1.38364	1.04e-36	3.97e-35	Encodes a member of a family of F-box proteins, called the KISS ME DEADLY (KMD) family, that targets type-B ARR proteins for degradation and is involved in the negative regulation of the cytokinin response. Also named as KFB20, a member of a group of Kelch repeat F-box proteins that negatively regulate phenylpropanoid biosynthesis by targeting the phenypropanoid biosynthesis enzyme phenylalanine …
AT2G01290	0.701647	9.46e-08	2.56e-06	2.12275	1.63e-55	1.03e-53	Cytosolic ribose-5-phosphate isomerase. Knockout mutation causes chloroplast dysfunction, late flowering and premature cell death.
AT2G01890	0.679028	6.42e-15	3.35e-13	1.18794	1.37e-45	6.58e-44	Encodes a purple acid phosphatase (PAP) belonging to the low molecular weight plant PAP group.
AT2G02955	0.650977	5.03e-05	0.000855636	1.74812	1.8e-33	6.12e-32	maternal effect embryo arrest 12;(source:Araport11)
AT2G03090	0.590843	6.22e-07	1.48e-05	1.0124	4.02e-17	6.14e-16	member of Alpha-Expansin Gene Family. Naming convention from the Expansin Working Group (Kende et al, 2004. Plant Mol Bio). Involved in the formation of nematode-induced syncytia in roots of Arabidopsis thaliana.
AT2G05620	0.747807	4.58e-06	9.43e-05	1.71033	5.58e-20	1e-18	Involved in electron flow in Photosystem I. Essential for photoprotection.
AT2G08100	0.71534	0.000455419	0.00600958	1.42715	1.65e-12	1.79e-11	None;(source:Araport11)
AT2G08650	2.78796	0.000471763	0.00619871	5.60374	1.37e-16	2.02e-15	Natural antisense transcript overlaps with AT2G34080;(source:Araport11)
AT2G14060	0.661823	1.91e-06	4.21e-05	1.3843	1.23e-24	2.84e-23	encodes a protein whose sequence is similar to SAM:salicylic acid carboxyl methyltransferase (SAMT) (GI:6002712)(Clarkia breweri) and to SAM:benzoic acid carboxyl methyltransferase (BAMT)(GI:9789277)(Antirrhinum majus)
AT2G16430	0.769928	1.82e-13	8.57e-12	2.19903	1.49e-97	1.97e-95	purple acid phosphatase 10;(source:Araport11)
AT2G21220	1.34395	8.74e-06	0.000170728	1.10229	8.4e-06	4.07e-05	SAUR-like auxin-responsive protein family;(source:Araport11)
AT2G21330	0.836527	8.5e-08	2.31e-06	2.68973	1.39e-66	1.08e-64	fructose-bisphosphate aldolase 1;(source:Araport11)
AT2G22190	0.880149	0.000148476	0.00223076	1.03766	1.2e-05	5.68e-05	Haloacid dehalogenase-like hydrolase (HAD) superfamily protein;(source:Araport11)
AT2G22240	0.714953	2e-13	9.4e-12	2.02691	2.58e-106	4.09e-104	** Referred to as MIPS1 in Mitsuhashi et al 2008. Myo-inositol-1-phosphate synthase isoform 2. Expressed in leaf, root and silique. Immunolocalization experiments with an antibody recognizing MIPS1, MIPS2, and MIPS3 showed endosperm localization.
AT2G23910	0.715872	7.44e-07	1.75e-05	2.11196	4.96e-42	2.16e-40	NAD(P)-binding Rossmann-fold superfamily protein;(source:Araport11)
AT2G25680	0.754611	0.00299182	0.0306789	1.08517	2.44e-06	1.29e-05	Encodes a high-affinity molybdate transporter. Mutant has reduced concentrations of molybdate in roots and shoots, and reduced shoot and root length when growing on Mo-limited medium.
AT2G25900	-0.768216	1.37e-19	9.68e-18	-1.24579	3.63e-48	1.9e-46	Encodes a protein with two tandem-arrayed CCCH-type zinc fingers that binds RNA and is involved in RNA turnover. The mRNA is cell-to-cell mobile.
AT2G28305	0.82008	1.25e-10	4.6e-09	1.82529	1.72e-51	9.8e-50	Putative lysine decarboxylase family protein;(source:Araport11)
AT2G28320	0.593019	8.04e-11	3e-09	1.18937	8.96e-42	3.87e-40	Pleckstrin homology (PH) and lipid-binding START domains-containing protein;(source:Araport11)
AT2G29360	1.43261	2.81e-08	8.08e-07	2.30469	2.95e-17	4.54e-16	NAD(P)-binding Rossmann-fold superfamily protein;(source:Araport11)
AT2G29450	0.757788	1.61e-11	6.41e-10	2.5423	2.5e-113	4.51e-111	Encodes a member of the TAU glutathione S-transferase gene family. Gene expression is induced by exposure to auxin, pathogen and herbicides. Naming convention according to Wagner et al. (2002)
AT2G30540	1.2415	0.00042049	0.00561043	1.62619	8.82e-07	4.98e-06	Thioredoxin superfamily protein;(source:Araport11)
AT2G32640	0.662475	1.54e-07	4.05e-06	1.64075	2.66e-40	1.11e-38	Encodes a lycopene beta cyclase that catalyzes the addition of beta-ionone end groups to the end of lycopene molecules.
AT2G33250	0.62009	7.83e-07	1.83e-05	1.47302	5.56e-33	1.85e-31	transmembrane protein;(source:Araport11)
AT2G33585	0.648678	7.51e-05	0.00123076	1.05482	3.66e-12	3.85e-11	subtilisin-like protease;(source:Araport11)
AT2G34460	0.9276	3.7e-10	1.29e-08	2.3369	1.97e-55	1.23e-53	NAD(P)-binding Rossmann-fold superfamily protein;(source:Araport11)
AT2G34620	1.03317	3.64e-09	1.15e-07	1.8452	3.25e-26	8.06e-25	Mitochondrial transcription termination factor family member.
AT2G35260	1.00717	5.16e-16	2.92e-14	1.85331	5.11e-51	2.85e-49	CAAX protease self-immunity protein;(source:Araport11)
AT2G35290	1.03203	0.00413457	0.0403264	1.70896	1.46e-09	1.2e-08	hypothetical protein;(source:Araport11)
AT2G35660	1.13976	4.45e-12	1.89e-10	2.79808	1.66e-63	1.22e-61	Encodes a member of a novel gene family with homology to known proteins involved in hydroxylation and oxidation of an aromatic ring.
AT2G35960	0.913913	8.99e-06	0.000175436	3.08352	5.99e-49	3.2e-47	Encodes a protein whose sequence is similar to tobacco hairpin-induced gene (HIN1) and Arabidopsis non-race specific disease resistance gene (NDR1). Expression is not altered in response to cucumber mosaic virus or spermine.
AT2G36080	1.00853	4.07e-33	5.49e-31	1.61932	2.35e-86	2.56e-84	Encodes a plant-specific B3 DNA-binding domain transcription factor. Has transcription repressor activity.
AT2G36145	0.616496	0.000240762	0.00342641	1.83467	1.77e-27	4.65e-26	hypothetical protein;(source:Araport11)
AT2G36630	0.809086	5.79e-14	2.83e-12	2.33356	1.62e-103	2.43e-101	Sulfite exporter TauE/SafE family protein;(source:Araport11)
AT2G36870	0.686491	2.37e-09	7.64e-08	2.2368	1.72e-88	1.92e-86	Encodes a xyloglucan endotransglycosylase/hydrolase. Protein sequence and phylogenetic analysis indicates that this enzyme resides in Group III-A of the XTH family, with high similarity to Tropaeolum majus (nasturtium) xyloglucanase 1 (TmNXG1). By sequence similarity to XTH31 (At3g44990) and in vivo analysis, likely to exhibit predominant xyloglucan endo-hydrolase activity (EC 3.2.1.151) with onl…
AT2G37100	0.907408	2.45e-06	5.28e-05	1.84841	4.53e-21	8.71e-20	protamine P1 family protein;(source:Araport11)
AT2G37240	0.660359	1.88e-07	4.87e-06	2.09987	1.72e-53	1.02e-51	Thioredoxin superfamily protein;(source:Araport11)
AT2G37770	1.38559	4.33e-05	0.000746427	3.78633	4.87e-14	5.95e-13	Encodes an NADPH-dependent aldo-keto reductase that can act on a wide variety of substrates in vitro including saturated and unsaturated aldehydes, steroids, and sugars. GFP-tagged AKR4C9 localizes to the chloroplast where it may play a role in detoxifying reactive carbonyl compounds that threaten to impair the photosynthetic process. Transcript levels for this gene are up-regulated in response t…
AT2G38510	-2.01236	0.00040153	0.00538745	-2.94388	3.89e-06	2e-05	MATE efflux family protein;(source:Araport11)
AT2G39350	-0.793214	1.03e-09	3.46e-08	-1.49489	7.69e-32	2.45e-30	Belongs to a clade of five Arabidopsis thaliana ABCG half-transporters that are required for synthesis of an effective suberin barrier in roots and seed coats (ABCG2, ABCG6, and ABCG20) and for synthesis of an intact pollen wall (ABCG1 and ABCG16).
AT2G40020	0.64444	0.00104703	0.0125637	1.48573	2.14e-15	2.86e-14	Nucleolar histone methyltransferase-related protein;(source:Araport11)
AT2G40100	0.868435	6.97e-12	2.89e-10	2.26874	1.45e-81	1.45e-79	Lhcb4:3 protein (Lhcb4.3, light harvesting complex of photosystem II The mRNA is cell-to-cell mobile.
AT2G40400	0.987197	9.75e-25	9.56e-23	1.43758	6.18e-53	3.62e-51	Encodes a chloroplast localized protein of unknown function that is involved in regulation of chloroplast development.
AT2G41000	0.919289	1.77e-07	4.61e-06	1.52952	1.28e-22	2.66e-21	Chaperone DnaJ-domain superfamily protein;(source:Araport11)
AT2G41040	1.16273	3.23e-17	1.97e-15	2.36154	2.53e-89	2.83e-87	S-adenosyl-L-methionine-dependent methyltransferases superfamily protein;(source:Araport11)
AT2G42690	0.65755	6e-05	0.00101098	1.83022	1.75e-29	5.07e-28	alpha/beta-Hydrolases superfamily protein;(source:Araport11)
AT2G42975	1.28097	2.69e-15	1.45e-13	2.56726	1.44e-55	9.1e-54	myosin-G heavy chain-like protein;(source:Araport11)
AT2G43910	1.13663	3.5e-32	4.46e-30	1.9326	1.17e-90	1.34e-88	HARMLESS TO OZONE LAYER 1;(source:Araport11)
AT2G44280	0.743087	3.71e-10	1.3e-08	1.79725	7.42e-55	4.57e-53	Major facilitator superfamily protein;(source:Araport11)
AT2G47490	0.835004	1.85e-21	1.48e-19	1.1808	6.93e-47	3.48e-45	Encodes a chloroplast-localized NAD+ transporter that transports NAD+ in a counter exchange mode with ADP and AMP in vitro.
AT3G01060	0.985763	9.95e-11	3.67e-09	1.99737	2.29e-44	1.06e-42	lysine-tRNA ligase;(source:Araport11)
AT3G02140	0.747929	7.39e-20	5.3e-18	1.5846	9.12e-104	1.38e-101	Encodes a protein that acts in the nucleus and is an important negative regulator of ABA and salt stress responses, and could play a critical role in controlling root elongation, floral initiation and starch degradation.
AT3G02150	1.29135	5.73e-12	2.4e-10	2.3928	1.9e-35	7e-34	a chloroplast trans-acting factor of the psbD light-responsive promoter.TCP gene involved in heterochronic control of leaf differentiation.
AT3G04140	0.75849	7.2e-14	3.5e-12	1.98709	1.84e-104	2.81e-102	Ankyrin repeat family protein;(source:Araport11)
AT3G04485	0.843081	0.000200649	0.002925	1.38857	7.07e-10	6.01e-09	other_RNA;(source:Araport11)
AT3G05180	0.621082	1.03e-06	2.36e-05	2.05416	1.08e-54	6.59e-53	GDSL-motif esterase/acyltransferase/lipase. Enzyme group with broad substrate specificity that may catalyze acyltransfer or hydrolase reactions with lipid and non-lipid substrates.
AT3G05936	1.42545	1.46e-05	0.000273931	2.21239	1.47e-15	2.01e-14	hypothetical protein;(source:Araport11)
AT3G07700	0.606148	3.84e-10	1.34e-08	1.38222	8.73e-53	5.1e-51	ABC1K7 is a member of an atypical protein kinase family that is induced by salt stress. Loss of function mutations affect the metabolic profile of chloroplast lipids. It appears to function along with ABC1K8 in mediating lipid membrane changes in response to stress.
AT3G08795	2.71133	6.58e-05	0.00109584	2.78853	1.59e-06	8.65e-06	Natural antisense transcript overlaps with AT3G56940;(source:Araport11)
AT3G09520	0.872347	0.000102562	0.00160695	1.49321	2.39e-14	2.98e-13	A member of EXO70 gene family, putative exocyst subunits, conserved in land plants. Arabidopsis thaliana contains 23 putative EXO70 genes, which can be classified into eight clusters on the phylogenetic tree.
AT3G10060	0.698123	3.01e-07	7.53e-06	1.94897	8.48e-46	4.11e-44	FKBP-like peptidyl-prolyl cis-trans isomerase family protein;(source:Araport11)
AT3G10815	1.044	0.0044864	0.0431539	1.55283	6.25e-06	3.1e-05	RING/U-box superfamily protein;(source:Araport11)
AT3G10985	-0.800962	8.48e-18	5.43e-16	-1.15421	8.37e-36	3.12e-34	A senescence-associated gene whose expression is induced in response to treatment with Nep1, a fungal protein that causes necrosis. The mRNA is cell-to-cell mobile.
AT3G14420	0.615501	9.45e-07	2.18e-05	1.99331	6.4e-57	4.17e-55	Encodes a glycolate oxidase that modulates reactive oxygen species-mediated signal transduction during nonhost resistance. The mRNA is cell-to-cell mobile.
AT3G14690	0.875893	5.98e-29	6.8e-27	2.30753	2.82e-203	1.66e-200	putative cytochrome P450 The mRNA is cell-to-cell mobile.
AT3G15090	0.89476	1.21e-16	7.17e-15	1.6036	8.69e-55	5.34e-53	GroES-like zinc-binding alcohol dehydrogenase family protein;(source:Araport11)
AT3G15850	1.1315	5.38e-16	3.04e-14	2.50534	8.88e-73	7.96e-71	Chloroplastic enzyme responsible for the synthesis of 16:1 fatty acids from galactolipids and sulpholipids. Uses ferredoxin as electron donor. The mRNA is cell-to-cell mobile.
AT3G16330	0.703709	0.000305953	0.00422087	1.05288	6.94e-09	5.25e-08	Avr9/Cf-9 rapidly elicited protein;(source:Araport11)
AT3G16350	1.18859	1.75e-19	1.23e-17	2.107	9.31e-73	8.26e-71	Homeodomain-like superfamily protein;(source:Araport11)
AT3G16520	1.01367	4.28e-18	2.77e-16	1.60928	2.11e-43	9.58e-42	UDP-glucosyl transferase 88A1;(source:Araport11)
AT3G17611	0.588511	1.79e-06	3.97e-05	1.1379	8.57e-23	1.8e-21	RHOMBOID-like protein 14;(source:Araport11)
AT3G17800	0.829796	2.88e-22	2.47e-20	2.35401	5.18e-176	1.97e-173	mRNA level of the MEB5.2 gene (At3g17800) remains unchanged after cutting the inflorescence stem
AT3G19450	0.887884	1.83e-37	2.89e-35	1.32742	6.67e-85	7.02e-83	Encodes a catalytically active cinnamyl alcohol dehydrogenase which uses p-coumaryl aldehyde as a preferred substrate. It can also use caffeyl, coniferyl and d-hydroxyconiferyl aldehydes as substrates. The mRNA is cell-to-cell mobile.
AT3G19480	0.897332	1.08e-08	3.28e-07	1.98457	1.5e-38	6.01e-37	D-3-phosphoglycerate dehydrogenase;(source:Araport11)
AT3G21390	0.843195	4.17e-13	1.91e-11	1.63405	1.46e-49	7.9e-48	Encodes a mitochondrial thiamin diphosphate carrier.
AT3G21690	0.729549	3.15e-19	2.18e-17	1.88827	2.46e-124	5.38e-122	MATE efflux family protein;(source:Araport11)
AT3G21870	0.884531	4.43e-06	9.16e-05	2.20158	4.72e-31	1.45e-29	cyclin p2;(source:Araport11)
AT3G23530	0.892459	2.15e-15	1.17e-13	3.13649	1.45e-173	5.18e-171	Cyclopropane-fatty-acyl-phospholipid synthase;(source:Araport11)
AT3G23920	0.767461	6.13e-23	5.42e-21	1.65259	1.86e-106	2.97e-104	Encodes a chloroplast beta-amylase. Is necessary for leaf starch breakdown in the absence of BAM3.
AT3G25760	0.606968	0.00229094	0.0245053	1.71396	4.93e-16	7.01e-15	encodes allene oxide cyclase. One of four genes in Arabidopsis that encode this enzyme, which catalyzes an essential step in jasmonic acid biosynthesis. Gene expression is induced during senescence, a process that involves jasmonic acid signalling pathway. The mRNA is cell-to-cell mobile.
AT3G26080	0.818523	8.89e-07	2.07e-05	1.86541	2.23e-30	6.67e-29	plastid-lipid associated protein PAP / fibrillin family protein;(source:Araport11)
AT3G26570	0.826957	5.83e-13	2.63e-11	1.87638	1.09e-60	7.58e-59	low affinity phosphate transporter
AT3G27400	0.643026	0.000151813	0.00227772	1.90986	2.04e-26	5.1e-25	Encodes a pectate lyase involved in response to nematodes.
AT3G28070	0.91576	3.98e-06	8.3e-05	2.07169	8.22e-26	2e-24	nodulin MtN21-like transporter family protein
AT3G29200	0.621962	3.03e-24	2.89e-22	1.65109	6.24e-189	2.83e-186	L-ascorbate peroxidase
AT3G44020	0.661858	2.81e-05	0.000500865	1.73377	4.82e-29	1.37e-27	thylakoid lumenal P17.1 protein;(source:Araport11)
AT3G44320	0.695499	3.33e-15	1.78e-13	1.28875	1.03e-51	5.89e-50	This enzyme catalyzes the hydrolysis of indole-3-acetonitrile (IAN) to indole-3-acetic acid (IAA) (EC 3.5.5.1) and IAN to indole-3-acetamide (IAM) at lower levels. It is the only one of the four Arabidopsis nitrilases whose mRNA levels are strongly induced when plants experience sulphur deprivation. This enzyme likely participates in other non-auxin-related metabolic pathways.
AT3G44630	0.77633	1.28e-09	4.27e-08	1.71286	3.06e-43	1.38e-41	Disease resistance protein (TIR-NBS-LRR class) family;(source:Araport11)
AT3G46630	0.672906	4.31e-06	8.94e-05	1.247	7.74e-18	1.23e-16	DCL protein (DUF3223);(source:Araport11)
AT3G46780	0.616993	1.71e-05	0.000316675	1.19654	5.88e-17	8.9e-16	plastid transcriptionally active 16;(source:Araport11)
AT3G47430	1.05189	1.33e-09	4.4e-08	2.67047	5.91e-54	3.55e-52	member of the peroxin11 (PEX11) gene family, located on the peroxisome membrane, controls peroxisome proliferation. The mRNA is cell-to-cell mobile.
AT3G47820	0.704303	6.12e-08	1.68e-06	1.57037	1.12e-44	5.27e-43	PLANT U-BOX 39;(source:Araport11)
AT3G48360	-0.595975	8.34e-16	4.66e-14	-1.50686	3.65e-91	4.22e-89	encodes a protein (BT2) that is an essential component of the TAC1-mediated telomerase activation pathway. Acts redundantly with BT3 and BT1 during female gametophyte development and with BT3 during male gametophyte development. BT2 also mediates multiple responses to nutrients, stresses, and hormones.
AT3G50820	0.672702	0.000500984	0.00652702	1.9381	1.23e-23	2.71e-22	Encodes a protein which is an extrinsic subunit of photosystem II and which has been proposed to play a central role in stabilization of the catalytic manganese cluster. In <i>Arabidopsis thaliana</i> the PsbO proteins are encoded by two genes: <i>psbO1</i> and <i>psbO2</i>. PsbO2 is the minor isoform in the wild-type. Mutants defective in this gene have been shown to be affected in the dephospho…
AT3G51240	3.31279	3.08e-07	7.69e-06	5.21917	2.92e-21	5.69e-20	Encodes flavanone 3-hydroxylase that is coordinately expressed with chalcone synthase and chalcone isomerases. Regulates flavonoid biosynthesis. Not responsive to auxin or ethylene stimulus (qRT-PCR).
AT3G51750	1.56565	7.22e-05	0.00118811	3.98447	2.13e-21	4.17e-20	hypothetical protein;(source:Araport11)
AT3G52360	0.80159	2.71e-21	2.16e-19	1.08275	3.7e-44	1.71e-42	transmembrane protein;(source:Araport11)
AT3G52430	0.992018	1.13e-15	6.3e-14	1.32707	9.52e-36	3.54e-34	Encodes a lipase-like gene that is important for salicylic acid signaling and function in resistance (R) gene-mediated and basal plant disease resistance. PAD4 can interact directly with EDS1, another disease resistance signaling protein. Expressed at elevated level in response to green peach aphid (GPA) feeding, and modulates the GPA feeding-induced leaf senescence through a mechanism that doesn…
AT3G53250	-0.933772	0.00126497	0.0147602	-2.49443	1.32e-13	1.55e-12	SAUR-like auxin-responsive protein family;(source:Araport11)
AT3G53840	-0.771463	0.00266121	0.0278446	-1.40876	8.11e-09	6.07e-08	Protein kinase superfamily protein;(source:Araport11)
AT3G54980	0.662944	5.51e-12	2.32e-10	1.1837	1.52e-41	6.56e-40	Pentatricopeptide repeat (PPR) superfamily protein;(source:Araport11)
AT3G55110	2.40384	5.9e-21	4.61e-19	5.48222	6.81e-33	2.25e-31	ABC-2 type transporter family protein;(source:Araport11)
AT3G55970	1.17313	0.00136875	0.0158257	1.0263	0.0108869	0.0270817	One of 4 paralogs encoding a 2-oxoglutarate/Fe(II)-dependent oxygenases that hydroxylates JA to 12-OH-JA.
AT3G57830	0.851873	3.68e-12	1.58e-10	1.65758	1.04e-49	5.65e-48	Leucine-rich repeat protein kinase family protein;(source:Araport11)
AT3G59250	0.969733	0.00317933	0.0322492	2.13022	1.67e-11	1.65e-10	F-box/RNI-like superfamily protein;(source:Araport11)
AT3G62410	1.35565	1.84e-10	6.65e-09	2.84465	3.84e-41	1.64e-39	CP12-2 encodes a small peptide found in the chloroplast stroma. It belongs to the CP12 gene family thought to be involved in the formation of a supramolecular complex with glyceraldehyde-3-phosphate dehydrogenase (GAPDH) and phosphoribulokinase (PRK) embedded in the Calvin cycle. CP12-2 is coordinately regulated by light with the photosynthetic GAPDH and PRK. The annotation of this gene is based …
AT3G62610	2.36384	0.00125272	0.0146569	6.17162	1.22e-08	8.91e-08	Member of the R2R3 factor gene family.
AT4G00480	0.76595	5.24e-08	1.46e-06	1.45225	7.06e-26	1.73e-24	MYC-related protein with a basic helix-loop-helix motif at the C-terminus and a region similar to the maize B/R family at the N-terminus
AT4G01460	0.682625	2.16e-06	4.71e-05	1.73593	7.52e-32	2.4e-30	basic helix-loop-helix (bHLH) DNA-binding superfamily protein;(source:Araport11)
AT4G02420	2.43659	1.55e-07	4.09e-06	3.08855	1.8e-17	2.81e-16	Concanavalin A-like lectin protein kinase family protein;(source:Araport11)
AT4G04850	1.26279	2.19e-20	1.64e-18	2.74471	1.6e-92	1.93e-90	Encodes a potassium efflux antiporter; has three splice forms KEA3.1, KEA3.2, and KEA3.3, KEA3.2 is the most abundant splice form in all plant organs (silique, flower, leaf and root). KEA3.1 and KEA3.3 are minor variants that can be found in flowers and in leaves. KEA3 is localized to the thylakoid membrane and enriched in the stromal lamellae. It allows proton efflux from the thylakoid lumen by …
AT4G05110	2.57352	2.78e-07	7.03e-06	3.95685	8.07e-22	1.61e-20	equilibrative nucleoside transporter 6;(source:Araport11)
AT4G08870	0.633044	6.41e-05	0.00107209	2.51005	8.34e-45	3.92e-43	Encodes one of the two arginase in the genome. Gene expression is enhanced by methyl jasmonate treatment. It is involved in the defense response to B.cinerea.
AT4G08930	0.595347	2.01e-09	6.52e-08	1.04638	3.8e-30	1.12e-28	Encodes a protein disulfide isomerase-like (PDIL) protein, a member of a multigene family within the thioredoxin (TRX) superfamily. This protein also belongs to the adenosine 5'-phosphosulfate reductase-like (APRL) group. The mRNA is cell-to-cell mobile.
AT4G10040	1.06017	1.34e-21	1.08e-19	1.94362	3.01e-81	3e-79	Encodes cytochrome c. Promoter directs preferential expression in vascular tissues of cotyledons, leaves, roots, and hypocotyls, and in anthers.
AT4G11600	0.715762	2.27e-14	1.16e-12	1.27169	2.56e-43	1.16e-41	Encodes glutathione peroxidase.
AT4G12000	1.035	6.64e-16	3.74e-14	2.0477	1.52e-74	1.4e-72	SNARE associated Golgi protein family;(source:Araport11)
AT4G12410	0.749019	0.00158443	0.0179069	-1.44418	7.46e-12	7.63e-11	SAUR-like auxin-responsive protein family;(source:Araport11)
AT4G12830	0.82396	1.58e-07	4.14e-06	2.37626	4.46e-52	2.57e-50	alpha/beta-Hydrolases superfamily protein;(source:Araport11)
AT4G13220	0.653787	8.16e-05	0.00132169	1.5182	5.78e-20	1.04e-18	transmembrane protein;(source:Araport11)
AT4G15490	0.803577	1.22e-05	0.00023194	4.13315	3.52e-56	2.27e-54	Encodes a protein that might have sinapic acid:UDP-glucose glucosyltransferase activity.
AT4G15660	1.15954	0.000778507	0.0096475	1.46369	1.49e-05	6.97e-05	Thioredoxin superfamily protein;(source:Araport11)
AT4G15680	0.680869	0.00104041	0.0124982	1.65302	1.91e-16	2.77e-15	Thioredoxin superfamily protein;(source:Araport11)
AT4G16140	0.830263	5e-16	2.85e-14	1.97148	1.99e-85	2.1e-83	proline-rich family protein;(source:Araport11)
AT4G16690	0.919224	2.95e-09	9.4e-08	2.52037	9.47e-61	6.63e-59	Encodes a protein shown to have carboxylesterase activity, methyl IAA esterase activity, and methyl jasmonate esterase activity in vitro. This protein does not act on MeSA, MeGA4, or MEGA9 in vitro. Although MES16 is similar to MES17, a MeIAA hydrolase, two mes16 mutant lines (SALK_151578) and (SALK_139756) do not show altered sensitivity to MeIAA in root growth assays. MES16 transcripts appear t…
AT4G16950	0.650949	1.95e-08	5.72e-07	1.00623	6.12e-19	1.04e-17	Contains a putative nucleotide binding site and leucine-rich repeats. Similar to the plant resistance genes N and L6, and to the toll and interleukin-1 receptors. Confers resistance to Peronospora parasitica.
AT4G16980	0.599972	1.65e-09	5.41e-08	1.47167	1.02e-52	5.91e-51	arabinogalactan-protein family;(source:Araport11)
AT4G17098	1.04396	0.00279137	0.0289677	3.14067	2.26e-20	4.14e-19	Potential natural antisense gene, locus overlaps with AT4G17100
AT4G17670	0.872897	2.99e-07	7.5e-06	2.63419	1.3e-71	1.11e-69	senescence-associated family protein (DUF581);(source:Araport11)
AT4G17840	0.871121	2.59e-15	1.4e-13	1.75779	1.56e-71	1.32e-69	CAAX protease self-immunity protein;(source:Araport11)
AT4G17970	1.14912	0.00218871	0.0235753	2.08661	1.49e-09	1.21e-08	Anion transporter involved in stomatal closure. Gene has 3 splicing variants.
AT4G18010	0.908095	4.2e-20	3.08e-18	2.20578	2.93e-114	5.35e-112	Encodes an inositol polyphosphate 5-phosphatase that appears to have Type I activity. It can dephosphorylate IP3(inositol(1,4,5)P3) and IP4 (inositol(1,3,4,5)P4), but it does not appear to be active against phosphatidylinositol 4,5 bisphosphate. Overexpression of this gene renders plants insensitive to ABA in germination and growth assays.
AT4G18020	0.622338	3.17e-22	2.7e-20	1.27325	5.04e-93	6.19e-91	Encodes pseudo-response regulator 2 (APRR2) that interacts with a calcium sensor (CML9).
AT4G19450	0.682795	7.42e-13	3.32e-11	1.10859	1.11e-37	4.33e-36	Major facilitator superfamily protein;(source:Araport11)
AT4G21870	0.990011	7.55e-16	4.24e-14	1.50117	2.01e-35	7.4e-34	HSP20-like chaperones superfamily protein;(source:Araport11)
AT4G24415	1.05418	0.000161666	0.00240216	1.42663	6.99e-09	5.28e-08	Encodes a microRNA that targets AGL16. MicroRNAs are regulatory RNAs with a mature length of ~21-nucleotides that are processed from hairpin precursors by Dicer-like enzymes. MicroRNAs can negatively regulate gene expression by attenuating translation or by directing mRNA cleavage. Mature sequence: UAGACCAUUUGUGAGAAGGGA
AT4G25290	0.937274	9.31e-13	4.13e-11	1.98762	1.02e-55	6.53e-54	DNA photolyase;(source:Araport11)
AT4G27520	0.982912	1.05e-21	8.52e-20	2.23969	3.87e-109	6.43e-107	early nodulin-like protein 2;(source:Araport11)
AT4G27560	1.45023	3.58e-05	0.000625165	2.44029	1.16e-15	1.59e-14	UDP-Glycosyltransferase superfamily protein;(source:Araport11)
AT4G27700	1.03982	7.66e-12	3.17e-10	2.14652	1.34e-45	6.44e-44	Rhodanese/Cell cycle control phosphatase superfamily protein;(source:Araport11)
AT4G27820	0.919731	9.74e-13	4.31e-11	2.3381	1.11e-71	9.47e-70	beta glucosidase 9;(source:Araport11)
AT4G27940	0.601294	1.82e-06	4.04e-05	1.24991	7.66e-27	1.96e-25	manganese tracking factor for mitochondrial SOD2;(source:Araport11)
AT4G28110	4.46863	0.00110135	0.0131207	3.81146	0.000202841	0.000764526	Member of the R2R3 factor gene family. Expression is induced in response to desiccation, ABA and salt treatment. Overexpression of Myb41 results in abnormal cuticle development and decreased cell expansion.
AT4G28280	1.24312	0.000235065	0.00336085	2.88291	4.5e-14	5.51e-13	LORELEI-LIKE-GPI ANCHORED PROTEIN 3;(source:Araport11)
AT4G28560	-1.29239	0.000115123	0.00178102	-1.60229	9.45e-06	4.54e-05	encodes a member of a novel protein family that contains contain a CRIB (for Cdc42/Rac-interactive binding) motif required for their specific interaction with GTP-bound Rop1 (plant-specific Rho GTPase). Most similar to RIC6 and RIC8 (subfamily group II). Gene is expressed in all tissues examined.
AT4G28660	0.70288	0.000234988	0.00336085	1.78506	1.05e-20	1.97e-19	Similar to PsbW subunit of photosystem II.
AT4G28740	0.686182	3.57e-07	8.78e-06	2.14448	1.63e-56	1.06e-54	LOW PSII ACCUMULATION-like protein;(source:Araport11)
AT4G29590	0.63259	1.9e-08	5.6e-07	1.65921	1.23e-53	7.33e-52	S-adenosyl-L-methionine-dependent methyltransferases superfamily protein;(source:Araport11)
AT4G31760	1.17032	0.000239317	0.00340809	1.62536	2.02e-06	1.08e-05	peroxidase superfamily protein;(source:Araport11)
AT4G31870	2.69339	2.65e-05	0.000473572	3.18367	4.42e-22	8.94e-21	Encodes glutathione peroxidase.
AT4G32980	0.832194	1.45e-12	6.31e-11	2.30491	7.14e-79	6.88e-77	Encodes transcription factor involved in photomorphogenesis. Regulates gibberellin biosynthesis. Activated by AGAMOUS in a cal-1, ap1-1 background. Expressed at low levels in developing stamens. Increased levels of ATH1 severely delay flowering in the C24 accession. Most remarkably, ectopically expressed ATH1 hardly had an effect on flowering time in the Col-0 and Ler accessions. ATH1 physically …
AT4G33010	0.856854	1.8e-10	6.5e-09	2.30188	3.15e-66	2.43e-64	glycine decarboxylase P-protein 1;(source:Araport11)
AT4G33660	1.3153	2.26e-13	1.06e-11	2.57032	2.13e-47	1.09e-45	cysteine-rich TM module stress tolerance protein;(source:Araport11)
AT4G33905	1.42565	0.00193591	0.0211694	1.37707	0.00024329	0.000901568	Peroxisomal membrane 22 kDa (Mpv17/PMP22) family protein;(source:Araport11)
AT4G34419	-1.15038	0.000129877	0.00197888	-2.49516	3.28e-14	4.05e-13	hypothetical protein;(source:Araport11)
AT4G34740	0.870656	1.49e-24	1.44e-22	1.78528	3.02e-103	4.48e-101	Encodes glutamine 5-phosphoribosylpyrophosphate amidotransferase. Mutants are deficient in leaf, but not cotyledon, plastid and palisade cell development. Mutants exhibit defective chloroplast development under non-low light, suggesting that the defect in chloroplast development is caused by photo-oxidative damage. Plays role in differential development of vascular-associated cells. Demonstrates …
AT4G35250	0.667268	5.96e-08	1.65e-06	1.50889	3.7e-35	1.35e-33	HCF244 is a member of the atypical short-chain dehydrogenase/reductase superfamily, a modified group, which has lost enzyme activity.HCF244 interacts with unknown partners in a 200-400 kD membrane associated complex.
AT4G35560	0.70462	5.05e-16	2.87e-14	1.52874	1.53e-73	1.38e-71	Target promoter of the male germline-specific transcription factor DUO1. The mRNA is cell-to-cell mobile.
AT4G35640	1.48778	0.000331551	0.0045475	2.9601	5.34e-18	8.62e-17	Encodes a cytosolic serine O-acetyltransferase involved in sulfur assimilation and cysteine biosynthesis. Expressed in the vascular system. Expression is induced in both roots and shoots under sulfur-starved conditions.
AT4G36530	0.68875	1.84e-11	7.3e-10	1.36146	3.16e-45	1.51e-43	alpha/beta-Hydrolases superfamily protein;(source:Araport11)
AT5G01410	0.743085	1.98e-15	1.08e-13	1.76415	8.63e-82	8.7e-80	Encodes a protein predicted to function in tandem with PDX2 to form glutamine amidotransferase complex with involved in vitamin B6 biosynthesis.
AT5G01840	1.04332	0.00080579	0.00993919	1.66291	2.49e-09	1.97e-08	Encodes a member of the plant specific ovate protein family. Members of this family have been shown to bind to KNOX and BELL- like TALE class homeodomain proteins. This interaction may mediate relocalization of the TALE homeodomain from the nucleus to the cytoplasm. Functions as a transcriptional repressor that suppresses cell elongation.
AT5G02120	0.710309	2.33e-06	5.05e-05	2.16775	5.09e-47	2.57e-45	Encodes a one helix protein homologous to cyanobacterial high-light inducible proteins. The protein is localized to the thylakoid membrane and its transcript is transiently induced by exposure to high light conditions. The mRNA is cell-to-cell mobile.
AT5G02280	0.765141	7.57e-08	2.06e-06	1.11206	1.13e-16	1.68e-15	SNARE-like superfamily protein;(source:Araport11)
AT5G02830	1.01721	5.5e-17	3.34e-15	1.999	5.31e-62	3.81e-60	Tetratricopeptide repeat (TPR)-like superfamily protein;(source:Araport11)
AT5G04000	0.853334	0.00299018	0.0306767	2.10031	2.18e-14	2.74e-13	hypothetical protein;(source:Araport11)
AT5G04830	0.652076	4.4e-14	2.18e-12	1.31203	1.65e-56	1.07e-54	Nuclear transport factor 2 (NTF2) family protein;(source:Araport11)
AT5G06220	0.587991	3.27e-09	1.04e-07	1.39342	2.34e-46	1.16e-44	LETM1-like protein;(source:Araport11)
AT5G06790	1.20499	0.000529471	0.00683622	2.60897	2.62e-17	4.05e-16	cotton fiber protein;(source:Araport11)
AT5G08030	3.40316	0.000255657	0.00360745	5.02774	2.09e-09	1.67e-08	Encodes a member of the glycerophosphodiester phosphodiesterase (GDPD) family.
AT5G08050	0.767212	5.01e-07	1.21e-05	2.22404	3.03e-48	1.59e-46	Encodes a grana core localized protein. Mutant plants have reduced NPQ, affected organization of light-havesting complex II and an enhanced grana stacking.
AT5G08640	1.2375	4.77e-19	3.28e-17	3.24543	1.17e-122	2.49e-120	Encodes a flavonol synthase that catalyzes formation of flavonols from dihydroflavonols. Co-expressed with CHI and CHS (qRT-PCR).
AT5G08720	0.690744	2.15e-08	6.27e-07	1.71566	3.99e-45	1.89e-43	Encodes PIN2 PROMOTER BINDING PROTEIN 1 (PPP1), an evolutionary conserved plant-specific DNA binding protein that acts on transcription of PIN genes. Also named as HCF145. Mutations in HCF145 have reduced level of the tricistronic psaA-psaB-rps (small-subunit ribosomal protein)14 mRNA which encodes for the major subunits of the photosystem I (PSI). HCF145 binds to the 5'UTR of PSAA via a novel TM…
AT5G10470	0.839489	6.72e-15	3.49e-13	1.84861	4.66e-69	3.76e-67	Kinesin that binds cyclin-dependent kinase CDKA;1 as homodimer or as heterodimer with KCA2. Demarcates the division site in plant cells.
AT5G13930	1.32827	6.34e-22	5.26e-20	2.51424	3.33e-76	3.13e-74	Encodes chalcone synthase (CHS), a key enzyme involved in the biosynthesis of flavonoids. Required for the accumulation of purple anthocyanins in leaves and stems. Also involved in the regulation of auxin transport and the modulation of root gravitropism. The mRNA is cell-to-cell mobile.
AT5G15910	0.86879	1.18e-20	9.08e-19	1.63564	4.45e-78	4.25e-76	NAD(P)-binding Rossmann-fold superfamily protein;(source:Araport11)
AT5G16010	0.726871	1.56e-08	4.64e-07	1.72365	4.96e-42	2.16e-40	3-oxo-5-alpha-steroid 4-dehydrogenase family protein;(source:Araport11)
AT5G16030	0.690407	1.79e-05	0.000329308	2.35815	5.24e-48	2.73e-46	mental retardation GTPase activating protein;(source:Araport11)
AT5G16540	0.836348	2.46e-14	1.25e-12	1.4163	1.22e-40	5.14e-39	Encodes a zinc finger protein.
AT5G17170	0.599525	0.000132366	0.00201113	2.01739	6.02e-38	2.35e-36	rubredoxin family protein;(source:Araport11)
AT5G17220	3.6068	0.000837427	0.0102714	3.02167	8.76e-07	4.95e-06	Encodes glutathione transferase belonging to the phi class of GSTs. Naming convention according to Wagner et al. (2002). Mutants display no pigments on leaves and stems. Likely to function as a carrier to transport anthocyanin from the cytosol to tonoplasts.
AT5G17230	0.974101	4.25e-16	2.42e-14	2.35113	3.84e-86	4.15e-84	Encodes phytoene synthase that is the rate-limiting enzyme in the carotenoid biosynthetic pathway and that interacts with the ORANGE (OR) protein. PSY's expression is posttransciptionally regulated by OR.
AT5G17350	0.968235	0.000231257	0.00331631	1.1026	8.07e-08	5.29e-07	hypothetical protein;(source:Araport11)
AT5G17430	-1.04096	4.7e-06	9.65e-05	-1.09918	4.42e-06	2.25e-05	Encodes an AP2-domain containing protein similar to ANT. Expressed in embryos and lateral root primordium.
AT5G19120	-0.831538	3.6e-22	3.03e-20	-1.80219	3.04e-98	4.06e-96	Eukaryotic aspartyl protease family protein;(source:Araport11)
AT5G19500	0.727356	0.00463253	0.044342	1.48557	7.96e-10	6.72e-09	Encodes a putative amino acid transporter that localizes to the chloroplast inner envelope membrane.
AT5G19850	1.34272	1.12e-17	7.08e-16	2.78133	1.34e-72	1.18e-70	alpha/beta-Hydrolases superfamily protein;(source:Araport11)
AT5G21130	-2.13055	0.000697009	0.00873285	-3.32964	8.1e-06	3.95e-05	Late embryogenesis abundant (LEA) hydroxyproline-rich glycoprotein family;(source:Araport11)
AT5G22090	0.796114	1.91e-15	1.05e-13	2.30292	2.14e-121	4.47e-119	FAF-like protein (DUF3049);(source:Araport11)
AT5G22920	-0.643619	2.84e-14	1.43e-12	-1.4454	2.65e-64	1.97e-62	Encodes a protein with sequence similarity to RING, zinc finger proteins. Loss of function mutations show reduced (15%) stomatal aperture under non stress conditions.
AT5G23060	0.685077	6.74e-07	1.6e-05	1.41896	8.08e-25	1.88e-23	Encodes a chloroplast-localized protein that modulates cytoplasmic Ca2+ concentration and is crucial for proper stomatal regulation in response to elevations of external Ca2+. Phosphorylation of this protein is dependent on calcium.
AT5G23760	0.681745	1.44e-09	4.77e-08	1.08594	1.68e-25	4.03e-24	Copper transport protein family;(source:Araport11)
AT5G24150	1.70524	6.26e-05	0.00105045	4.02619	1.12e-32	3.68e-31	squalene monooxygenase gene homolog
AT5G25210	-0.600335	0.000296215	0.00411516	-1.06985	2.6e-10	2.31e-09	hypothetical protein;(source:Araport11)
AT5G25810	0.869341	3.16e-10	1.12e-08	1.65453	3.2e-38	1.26e-36	encodes a member of the DREB subfamily A-4 of ERF/AP2 transcription factor family (TINY). The protein contains one AP2 domain. There are 17 members in this subfamily including TINY. Ectopic or overexpression of this gene in a Ds tagged line has reduced cell expansion. The expression of this gene is induced by ethylene and light and appears to stimulate cytokinin biosynthesis.
AT5G38430	0.814579	1.45e-05	0.000271917	2.27882	7.92e-34	2.72e-32	Encodes a member of the Rubisco small subunit (RBCS) multigene family: RBCS1A (At1g67090), RBCS1B (At5g38430), RBCS2B (At5g38420), and RBCS3B (At5g38410).
AT5G38710	-0.844564	1.03e-06	2.36e-05	-1.53318	8.84e-17	1.32e-15	Methylenetetrahydrofolate reductase family protein;(source:Araport11)
AT5G38980	0.653351	0.000364611	0.00495059	1.01651	1.61e-10	1.46e-09	transmembrane protein;(source:Araport11)
AT5G39530	0.876357	5.19e-08	1.45e-06	1.92564	1.81e-33	6.13e-32	hypothetical protein (DUF1997);(source:Araport11)
AT5G39650	-0.8711	0.000555582	0.00715195	-1.04966	7.47e-05	0.000306861	Target promoter of the male germline-specific transcription factor DUO1.
AT5G40500	1.00262	3e-05	0.00053207	2.50901	2.79e-24	6.36e-23	hypothetical protein;(source:Araport11)
AT5G41050	0.976412	9.8e-11	3.63e-09	2.05671	1.81e-42	8.03e-41	Pollen Ole e 1 allergen and extensin family protein;(source:Araport11)
AT5G42760	2.03581	5.21e-20	3.77e-18	5.17055	1.1e-126	2.46e-124	Leucine carboxyl methyltransferase;(source:Araport11)
AT5G43230	-0.883879	0.00318437	0.0322852	-2.62056	7.84e-19	1.32e-17	EEIG1/EHBP1 protein amino-terminal domain protein;(source:Araport11)
AT5G43260	0.753377	4.96e-12	2.09e-10	1.1878	3.97e-35	1.45e-33	chaperone protein dnaJ-like protein;(source:Araport11)
AT5G43450	1.22162	1.46e-15	8.06e-14	2.8931	4.2e-70	3.43e-68	encodes a protein whose sequence is similar to ACC oxidase
AT5G48880	0.795777	5.86e-08	1.62e-06	2.74185	8.26e-82	8.36e-80	Encodes a peroxisomal 3-keto-acyl-CoA thiolase 2 precursor. EC2.3.1.16 thiolases. AT5G48880.1 is named PKT1 and AT5G48880.2 is named PKT2.
AT5G49480	0.761929	3.16e-18	2.06e-16	2.04242	1.19e-115	2.26e-113	AtCP1 encodes a novel Ca2+-binding protein, which shares sequence similarities with calmodulins. The expression of AtCP1 is induced by NaCl. The mRNA is cell-to-cell mobile.
AT5G49740	1.59687	1.67e-17	1.04e-15	4.21042	2.18e-102	3.1e-100	Encodes a chloroplast ferric chelate reductase. Shows differential splicing and has three different mRNA products. Expressed in the shoot, flower and cotyledon.
AT5G51040	0.784428	2.17e-22	1.87e-20	1.46101	1.46e-84	1.53e-82	Encodes succinate dehydrogenase assembly factor 2 (SDHAF2), a low abundance mitochondrial protein needed for assembly and activity of mitochondrial complex II and for normal root elongation.Sdhaf2 knockdown line showed lowered SDH1 protein abundance, lowered maximal SDH activity and less protein-bound FAD at the molecular mass of SDH1.
AT5G51720	0.63894	0.00131885	0.0152979	1.57998	5.85e-20	1.05e-18	Encodes a protein with biochemical, structural, and biophysical characteristics of a NEET protein. It plays a key role in plant development, senescence, reactive oxygen homeostasis, and Fe metabolism.
AT5G52020	1.93512	0.00183279	0.0202678	2.49	2.09e-08	1.49e-07	encodes a member of the DREB subfamily A-4 of ERF/AP2 transcription factor family. The protein contains one AP2 domain. There are 17 members in this subfamily including TINY.
AT5G52420	0.729963	1.16e-12	5.09e-11	1.89481	1.32e-82	1.35e-80	transmembrane protein;(source:Araport11)
AT5G53210	0.749173	2.84e-05	0.000505607	1.8924	3.36e-23	7.22e-22	NA
AT5G54470	1.33333	2.22e-16	1.28e-14	2.80206	2.9e-105	4.5e-103	B-box type zinc finger family protein;(source:Araport11)
AT5G55120	0.706975	4.66e-10	1.62e-08	1.57899	2.19e-44	1.02e-42	Encodes a GDP-L-galactose phosphorylase, with similar biochemical properties as VTC2.
AT5G55340	0.652783	0.000666417	0.00838854	1.39639	1.2e-13	1.42e-12	MBOAT (membrane bound O-acyl transferase) family protein;(source:Araport11)
AT5G56850	0.886467	2.6e-09	8.34e-08	2.49507	1.71e-63	1.25e-61	hypothetical protein;(source:Araport11)
AT5G56860	1.15812	2e-27	2.19e-25	2.73019	1.73e-143	4.75e-141	Encodes a member of the GATA factor family of zinc finger transcription factors. Modulate chlorophyll biosynthesis and glutamate synthase (GLU1/Fd-GOGAT) expression.
AT5G57345	0.956747	8.28e-09	2.53e-07	1.96648	6.32e-33	2.1e-31	OXR is a single copy gene in Arabidopsis. It is localized to the ER. It is expressed throughout the plant and expression is induced in response to abiotic stress. While the function of OXR is unknown, overexpression results in increased abiotic stress tolerance and increased ascorbic acid content.
AT5G59400	0.602632	5.34e-07	1.28e-05	1.1732	1.45e-26	3.64e-25	PGR5-like A protein;(source:Araport11)
AT5G59750	0.708405	3.58e-07	8.81e-06	1.92658	4.82e-44	2.22e-42	monofunctional riboflavin biosynthesis protein RIBA 3;(source:Araport11)
AT5G59770	0.689064	4.1e-07	9.97e-06	1.3433	2.46e-24	5.64e-23	Protein-tyrosine phosphatase-like, PTPLA;(source:Araport11)
AT5G59920	0.916337	1.19e-15	6.58e-14	1.01141	4.15e-23	8.88e-22	Isolated in a screen for UV-B insensitive mutants using a hypocotyl growth inhibition assay. Mutants are defective in a number of UV-B responses.
AT5G61670	0.73864	1.15e-21	9.34e-20	1.03315	3.56e-45	1.69e-43	Encodes a close homolog of the Cauliflower OR (Orange) protein that is located in the chloroplast of light grown organs but in the nucleus of etiolated cotyledons. The function of OR is to induce the differentiation of proplastids or other noncolored plastids into chromoplasts for carotenoid accumulation. Both proteins contain a Cysteine-rich zinc finger domain that is highly specific to DnaJ-lik…
AT5G62140	0.695408	0.000101858	0.00159825	1.44044	9.07e-17	1.35e-15	ATP-dependent Clp protease ATP-binding subunit;(source:Araport11)
AT5G64780	0.653497	8.63e-05	0.00138709	1.37339	4.3e-22	8.7e-21	holocarboxylase synthetase;(source:Araport11)
AT5G64940	0.948485	1.08e-14	5.59e-13	2.07543	8.79e-65	6.58e-63	ABC1K8 is a member of an atypical protein kinase family that is induced by heavy metals. Loss of function mutations affect the metabolic profile of chloroplast lipids. It appears to function along with ABC1K7 in mediating lipid membrane changes in response to stress. The mRNA is cell-to-cell mobile.
AT5G65310	0.7563	9.76e-43	1.93e-40	1.11985	1.3e-92	1.57e-90	Encodes a class I HDZip (homeodomain-leucine zipper) protein that is a positive regulator of ABA-responsiveness, mediating the inhibitory effect of ABA on growth during seedling establishment.
AT5G65890	0.813848	0.00106922	0.0128015	2.07292	5.2e-21	9.92e-20	Member of ACT domain containing protein family. ACT domains are amino acid binding domains. Shows strongest expression in flowers and siliques.
AT5G66270	1.1555	4.1e-09	1.29e-07	2.35834	4.27e-34	1.48e-32	Zinc finger C-x8-C-x5-C-x3-H type family protein;(source:Araport11)
AT5G66330	-0.696419	2.33e-06	5.05e-05	-1.08469	2.61e-14	3.25e-13	Leucine-rich repeat (LRR) family protein;(source:Araport11)
AT5G67140	1.09553	1.11e-13	5.29e-12	1.17054	1.59e-25	3.81e-24	F-box/RNI-like superfamily protein;(source:Araport11)
AT5G67370	0.747677	1.02e-05	0.000195997	2.06364	3.52e-46	1.72e-44	DUF1230 family protein (DUF1230);(source:Araport11)

## Sheet: GO 
GO Enrichment analysis of genes overlapped between phyB C-terminal dependent and SPA-dependent under red light (334 genes)
Term	Count	%	PValue	Genes	List Total	Pop Hits	Pop Total	Fold Enrichment	Bonferroni	Benjamini	FDR
GO:0080167~response to karrikin	12	3.64742	1.05125e-06	AT1G10960, AT5G08050, AT4G31870, AT2G36080, AT1G44575, AT3G19450, AT2G23910, AT3G52360, AT5G08640, AT1G70000, AT2G41040, AT1G30530	245	128	18499	7.0787	0.000451936	0.000451936	0.00148171
GO:0055114~oxidation-reduction process	38	11.5502	1.26123e-05	AT5G24150, AT1G06690, AT2G35660, AT5G43450, AT3G15090, AT3G15850, AT1G65560, AT3G14690, AT4G33010, AT1G76080, AT2G37770, AT3G23530, AT4G11600, AT2G37240, AT1G64900, AT4G31870, AT1G32780, AT1G53670, AT3G51240, AT3G19450, AT4G10040, AT3G14420, AT1G66130, AT1G07180, AT5G38710, AT1G07700, AT3G19480, AT1G04350, AT1G13080, AT1G80340, AT2G32640, AT2G29360, AT1G66540, AT5G38430, AT3G55970, AT5G08640, AT1…	245	1330	18499	2.15732	0.00540864	0.00270799	0.0177753
GO:0015979~photosynthesis	10	3.03951	9.12746e-05	AT1G52230, AT1G61520, AT1G44575, AT1G78510, AT1G15820, AT1G76570, AT2G40100, AT1G03130, AT5G02120, AT4G28660	245	138	18499	5.47146	0.0384896	0.0129981	0.128573
GO:0010205~photoinhibition	4	1.21581	0.000740918	AT1G50250, AT3G15850, AT3G50820, AT1G06430	245	14	18499	21.5732	0.272916	0.0765865	1.03926
GO:0010224~response to UV-B	6	1.82371	0.00124934	AT5G01410, AT3G51240, AT5G13930, AT1G32870, AT5G59920, AT3G17800	245	61	18499	7.42683	0.415825	0.101933	1.74659
GO:0007623~circadian rhythm	7	2.12766	0.00180032	AT3G48360, AT3G01060, AT4G18020, AT3G46780, AT5G56860, AT1G68830, AT5G02120	245	97	18499	5.4489	0.539221	0.121149	2.50783
GO:0018298~protein-chromophore linkage	5	1.51976	0.00287907	AT1G61520, AT1G15820, AT1G76570, AT2G40100, AT5G02120	245	45	18499	8.38957	0.710553	0.162314	3.98237
GO:0009768~photosynthesis, light harvesting in photosystem I	4	1.21581	0.00289988	AT1G61520, AT1G15820, AT1G76570, AT2G40100	245	22	18499	13.7284	0.71314	0.144522	4.01062
GO:0009637~response to blue light	5	1.51976	0.00486931	AT1G42550, AT5G38430, AT1G76570, AT2G40100, AT1G66840	245	52	18499	7.2602	0.877411	0.208015	6.64862
GO:0010196~nonphotochemical quenching	3	0.911854	0.00586785	AT5G08050, AT1G44575, AT1G15820	245	9	18499	25.1687	0.920389	0.223579	7.96025
GO:0010114~response to red light	5	1.51976	0.00717741	AT2G37770, AT1G80340, AT5G38430, AT2G40100, AT1G32870	245	58	18499	6.50915	0.954834	0.245412	9.6545
GO:0032259~methylation	9	2.73556	0.00720702	AT4G29590, AT5G42760, AT3G23530, AT2G14060, AT2G43910, AT1G64970, AT1G69523, AT2G41040, AT1G21110	245	212	18499	3.20545	0.95541	0.228321	9.69247
GO:0009636~response to toxic substance	5	1.51976	0.00856242	AT2G37770, AT5G17220, AT1G10360, AT1G59700, AT2G29450	245	61	18499	6.18903	0.975219	0.247563	11.4148
GO:0034599~cellular response to oxidative stress	5	1.51976	0.0101115	AT1G76080, AT3G07700, AT5G64940, AT5G57345, AT1G07700	245	64	18499	5.89892	0.98735	0.268128	13.3459
GO:0009733~response to auxin	10	3.03951	0.015139	AT3G48360, AT4G12410, AT3G16350, AT3G53250, AT2G22240, AT5G08640, AT5G13930, AT1G57560, AT2G21220, AT1G70000	245	290	18499	2.60366	0.998583	0.354224	19.3469
GO:0006979~response to oxidative stress	10	3.03951	0.0154424	AT1G76080, AT4G31870, AT4G12000, AT5G01410, AT4G11600, AT1G53670, AT1G50290, AT5G13930, AT2G29450, AT4G31760	245	291	18499	2.59471	0.998759	0.341803	19.6963
GO:0010027~thylakoid membrane organization	4	1.21581	0.0167123	AT5G08050, AT1G44575, AT1G50250, AT1G06430	245	41	18499	7.36645	0.999288	0.347076	21.144
GO:0009753~response to jasmonic acid	7	2.12766	0.0174641	AT5G55120, AT3G48360, AT3G16350, AT1G70700, AT5G13930, AT1G57560, AT1G70000	245	156	18499	3.3881	0.999487	0.343533	21.9895
GO:0009407~toxin catabolic process	4	1.21581	0.0226871	AT5G17220, AT1G10360, AT1G59700, AT2G29450	245	46	18499	6.56575	0.999948	0.405098	27.6354
GO:0046467~membrane lipid biosynthetic process	2	0.607903	0.0262065	AT3G07700, AT5G64940	245	2	18499	75.5061	0.999989	0.435014	31.2231
GO:0010218~response to far red light	4	1.21581	0.0267585	AT2G37770, AT5G38430, AT1G76570, AT2G40100	245	49	18499	6.16377	0.999991	0.426144	31.7706
GO:0006629~lipid metabolic process	7	2.12766	0.0330639	AT1G27480, AT2G42690, AT5G16010, AT1G73650, AT3G52430, AT5G55340, AT5G08030	245	181	18499	2.92013	0.999999	0.481686	37.7435
GO:0009644~response to high light intensity	4	1.21581	0.0359901	AT1G61520, AT2G05620, AT2G22240, AT5G02120	245	55	18499	5.49135	1	0.496044	40.3471
GO:0009903~chloroplast avoidance movement	3	0.911854	0.0395256	AT1G42550, AT5G10470, AT1G66840	245	24	18499	9.43827	1	0.514484	43.3577
GO:0009813~flavonoid biosynthetic process	6	1.82371	0.0432971	AT3G16520, AT4G27560, AT3G51240, AT5G08640, AT5G13930, AT4G15490	245	145	18499	3.12439	1	0.532948	46.4133
GO:0009646~response to absence of light	3	0.911854	0.0457541	AT2G37770, AT1G67070, AT1G58340	245	26	18499	8.71224	1	0.539093	48.3207
GO:0006749~glutathione metabolic process	4	1.21581	0.0485572	AT5G17220, AT1G10360, AT1G59700, AT2G29450	245	62	18499	4.87136	1	0.54739	50.4198
GO:0045454~cell redox homeostasis	6	1.82371	0.0547563	AT1G76080, AT4G15680, AT4G15660, AT4G08930, AT2G30540, AT1G07700	245	155	18499	2.92282	1	0.578864	54.7837
GO:0033591~response to L-ascorbic acid	2	0.607903	0.0642393	AT1G67070, AT1G42550	245	5	18499	30.2024	1	0.626369	60.774
GO:0031022~nuclear migration along microfilament	2	0.607903	0.0642393	AT1G42550, AT5G10470	245	5	18499	30.2024	1	0.626369	60.774
GO:0006855~drug transmembrane transport	4	1.21581	0.0651837	AT3G21690, AT2G38510, AT1G33110, AT1G58340	245	70	18499	4.31464	1	0.619452	61.3283
GO:0009624~response to nematode	4	1.21581	0.0743523	AT1G64780, AT2G39350, AT1G59740, AT1G58340	245	74	18499	4.08141	1	0.657572	66.3443
GO:0009658~chloroplast organization	5	1.51976	0.0837187	AT4G34740, AT1G44000, AT5G08050, AT4G28740, AT2G34620	245	125	18499	3.02024	1	0.691139	70.8389
GO:0046686~response to cadmium ion	9	2.73556	0.0846878	AT1G67070, AT1G42550, AT4G11600, AT3G16350, AT1G68560, AT2G21330, AT3G44320, AT1G70000, AT4G33010	245	342	18499	1.987	1	0.684328	71.2706
GO:0009298~GDP-mannose biosynthetic process	2	0.607903	0.088769	AT1G67070, AT1G42550	245	7	18499	21.5732	1	0.691383	73.0243
