# Supplementary material for: A phyB-PIF1-SPA1 kinase regulatory complex promotes photomorphogenesis in Arabidopsis
Source: Nat Commun. 2019 Sep 16;10:4216. doi: 10.1038/s41467-019-12110-y (PMC6746701; doi:10.1038/s41467-019-12110-y)
Supplement: Supplementary file 10 — Supplementary Data 7 [file 41467_2019_12110_MOESM10_ESM.xlsx]

## Sheet: Sheet1
List of 1086 PIF target genes which are significantly regulated in spaQ in the red ( pifQ/Col data from Pfeiffer et al., 2014)
Locus	logFC pifQ/Col-0 Dark	P.value	FDR	PIF.quartet_regulation	Description	log2FoldChange.spaQ.R..Col.R	pvalue	padj
AT1G01120	-1.26	1.25e-05	0.00032	Induced	3-ketoacyl-CoA synthase 1 (KCS1)	-2.66322	2.16e-139	1.85e-137
AT1G01200	-1.18	0.000143	0.0025	Induced	RAB GTPase homolog A3 (RABA3)	-2.70906	8.73e-37	8.68e-36
AT1G01225	1.29	0.000722	0.0095	Repressed	NC domain-containing protein-related	-1.41112	7.26e-08	1.99e-07
AT1G01600	-1.17	0.000288	0.00449	Induced	cytochrome P450, family 86, subfamily A, polypeptide 4 (CYP86A4)	-3.74854	1.85e-167	2.35e-165
AT1G01680	-2.62	9.44e-08	4.21e-06	Induced	plant U-box 54 (PUB54)	-5.80017	1.7e-06	4.19e-06
AT1G01780	-1.57	2.06e-07	8.5e-06	Induced	GATA type zinc finger transcription factor family protein	-1.12391	2.04e-19	1.07e-18
AT1G02190	-4.45	1.13e-05	0.000294	Induced	Fatty acid hydroxylase superfamily	-3.00344	0.000139484	0.000287809
AT1G02205	-1.5	3.33e-07	1.32e-05	Induced	ECERIFERUM 1 (CER1)	-6.0011	0	0
AT1G02310	-1.74	0.00258	0.0255	Induced	Glycosyl hydrolase superfamily protein	-5.52721	1.32e-05	3.01e-05
AT1G02340	-4.62	7.83e-42	1.02e-38	Induced	LONG HYPOCOTYL IN FAR-RED (HFR1)	-1.35019	3.57e-79	1.06e-77
AT1G02400	-1.13	0.000108	0.00198	Induced	gibberellin 2-oxidase 6 (GA2OX6)	-2.57401	5.11e-60	9.77e-59
AT1G02800	-2.21	2.33e-13	2.78e-11	Induced	cellulase 2 (CEL2)	-6.73537	2.42e-88	8.73e-87
AT1G02820	2.14	0.000767	0.00993	Repressed	Late embryogenesis abundant 3 (LEA3) family protein	6.37331	2.05e-74	5.36e-73
AT1G02920	-1.07	0.00026	0.00411	Induced	glutathione S-transferase 7 (GSTF7)	-3.21451	1.37e-23	8.62e-23
AT1G03090	-2.06	6.8e-12	6.43e-10	Induced	MCCA	1.43411	1.37e-34	1.28e-33
AT1G03106	-1.38	2.05e-06	6.54e-05	Induced	unknown protein	3.16093	1.03e-36	1.02e-35
AT1G03170	-5.15	2.53e-12	2.53e-10	Induced	Protein of unknown function (DUF3049)	-5.0047	4.79e-22	2.81e-21
AT1G03600	1.42	1.02e-06	3.61e-05	Repressed	PSB27	1.97215	2.45e-48	3.41e-47
AT1G03870	-1.05	0.000238	0.00383	Induced	FASCICLIN-like arabinoogalactan 9 (FLA9)	-2.04585	7.48e-108	3.82e-106
AT1G04220	-1.59	1.14e-07	4.99e-06	Induced	3-ketoacyl-CoA synthase 2 (KCS2)	-4.09788	3.47e-113	1.94e-111
AT1G04240	-1.47	4.35e-07	1.68e-05	Induced	SHORT HYPOCOTYL 2 (SHY2)	-4.26412	9.71e-204	2e-201
AT1G04250	-1.02	0.000365	0.00548	Induced	AUXIN RESISTANT 3 (AXR3)	-2.44577	6.52e-117	3.84e-115
AT1G04350	1.8	0.000871	0.011	Repressed	2-oxoglutarate (2OG) and Fe(II)-dependent oxygenase superfamily protein	2.89452	3.34e-146	3.3e-144
AT1G04800	2.12	1.09e-12	1.18e-10	Repressed	glycine-rich protein	2.40853	7.37e-53	1.16e-51
AT1G05490	-1.72	5.65e-08	2.64e-06	Induced	chromatin remodeling 31 (chr31)	-3.46471	1.51e-46	1.99e-45
AT1G05650	2.39	5.49e-05	0.00113	Repressed	Pectin lyase-like superfamily protein	-1.65261	2.23e-07	5.91e-07
AT1G05730	1.15	0.00612	0.0482	Repressed	Eukaryotic protein of unknown function (DUF842)	1.53167	0.00124507	0.00231679
AT1G06080	-2.14	7.04e-13	7.77e-11	Induced	delta 9 desaturase 1 (ADS1)	-3.30915	1.14e-98	5.06e-97
AT1G06350	-1.13	8.79e-05	0.00167	Induced	Fatty acid desaturase family protein	-4.42486	1.1e-88	4.03e-87
AT1G06570	-1.91	2.01e-10	1.47e-08	Induced	phytoene desaturation 1 (PDS1)	1.96176	2.17e-142	1.99e-140
AT1G06680	1.78	1.3e-09	8.34e-08	Repressed	photosystem II subunit P-1 (PSBP-1)	1.77469	1.99e-36	1.96e-35
AT1G06830	3.45	1.06e-19	3.31e-17	Repressed	Glutaredoxin family protein	-1.21664	0.00111472	0.00208523
AT1G06980	-1.4	1.87e-06	6.06e-05	Induced	unknown protein	-1.74794	5.51e-69	1.26e-67
AT1G08380	2.25	3.46e-14	4.63e-12	Repressed	photosystem I subunit O (PSAO)	1.8183	5.93e-24	3.79e-23
AT1G08630	-3.02	7.27e-17	1.36e-14	Induced	threonine aldolase 1 (THA1)	5.46143	0	0
AT1G09340	1.05	0.000264	0.00415	Repressed	chloroplast RNA binding (CRB)	2.78272	2.37e-77	6.68e-76
AT1G09530	-6	1.16e-59	4.26e-56	Induced	phytochrome interacting factor 3 (PIF3)	-1.57226	1.15e-71	2.8e-70
AT1G10070	-3.51	6.17e-28	3.32e-25	Induced	branched-chain amino acid transaminase 2 (BCAT-2)	2.4958	8.67e-144	8.17e-142
AT1G10270	1.15	0.00262	0.0258	Repressed	glutamine-rich protein 23 (GRP23)	1.36034	1.84e-21	1.05e-20
AT1G10340	-1.19	0.000198	0.00327	Induced	Ankyrin repeat family protein	-1.39359	3.92e-06	9.36e-06
AT1G10550	-1.64	6.42e-08	2.95e-06	Induced	xyloglucan:xyloglucosyl transferase 33 (XTH33)	-2.49964	2.08e-49	2.97e-48
AT1G10560	-2.33	1.38e-07	5.96e-06	Induced	plant U-box 18 (PUB18)	-1.4113	2.62e-10	8.56e-10
AT1G10657	3.5	9.28e-17	1.71e-14	Repressed	Plant protein 1589 of unknown function	-1.36605	2.74e-10	8.93e-10
AT1G11000	-1.15	0.000133	0.00235	Induced	MILDEW RESISTANCE LOCUS O 4 (MLO4)	-1.76678	1.45e-86	5.03e-85
AT1G11070	2.54	0.00271	0.0264	Repressed	BEST Arabidopsis thaliana protein match is: Hydroxyproline-rich glycoprotein family protein (TAIR:AT1G61080.1)	-1.82855	0.0156838	0.025074
AT1G11112	2.2	1.7e-10	1.26e-08	Repressed	unknown protein	-2.95127	0.00453504	0.00785739
AT1G11260	-1.21	2.51e-05	0.000587	Induced	sugar transporter 1 (STP1)	1.30761	1.32e-32	1.14e-31
AT1G11330	2.21	4.63e-10	3.26e-08	Repressed	S-locus lectin protein kinase family protein	1.90773	1.57e-52	2.43e-51
AT1G11700	1.39	3.77e-06	0.000113	Repressed	Protein of unknown function, DUF584	-1.65031	4.94e-29	3.77e-28
AT1G11960	-1.63	4.03e-06	0.00012	Induced	ERD (early-responsive to dehydration stress) family protein	-2.10839	1.18e-56	2.07e-55
AT1G12010	-1.11	0.000139	0.00245	Induced	2-oxoglutarate (2OG) and Fe(II)-dependent oxygenase superfamily protein	1.13104	5.74e-08	1.59e-07
AT1G12080	-1.67	9.4e-09	5.11e-07	Induced	Vacuolar calcium-binding protein-related	-4.27673	0	0
AT1G12500	-1.1	0.000135	0.00239	Induced	Nucleotide-sugar transporter family protein	-1.31493	1.36e-55	2.32e-54
AT1G12570	27.1	0.000866	0.0109	Repressed	Glucose-methanol-choline (GMC) oxidoreductase family protein	4.78152	3e-52	4.62e-51
AT1G12900	1.59	4.57e-08	2.17e-06	Repressed	glyceraldehyde 3-phosphate dehydrogenase A subunit 2 (GAPA-2)	3.44321	1.58e-137	1.3e-135
AT1G13300	1.08	0.000512	0.00722	Repressed	HYPERSENSITIVITY TO LOW PI-ELICITED PRIMARY ROOT SHORTENING 1 (HRS1)	-1.47747	9.46e-15	4e-14
AT1G13420	1.53	2.45e-07	9.93e-06	Repressed	sulfotransferase 4B (ST4B)	-3.1044	2.15e-38	2.25e-37
AT1G13448	1.3	0.000316	0.00486	Repressed	other RNA	-3.86555	3.14e-05	6.9e-05
AT1G13620	1.92	2.5e-06	7.83e-05	Repressed	root meristem growth factor 2 (RGF2)	3.38551	0.000927056	0.00175358
AT1G13700	1.25	7.77e-05	0.0015	Repressed	6-phosphogluconolactonase 1 (PGL1)	2.33233	2.93e-74	7.63e-73
AT1G14060	1.07	0.000326	0.00499	Repressed	GCK domain-containing protein	1.27795	3.13e-14	1.29e-13
AT1G14345	1.59	5.63e-08	2.64e-06	Repressed	NAD(P)-linked oxidoreductase superfamily protein	1.02496	3.49e-12	1.27e-11
AT1G14350	-1.85	2.06e-09	1.27e-07	Induced	FOUR LIPS (FLP)	-1.60433	9.6e-76	2.61e-74
AT1G14630	1.94	0.00186	0.0198	Repressed	unknown protein	1.77712	6.84e-05	0.00014577
AT1G14700	1.62	2.87e-08	1.44e-06	Repressed	purple acid phosphatase 3 (PAP3)	-1.88711	1.72e-97	7.49e-96
AT1G14860	-1.18	9e-05	0.0017	Induced	nudix hydrolase homolog 18 (NUDT18)	-1.03696	2.12e-22	1.26e-21
AT1G14930	-3.72	5.47e-26	2.74e-23	Induced	Polyketide cyclase/dehydrase and lipid transport superfamily protein	1.3851	0.0308344	0.0470791
AT1G14980	1.41	1.14e-06	3.98e-05	Repressed	chaperonin 10 (CPN10)	1.3266	1.41e-35	1.36e-34
AT1G15080	1.45	0.000245	0.00392	Repressed	lipid phosphate phosphatase 2 (LPP2)	1.06098	8.81e-10	2.77e-09
AT1G15380	-1.04	0.00153	0.0171	Induced	Lactoylglutathione lyase / glyoxalase I family protein	-2.10466	2.93e-40	3.22e-39
AT1G15580	1.65	1.36e-05	0.000343	Repressed	indole-3-acetic acid inducible 5 (IAA5)	-7.18281	2.26e-09	6.89e-09
AT1G15760	-1.96	3.34e-05	0.000746	Induced	Sterile alpha motif (SAM) domain-containing protein	-1.99279	1.16e-12	4.37e-12
AT1G15870	1.47	0.000192	0.00318	Repressed	Mitochondrial glycoprotein family protein	1.16411	0.00461907	0.00799499
AT1G15980	1.05	0.000307	0.00473	Repressed	NDH-dependent cyclic electron flow 1 (NDF1)	2.53504	7.16e-71	1.72e-69
AT1G16130	-1.45	0.00114	0.0136	Induced	wall associated kinase-like 2 (WAKL2)	-2.01116	1.26e-17	6.12e-17
AT1G16400	5.19	6.34e-30	3.88e-27	Repressed	cytochrome P450, family 79, subfamily F, polypeptide 2 (CYP79F2)	5.62906	9.49e-13	3.58e-12
AT1G16445	1.35	2.26e-05	0.000537	Repressed	S-adenosyl-L-methionine-dependent methyltransferases superfamily protein	1.14554	1.71e-06	4.21e-06
AT1G16850	-2.63	1.45e-16	2.62e-14	Induced	unknown protein	-1.8934	6.35e-37	6.34e-36
AT1G17060	-1.15	9.37e-05	0.00176	Induced	cytochrome p450 72c1 (CYP72C1)	-1.59652	3.22e-55	5.41e-54
AT1G17300	-1.09	0.000754	0.00983	Induced	unknown protein	1.00674	2.41e-12	8.86e-12
AT1G17420	2.17	0.000767	0.00993	Repressed	lipoxygenase 3 (LOX3)	-1.06051	0.0118853	0.0193568
AT1G17430	-1.07	0.00036	0.00543	Induced	alpha/beta-Hydrolases superfamily protein	-1.14259	1.9e-28	1.42e-27
AT1G17810	-1.98	4.81e-11	3.95e-09	Induced	beta-tonoplast intrinsic protein (BETA-TIP)	1.72921	5.64e-14	2.29e-13
AT1G18060	1.35	1.16e-05	0.000299	Repressed	unknown protein	2.32519	1.61e-65	3.44e-64
AT1G18200	-1.6	0.00111	0.0133	Induced	RAB GTPase homolog A6B (RABA6b)	-1.6176	5.5e-15	2.35e-14
AT1G18570	-1.74	3.22e-08	1.59e-06	Induced	myb domain protein 51 (MYB51)	-1.76662	1.67e-39	1.79e-38
AT1G18810	1.09	0.000714	0.00941	Repressed	phytochrome kinase substrate-related	2.70949	1.83e-116	1.06e-114
AT1G18850	1.31	1.45e-05	0.000363	Repressed	unknown protein	1.29562	4.65e-21	2.61e-20
AT1G19050	1.22	0.000144	0.0025	Repressed	response regulator 7 (ARR7)	-1.48973	1.63e-10	5.4e-10
AT1G19510	-2.15	4.85e-12	4.69e-10	Induced	RAD-like 5 (RL5)	-2.02698	6.29e-18	3.1e-17
AT1G19940	-1.84	9.4e-09	5.11e-07	Induced	glycosyl hydrolase 9B5 (GH9B5)	-3.06257	9.75e-33	8.51e-32
AT1G20190	-1.07	0.000191	0.00318	Induced	expansin 11 (EXPA11)	-3.12473	1.69e-190	2.91e-188
AT1G20340	1.36	2.6e-06	8.12e-05	Repressed	DNA-DAMAGE-REPAIR/TOLERATION PROTEIN 112 (DRT112)	2.07426	2.99e-31	2.49e-30
AT1G20790	-1.97	0.00273	0.0265	Induced	F-box family protein	-7.24832	1.9e-12	7.03e-12
AT1G21120	-1.09	0.000242	0.00389	Induced	O-methyltransferase family protein	-1.56213	9.72e-12	3.46e-11
AT1G21130	1.06	0.00028	0.00437	Repressed	O-methyltransferase family protein	2.45367	2.65e-117	1.57e-115
AT1G21400	-1.88	8.36e-09	4.63e-07	Induced	Thiamin diphosphate-binding fold (THDP-binding) superfamily protein	2.7713	9.14e-178	1.36e-175
AT1G21540	2.44	8.64e-07	3.11e-05	Repressed	AMP-dependent synthetase and ligase family protein	2.8899	1.19e-51	1.8e-50
AT1G21680	-1.5	4.1e-07	1.6e-05	Induced	DPP6 N-terminal domain-like protein	1.68393	1.71e-73	4.35e-72
AT1G21980	-1.23	2.67e-05	0.000618	Induced	phosphatidylinositol-4-phosphate 5-kinase 1 (PIP5K1)	-1.13327	9.15e-30	7.2e-29
AT1G22400	1.49	4.16e-07	1.62e-05	Repressed	UGT85A1	2.49079	2.24e-69	5.2e-68
AT1G22470	-1.01	0.0021	0.0219	Induced	unknown protein	-1.52788	1.66e-08	4.78e-08
AT1G22590	1.61	6.32e-08	2.92e-06	Repressed	AGAMOUS-like 87 (AGL87)	1.44708	9.54e-22	5.53e-21
AT1G22630	1.05	0.000417	0.00613	Repressed	unknown protein	1.93172	1.02e-27	7.49e-27
AT1G23100	1.93	2.95e-10	2.11e-08	Repressed	GroES-like family protein	1.97871	2.61e-12	9.57e-12
AT1G23130	4.32	2.06e-30	1.38e-27	Repressed	Polyketide cyclase/dehydrase and lipid transport superfamily protein	2.96708	1.88e-43	2.26e-42
AT1G24070	3.2	0.00175	0.0189	Repressed	cellulose synthase-like A10 (CSLA10)	-4.32786	1.15e-06	2.89e-06
AT1G24090	1.17	0.00127	0.0148	Repressed	RNase H family protein	1.85303	3.33e-09	1.01e-08
AT1G24530	1.51	3.34e-07	1.32e-05	Repressed	Transducin/WD40 repeat-like superfamily protein	2.85574	0	0
AT1G24577	1.8	0.000324	0.00496	Repressed	unknown protein	1.82811	1.2e-07	3.24e-07
AT1G24580	2.26	4.8e-12	4.67e-10	Repressed	RING/U-box superfamily protein	1.04135	1.54e-08	4.46e-08
AT1G25440	2.17	1.84e-12	1.93e-10	Repressed	B-box type zinc finger protein with CCT domain	-1.32414	5.47e-18	2.7e-17
AT1G26380	-1.63	5.86e-05	0.0012	Induced	FAD-binding Berberine family protein	-5.70994	4.28e-06	1.02e-05
AT1G26730	-1.09	0.00482	0.0408	Induced	EXS (ERD1/XPR1/SYG1) family protein	-4.55288	8.45e-65	1.77e-63
AT1G26761	4.93	5.27e-36	4.85e-33	Repressed	Arabinanase/levansucrase/invertase	1.57509	1.18e-21	6.79e-21
AT1G26770	1.75	6.67e-09	3.77e-07	Repressed	expansin A10 (EXPA10)	-1.68599	4.81e-53	7.64e-52
AT1G26780	-1.38	0.000377	0.00562	Induced	myb domain protein 117 (MYB117)	-2.5281	8.49e-15	3.6e-14
AT1G27020	1.17	5.41e-05	0.00111	Repressed	unknown protein	1.21439	1.34e-20	7.41e-20
AT1G28330	-1.63	2.23e-08	1.14e-06	Induced	dormancy-associated protein-like 1	-1.0751	5.84e-28	4.31e-27
AT1G29195	-1.33	7.67e-06	0.00021	Induced	unknown protein	-2.27266	7.58e-45	9.5e-44
AT1G29250	1.4	1.28e-06	4.41e-05	Repressed	Alba DNA/RNA-binding protein	1.22334	1.02e-28	7.74e-28
AT1G29680	-1.18	0.00486	0.041	Induced	Protein of unknown function (DUF1264)	1.47339	0.00863677	0.0143617
AT1G29920	8.96	9.43e-110	1.04e-105	Repressed	chlorophyll A/B-binding protein 2 (CAB2)	2.00448	3.53e-18	1.76e-17
AT1G30080	-2.23	3.72e-08	1.79e-06	Induced	Glycosyl hydrolase superfamily protein	-2.31826	2.57e-31	2.14e-30
AT1G30170	5.22	6.22e-17	1.18e-14	Repressed	Protein of unknown function (DUF295)	4.14308	0.000342042	0.000678835
AT1G30250	4.06	7.2e-09	4.05e-07	Repressed	unknown protein	-4.84217	0.000194003	0.000395168
AT1G30380	2.6	6.08e-18	1.31e-15	Repressed	photosystem I subunit K (PSAK)	1.79114	1.32e-22	7.92e-22
AT1G30530	1.38	2.49e-06	7.79e-05	Repressed	UDP-glucosyl transferase 78D1 (UGT78D1)	-1.25995	1.54e-19	8.11e-19
AT1G30720	-1.35	3.99e-06	0.000119	Induced	FAD-binding Berberine family protein	-1.40376	2.29e-05	5.11e-05
AT1G30730	-1.29	1.26e-05	0.000323	Induced	FAD-binding Berberine family protein	-1.27061	6.98e-07	1.78e-06
AT1G30760	-1.11	0.000255	0.00405	Induced	FAD-binding Berberine family protein	-3.55723	1.08e-98	4.8e-97
AT1G31173	-2.02	7.72e-09	4.31e-07	Induced	MIR167D	-2.71702	3.93e-18	1.95e-17
AT1G31330	2.08	1.98e-12	2.04e-10	Repressed	photosystem I subunit F (PSAF)	1.3288	3.35e-24	2.16e-23
AT1G31580	3.9	4.66e-32	3.21e-29	Repressed	ECS1	1.63788	1.3e-27	9.54e-27
AT1G31710	1.2	3.61e-05	0.000796	Repressed	Copper amine oxidase family protein	-1.83806	3.02e-50	4.42e-49
AT1G32170	-1.45	6.28e-07	2.34e-05	Induced	xyloglucan endotransglucosylase/hydrolase 30 (XTH30)	-3.07325	1.97e-126	1.38e-124
AT1G32450	-1.07	0.000378	0.00564	Induced	nitrate transporter 1.5 (NRT1.5)	-7.53778	1.69e-151	1.76e-149
AT1G33440	-1.52	9.63e-07	3.42e-05	Induced	Major facilitator superfamily protein	-2.83324	1.34e-24	8.79e-24
AT1G33600	1.86	8.46e-10	5.67e-08	Repressed	Leucine-rich repeat (LRR) family protein	2.00381	1.18e-102	5.64e-101
AT1G33811	1.79	2.4e-09	1.46e-07	Repressed	GDSL-like Lipase/Acylhydrolase superfamily protein	1.61623	4.69e-43	5.58e-42
AT1G34110	-1.1	0.00017	0.00288	Induced	Leucine-rich receptor-like protein kinase family protein	-1.25576	1.6e-36	1.58e-35
AT1G34570	1.06	0.00179	0.0193	Repressed	Essential protein Yae1, N-terminal	1.38206	8.44e-18	4.12e-17
AT1G35290	6.98	1.21e-19	3.7e-17	Repressed	Thioesterase superfamily protein	5.13159	6.31e-98	2.77e-96
AT1G35310	2.03	0.000109	0.00199	Repressed	MLP-like protein 168 (MLP168)	3.75155	7.7e-17	3.58e-16
AT1G35910	-2.03	6.32e-05	0.00127	Induced	Haloacid dehalogenase-like hydrolase (HAD) superfamily protein	-2.18078	1.27e-07	3.43e-07
AT1G36060	-1.25	4.47e-05	0.000947	Induced	Integrase-type DNA-binding superfamily protein	1.60282	2.71e-24	1.76e-23
AT1G37130	1.12	0.000108	0.00197	Repressed	nitrate reductase 2 (NIA2)	2.29718	1.24e-158	1.39e-156
AT1G43140	-1.9	0.00229	0.0232	Induced	Cullin family protein	-1.51477	1.94e-05	4.35e-05
AT1G43560	1.08	0.000185	0.0031	Repressed	thioredoxin Y2 (ty2)	2.17264	7.29e-88	2.61e-86
AT1G43780	1.88	1.68e-07	7.1e-06	Repressed	serine carboxypeptidase-like 44 (scpl44)	-2.31866	0.0261027	0.0402912
AT1G43800	1.9	9.7e-11	7.49e-09	Repressed	Plant stearoyl-acyl-carrier-protein desaturase family protein	-2.03021	0.000822778	0.00156508
AT1G44000	1.28	1.78e-05	0.000435	Repressed	unknown protein	1.32538	7.11e-23	4.35e-22
AT1G44542	-3.57	2.55e-05	0.000595	Induced	Cyclase family protein	-2.92825	2.75e-11	9.55e-11
AT1G44830	-1.19	7.55e-05	0.00147	Induced	Integrase-type DNA-binding superfamily protein	-1.85775	2.9e-10	9.43e-10
AT1G45130	-1.14	0.000106	0.00195	Induced	beta-galactosidase 5 (BGAL5)	-2.27733	1.6e-212	3.56e-210
AT1G48820	-2.35	9.13e-08	4.1e-06	Induced	Terpenoid cyclases/Protein prenyltransferases superfamily protein	-4.37015	0.000720147	0.00137806
AT1G49450	1.79	5.2e-07	1.99e-05	Repressed	Transducin/WD40 repeat-like superfamily protein	-2.13087	1.53e-10	5.06e-10
AT1G49570	-2.8	2.5e-19	7.25e-17	Induced	Peroxidase superfamily protein	-8.44297	8.41e-81	2.58e-79
AT1G49920	2.31	0.00355	0.0324	Repressed	MuDR family transposase	3.66049	2.64e-28	1.97e-27
AT1G50060	1.01	0.000504	0.00713	Repressed	CAP (Cysteine-rich secretory proteins, Antigen 5, and Pathogenesis-related 1 protein) superfamily protein	1.06111	3.64e-08	1.02e-07
AT1G51380	1.67	1.12e-05	0.000291	Repressed	DEA(D/H)-box RNA helicase family protein	1.29919	2.18e-05	4.88e-05
AT1G51805	3	1.48e-18	3.59e-16	Repressed	Leucine-rich repeat protein kinase family protein	2.70075	1.84e-188	3.11e-186
AT1G52060	2.19	4.5e-11	3.71e-09	Repressed	Mannose-binding lectin superfamily protein	1.02651	7.58e-07	1.93e-06
AT1G52220	1.05	0.000269	0.00423	Repressed	FUNCTIONS IN: molecular_function unknown	1.43749	1.47e-28	1.11e-27
AT1G52230	2.62	4.26e-18	9.4e-16	Repressed	photosystem I subunit H2 (PSAH2)	1.25403	4.01e-12	1.46e-11
AT1G52410	1.95	1.07e-07	4.73e-06	Repressed	TSK-associating protein 1 (TSA1)	-1.55469	5e-06	1.18e-05
AT1G52750	-1.09	0.000223	0.00362	Induced	alpha/beta-Hydrolases superfamily protein	-3.0358	6.71e-168	8.64e-166
AT1G52770	3.72	0.00552	0.0447	Repressed	Phototropic-responsive NPH3 family protein	5.50841	3.86e-41	4.35e-40
AT1G52830	-1.2	0.000255	0.00406	Induced	indole-3-acetic acid 6 (IAA6)	-9.17935	1.17e-27	8.58e-27
AT1G52930	1.16	6.98e-05	0.00138	Repressed	Ribosomal RNA processing Brix domain protein	1.20965	4.22e-24	2.72e-23
AT1G53060	1.52	5.19e-06	0.00015	Repressed	Legume lectin family protein	-1.51682	7.6e-14	3.06e-13
AT1G53070	1.83	7.81e-10	5.27e-08	Repressed	Legume lectin family protein	-2.2746	2.99e-34	2.76e-33
AT1G53080	-4.06	2.43e-25	1.14e-22	Induced	Legume lectin family protein	-1.61405	2.1e-10	6.89e-10
AT1G53160	-1.6	0.00486	0.0411	Induced	squamosa promoter binding protein-like 4 (SPL4)	2.5673	1.95e-09	5.99e-09
AT1G53470	-1.28	0.000723	0.00952	Induced	mechanosensitive channel of small conductance-like 4 (MSL4)	-1.78507	4.16e-66	8.96e-65
AT1G53520	1.07	0.000325	0.00497	Repressed	Chalcone-flavanone isomerase family protein	2.24528	1.06e-92	4.16e-91
AT1G53635	1.5	0.000733	0.00963	Repressed	unknown protein	-3.50737	0.0302287	0.0462347
AT1G53680	1.06	0.00215	0.0222	Repressed	glutathione S-transferase TAU 28 (GSTU28)	-1.06038	2.15e-12	7.92e-12
AT1G53700	-2.55	1.39e-12	1.47e-10	Induced	WAG 1 (WAG1)	-5.54409	8.84e-26	6.06e-25
AT1G54040	29.14	1.39e-11	1.25e-09	Repressed	epithiospecifier protein (ESP)	-5.70317	3.27e-06	7.87e-06
AT1G55205	1.16	0.000215	0.00351	Repressed	unknown protein	1.16265	3.35e-06	8.04e-06
AT1G55670	2.57	1.47e-17	2.95e-15	Repressed	photosystem I subunit G (PSAG)	1.12388	9.47e-09	2.79e-08
AT1G55910	1.11	0.000714	0.00941	Repressed	zinc transporter 11 precursor (ZIP11)	1.09378	5.05e-15	2.17e-14
AT1G56300	-1.08	0.000222	0.00362	Induced	Chaperone DnaJ-domain superfamily protein	3.23103	4.42e-111	2.37e-109
AT1G56320	1.37	0.000227	0.00368	Repressed	BEST Arabidopsis thaliana protein match is: Glycine-rich protein family (TAIR:AT5G49350.2)	-1.07901	0.00964204	0.0159025
AT1G56540	-27.31	0.000149	0.00257	Induced	Disease resistance protein (TIR-NBS-LRR class) family	-3.21894	5.49e-24	3.52e-23
AT1G56650	4.1	3.45e-12	3.43e-10	Repressed	production of anthocyanin pigment 1 (PAP1)	-3.76895	4.25e-31	3.52e-30
AT1G56680	1.76	1.5e-08	7.9e-07	Repressed	Chitinase family protein	2.442	7.62e-17	3.55e-16
AT1G57570	-1.83	0.000425	0.00622	Induced	Mannose-binding lectin superfamily protein	-2.12314	4.35e-17	2.05e-16
AT1G57590	1.81	2.08e-05	0.000498	Repressed	Pectinacetylesterase family protein	1.8526	2.16e-15	9.45e-15
AT1G57750	28.99	1.19e-10	8.99e-09	Repressed	cytochrome P450, family 96, subfamily A, polypeptide 15 (CYP96A15)	-4.34769	0.00129132	0.00239833
AT1G57860	1.06	0.000258	0.00409	Repressed	Translation protein SH3-like family protein	1.02355	2.89e-27	2.09e-26
AT1G58170	1.15	0.000942	0.0118	Repressed	Disease resistance-responsive (dirigent-like protein) family protein	-2.50361	1.41e-10	4.68e-10
AT1G58180	-1.24	3.2e-05	0.000722	Induced	beta carbonic anhydrase 6 (BCA6)	1.25168	7.23e-71	1.73e-69
AT1G58410	-1.96	1.82e-10	1.33e-08	Induced	Disease resistance protein (CC-NBS-LRR class) family	-1.21739	2.66e-14	1.1e-13
AT1G58460	4.34	0.00014	0.00246	Repressed	unknown protein	-1.76246	1.15e-10	3.84e-10
AT1G60950	1.76	1.88e-09	1.17e-07	Repressed	FED A	1.57116	2e-30	1.61e-29
AT1G61520	2.63	3.17e-18	7.28e-16	Repressed	photosystem I light harvesting complex gene 3 (LHCA3)	1.48277	8.34e-27	5.92e-26
AT1G61740	-1.17	5.69e-05	0.00117	Induced	Sulfite exporter TauE/SafE family protein	1.87652	8.73e-95	3.6e-93
AT1G62180	1.1	0.000156	0.00268	Repressed	5'adenylylphosphosulfate reductase 2 (APR2)	-1.0336	2.06e-27	1.5e-26
AT1G62280	-2.35	7.35e-10	4.97e-08	Induced	SLAC1 homologue 1 (SLAH1)	-9.91475	3.07e-16	1.39e-15
AT1G62400	3.71	0.000102	0.00189	Repressed	high leaf temperature 1 (HT1)	1.52993	1.37e-08	3.98e-08
AT1G62420	-2.55	1.04e-07	4.58e-06	Induced	Protein of unknown function (DUF506)	2.24107	9.79e-05	0.000205451
AT1G62610	-1.74	5.66e-08	2.64e-06	Induced	NAD(P)-binding Rossmann-fold superfamily protein	-2.6839	2.92e-80	8.85e-79
AT1G62620	-26.88	0.00158	0.0175	Induced	Flavin-binding monooxygenase family protein	-1.56866	0.0126543	0.0205175
AT1G62770	-1.15	6.83e-05	0.00135	Induced	Plant invertase/pectin methylesterase inhibitor superfamily protein	-2.10771	3.12e-80	9.44e-79
AT1G62850	2.02	0.00615	0.0482	Repressed	Class I peptide chain release factor	1.78418	1.93e-51	2.93e-50
AT1G62935	1.19	0.00479	0.0406	Repressed	unknown protein	-2.20438	0.00512043	0.00880205
AT1G62975	1.89	2.76e-10	1.98e-08	Repressed	basic helix-loop-helix (bHLH) DNA-binding superfamily protein	-2.03719	1.13e-89	4.24e-88
AT1G63530	-1.68	0.00279	0.027	Induced	BEST Arabidopsis thaliana protein match is: hydroxyproline-rich glycoprotein family protein (TAIR:AT1G63540.1)	-2.29894	8.77e-09	2.58e-08
AT1G63650	1.32	1.24e-05	0.000319	Repressed	ENHANCER OF GLABRA 3 (EGL3)	-1.10563	2.16e-13	8.48e-13
AT1G63880	2.05	2.35e-10	1.7e-08	Repressed	Disease resistance protein (TIR-NBS-LRR class) family	1.92311	1.62e-31	1.36e-30
AT1G63930	1.01	0.00139	0.0158	Repressed	from the Czech 'roh' meaning 'corner' (ROH1)	3.28065	9.77e-18	4.76e-17
AT1G64110	-2.22	1.25e-13	1.58e-11	Induced	P-loop containing nucleoside triphosphate hydrolases superfamily protein	-1.98109	1.77e-81	5.51e-80
AT1G64390	-1.05	0.000242	0.00389	Induced	glycosyl hydrolase 9C2 (GH9C2)	-4.0132	0	0
AT1G64640	-1.16	5.34e-05	0.0011	Induced	early nodulin-like protein 8 (ENODL8)	-2.89348	3.06e-175	4.41e-173
AT1G64660	-2.65	4.31e-18	9.4e-16	Induced	methionine gamma-lyase (MGL)	-1.75831	4.76e-96	2.01e-94
AT1G64780	2.25	2.51e-09	1.53e-07	Repressed	ammonium transporter 1	1.93317	3.76e-44	4.62e-43
AT1G65370	-1.02	0.00261	0.0257	Induced	TRAF-like family protein	-1.84638	5.42e-20	2.91e-19
AT1G65900	1.21	0.000802	0.0103	Repressed	unknown protein	-1.52682	2.74e-13	1.07e-12
AT1G65920	-1.25	0.000123	0.0022	Induced	Regulator of chromosome condensation (RCC1) family with FYVE zinc finger domain	-2.08725	1.78e-79	5.33e-78
AT1G65970	-1.02	0.000418	0.00615	Induced	thioredoxin-dependent peroxidase 2 (TPX2)	-3.34193	2.52e-64	5.25e-63
AT1G66780	-2.33	0.00446	0.0386	Induced	MATE efflux family protein	-2.63477	2.51e-11	8.74e-11
AT1G66970	3.16	8.07e-18	1.71e-15	Repressed	SHV3-like 2 (SVL2)	3.05803	1.13e-85	3.85e-84
AT1G67265	-3.31	1.73e-25	8.47e-23	Induced	ROTUNDIFOLIA like 21 (RTFL21)	-3.43956	1.36e-15	5.98e-15
AT1G67270	-4.58	4.62e-10	3.25e-08	Induced	Zinc-finger domain of monoamine-oxidase A repressor R1 protein	-2.98619	0.004728	0.00817436
AT1G67740	1.21	2.59e-05	0.000604	Repressed	photosystem II BY (PSBY)	1.45534	1.39e-26	9.78e-26
AT1G67980	-2.94	2.17e-07	8.86e-06	Induced	caffeoyl-CoA 3-O-methyltransferase (CCOAMT)	-2.02689	0.00255201	0.0045729
AT1G68520	1.55	1.35e-07	5.83e-06	Repressed	B-box type zinc finger protein with CCT domain	-1.26968	2.2e-20	1.2e-19
AT1G68590	1.05	0.000273	0.00428	Repressed	Ribosomal protein PSRP-3/Ycf65	2.27938	4.36e-65	9.26e-64
AT1G68620	-2.64	1.89e-11	1.65e-09	Induced	alpha/beta-Hydrolases superfamily protein	-1.08636	2.42e-10	7.92e-10
AT1G68690	-1.1	0.00551	0.0447	Induced	Protein kinase superfamily protein	-1.66056	3.42e-32	2.93e-31
AT1G68740	1.75	3.87e-05	0.000842	Repressed	PHO1	-2.09307	1.38e-28	1.04e-27
AT1G68800	-2.37	3.92e-06	0.000117	Induced	TCP domain protein 12 (TCP12)	-1.72351	0.00783167	0.0131058
AT1G68850	2.07	0.00615	0.0482	Repressed	Peroxidase superfamily protein	-1.71557	0.000587927	0.00113764
AT1G69170	-2	0.000294	0.00457	Induced	Squamosa promoter-binding protein-like (SBP domain) transcription factor family protein	-1.03785	5.79e-13	2.22e-12
AT1G69490	-2.94	4.3e-13	4.94e-11	Induced	NAC-like, activated by AP3/PI (NAP)	-1.20502	4.13e-15	1.78e-14
AT1G69570	-1.36	3.61e-06	0.000109	Induced	Dof-type zinc finger DNA-binding family protein	-2.34161	1.12e-56	1.95e-55
AT1G69690	-1.34	5.72e-06	0.000163	Induced	TCP family transcription factor	-2.35068	5.18e-62	1.02e-60
AT1G69930	-2.08	0.000961	0.0119	Induced	glutathione S-transferase TAU 11 (GSTU11)	-5.40624	2.39e-05	5.33e-05
AT1G70710	-1.54	1.82e-07	7.64e-06	Induced	glycosyl hydrolase 9B1 (GH9B1)	-2.36859	1.9e-270	7.27e-268
AT1G70820	3.04	1.91e-05	0.000463	Repressed	phosphoglucomutase, putative / glucose phosphomutase, putative	7.05187	1.88e-194	3.42e-192
AT1G70840	-1.82	5e-09	2.87e-07	Induced	MLP-like protein 31 (MLP31)	2.35144	0.000101605	0.000212822
AT1G70850	1.21	3.06e-05	0.000694	Repressed	MLP-like protein 34 (MLP34)	-2.33818	1.33e-29	1.03e-28
AT1G70890	1.17	7.07e-05	0.00139	Repressed	MLP-like protein 43 (MLP43)	-1.61614	2.83e-29	2.18e-28
AT1G71030	-2.46	2.62e-13	3.1e-11	Induced	MYB-like 2 (MYBL2)	3.14023	7.29e-139	6.18e-137
AT1G71250	-3.9	5.61e-10	3.88e-08	Induced	GDSL-like Lipase/Acylhydrolase superfamily protein	1.5859	0.0189873	0.0299606
AT1G71692	2.11	7.84e-12	7.3e-10	Repressed	AGAMOUS-like 12 (AGL12)	-3.45519	1.63e-16	7.47e-16
AT1G71850	1.25	0.000316	0.00486	Repressed	Ubiquitin carboxyl-terminal hydrolase family protein	1.67487	2.83e-24	1.83e-23
AT1G71890	1.88	9.87e-10	6.52e-08	Repressed	SUC5	2.01951	8.35e-10	2.63e-09
AT1G72290	-31.7	9.12e-33	6.49e-30	Induced	Kunitz family trypsin and protease inhibitor protein	-8.79256	1.44e-13	5.7e-13
AT1G72520	-1.83	1.77e-06	5.77e-05	Induced	PLAT/LH2 domain-containing lipoxygenase family protein	-2.19476	3.29e-12	1.2e-11
AT1G72610	2.4	1.09e-15	1.78e-13	Repressed	germin-like protein 1 (GER1)	2.34435	1.48e-25	1e-24
AT1G73000	-3.25	1.25e-05	0.000321	Induced	PYR1-like 3 (PYL3)	-3.41747	0.0138779	0.0223743
AT1G73260	-1.06	0.000233	0.00376	Induced	kunitz trypsin inhibitor 1 (KTI1)	-1.22387	1.99e-10	6.54e-10
AT1G73330	1.76	3.62e-09	2.14e-07	Repressed	drought-repressed 4 (DR4)	-4.03045	4.67e-43	5.56e-42
AT1G73620	2.28	1.01e-11	9.2e-10	Repressed	Pathogenesis-related thaumatin superfamily protein	1.81835	1.2e-11	4.23e-11
AT1G73830	-1.26	2.81e-05	0.000645	Induced	BR enhanced expression 3 (BEE3)	3.92364	2.65e-97	1.15e-95
AT1G73870	30.02	9.3e-18	1.95e-15	Repressed	B-box type zinc finger protein with CCT domain	-1.87153	3.34e-07	8.72e-07
AT1G74290	2.49	0.000946	0.0118	Repressed	alpha/beta-Hydrolases superfamily protein	6.48558	5.82e-14	2.36e-13
AT1G74460	1.17	0.00331	0.0308	Repressed	GDSL-like Lipase/Acylhydrolase superfamily protein	-1.62063	0.00024857	0.000501142
AT1G74650	-2.07	1.95e-07	8.12e-06	Induced	myb domain protein 31 (MYB31)	-1.97856	2.03e-32	1.75e-31
AT1G74730	1.6	4.06e-08	1.95e-06	Repressed	Protein of unknown function (DUF1118)	2.15919	7.2e-46	9.26e-45
AT1G75900	-1.88	2.35e-10	1.7e-08	Induced	GDSL-like Lipase/Acylhydrolase superfamily protein	-5.13461	5.17e-224	1.29e-221
AT1G76080	2.95	4.24e-20	1.42e-17	Repressed	chloroplastic drought-induced stress protein of 32 kD (CDSP32)	3.88612	9.93e-81	3.04e-79
AT1G76110	1.24	0.000576	0.00793	Repressed	HMG (high mobility group) box protein with ARID/BRIGHT DNA-binding domain	1.55242	1.17e-23	7.43e-23
AT1G76240	-1.22	5.06e-05	0.00105	Induced	Arabidopsis protein of unknown function (DUF241)	-3.74378	1.15e-200	2.22e-198
AT1G76790	1.4	1.7e-06	5.61e-05	Repressed	O-methyltransferase family protein	-1.94057	5.6e-44	6.84e-43
AT1G77110	1.9	0.00487	0.0411	Repressed	PIN-FORMED 6 (PIN6)	-1.42203	0.00162184	0.0029783
AT1G77120	1.37	7.15e-06	0.000199	Repressed	alcohol dehydrogenase 1 (ADH1)	-1.02722	0.0038206	0.00668661
AT1G77520	-3.37	0.00552	0.0447	Induced	O-methyltransferase family protein	-3.29269	0.0157665	0.0251959
AT1G77765	1.6	1.31e-05	0.000332	Repressed	unknown protein	-1.46575	0.00794235	0.0132825
AT1G77950	-3.34	3.75e-20	1.27e-17	Induced	AGAMOUS-like 67 (AGL67)	2.63774	1.9e-13	7.47e-13
AT1G78320	1.97	4.43e-07	1.71e-05	Repressed	glutathione S-transferase TAU 23 (GSTU23)	3.34401	3.79e-08	1.06e-07
AT1G78460	1.55	4.52e-07	1.74e-05	Repressed	SOUL heme-binding family protein	4.04783	1.93e-173	2.64e-171
AT1G78490	2.72	3.88e-16	6.59e-14	Repressed	cytochrome P450, family 708, subfamily A, polypeptide 3 (CYP708A3)	-1.33693	2.35e-13	9.2e-13
AT1G78580	1.09	0.00169	0.0185	Repressed	trehalose-6-phosphate synthase (TPS1)	1.44401	6.74e-30	5.33e-29
AT1G78970	-1.11	0.000637	0.00863	Induced	lupeol synthase 1 (LUP1)	-2.62764	3.31e-100	1.52e-98
AT1G79040	1.39	1.48e-06	4.99e-05	Repressed	photosystem II subunit R (PSBR)	2.61141	3.74e-48	5.2e-47
AT1G79120	-1.43	0.0064	0.0497	Induced	Ubiquitin carboxyl-terminal hydrolase family protein	1.25672	0.000205381	0.000417482
AT1G79770	3.84	0.00324	0.0302	Repressed	Protein of unknown function (DUF1677)	5.37726	7.43e-14	2.99e-13
AT1G80120	1.28	2e-05	0.00048	Repressed	Protein of unknown function (DUF567)	-2.71299	1.16e-21	6.72e-21
AT1G80720	1.21	0.000797	0.0103	Repressed	Mitochondrial glycoprotein family protein	1.08976	7.69e-05	0.000162969
AT1G80920	-1.05	0.0003	0.00464	Induced	J8	1.74118	6.14e-102	2.9e-100
AT2G01610	-1.54	2.58e-05	0.0006	Induced	Plant invertase/pectin methylesterase inhibitor superfamily protein	-3.94262	3.69e-23	2.28e-22
AT2G01760	1.49	3.69e-05	0.000811	Repressed	response regulator 14 (RR14)	1.16317	4.83e-07	1.25e-06
AT2G01890	2.7	1.05e-18	2.61e-16	Repressed	purple acid phosphatase 8 (PAP8)	-2.14005	1.93e-125	1.33e-123
AT2G02630	-1.41	1.76e-05	0.00043	Induced	Cysteine/Histidine-rich C1 domain family protein	-3.62035	1.27e-51	1.93e-50
AT2G02710	-1.12	0.000134	0.00238	Induced	PAS/LOV PROTEIN C (PLPC)	1.47906	1.04e-82	3.31e-81
AT2G02810	1.26	0.000826	0.0105	Repressed	UDP-galactose transporter 1 (UTR1)	1.50257	1.72e-17	8.26e-17
AT2G02820	-1.11	0.000206	0.00339	Induced	myb domain protein 88 (MYB88)	-3.37124	3.73e-101	1.74e-99
AT2G02930	-1.47	1.14e-06	4e-05	Induced	glutathione S-transferase F3 (GSTF3)	1.13023	0.00426218	0.00741091
AT2G03090	1.84	8.04e-10	5.41e-08	Repressed	expansin A15 (EXPA15)	-1.6035	6.98e-32	5.93e-31
AT2G05100	4.67	5.54e-45	9.4e-42	Repressed	photosystem II light harvesting complex gene 2.1 (LHCB2.1)	1.53278	3.52e-15	1.52e-14
AT2G05914	1.36	5.41e-05	0.00111	Repressed	Potential natural antisense gene, locus overlaps with AT2G05915	1.1714	0.0120336	0.0195795
AT2G06520	1.9	8.79e-11	6.88e-09	Repressed	photosystem II subunit X (PSBX)	1.58193	2.78e-19	1.45e-18
AT2G06925	1.3	1.12e-05	0.000291	Repressed	PLA2-ALPHA	1.25736	1.32e-28	9.98e-28
AT2G11810	-1.33	0.0019	0.0202	Induced	monogalactosyldiacylglycerol synthase type C (MGDC)	-3.43768	1.43e-19	7.55e-19
AT2G13610	2.38	1.09e-11	9.92e-10	Repressed	ABC-2 type transporter family protein	2.73345	6.99e-89	2.57e-87
AT2G14070	27.77	1.55e-05	0.000385	Repressed	wound-responsive protein-related	3.37361	0.0310738	0.0474048
AT2G14880	1	0.000477	0.00683	Repressed	SWIB/MDM2 domain superfamily protein	1.06487	1.35e-14	5.65e-14
AT2G14900	-1.51	2.91e-07	1.17e-05	Induced	Gibberellin-regulated family protein	-1.87921	6.13e-89	2.26e-87
AT2G15010	-1.03	0.00116	0.0137	Induced	Plant thionin	1.55741	8.91e-05	0.000187534
AT2G16005	1.8	3.14e-06	9.55e-05	Repressed	MD-2-related lipid recognition domain-containing protein	-5.24695	6.74e-13	2.57e-12
AT2G17550	-1.12	0.00013	0.00231	Induced	unknown protein	-1.13376	5.78e-22	3.38e-21
AT2G17850	1.98	2.15e-09	1.32e-07	Repressed	Rhodanese/Cell cycle control phosphatase superfamily protein	-5.0886	6.84e-05	0.000145774
AT2G18050	-3.28	2.42e-25	1.14e-22	Induced	histone H1-3 (HIS1-3)	-1.19386	4.77e-08	1.33e-07
AT2G18150	2.28	3.4e-07	1.34e-05	Repressed	Peroxidase superfamily protein	-7.56681	3.88e-10	1.25e-09
AT2G18210	1.3	0.00134	0.0155	Repressed	unknown protein	-1.36688	1.28e-07	3.45e-07
AT2G18328	1.8	9.91e-07	3.51e-05	Repressed	RAD-like 4 (RL4)	1.48178	2.07e-07	5.5e-07
AT2G18340	2.16	0.000214	0.0035	Repressed	late embryogenesis abundant domain-containing protein / LEA domain-containing protein	1.16135	0.0200929	0.0315978
AT2G18800	1.09	0.0013	0.0151	Repressed	xyloglucan endotransglucosylase/hydrolase 21 (XTH21)	-6.00975	5.54e-12	2e-11
AT2G18969	-2.15	1.05e-12	1.14e-10	Induced	BEST Arabidopsis thaliana protein match is: sequence-specific DNA binding transcription factors	-4.9201	1.41e-68	3.22e-67
AT2G19060	3.8	0.00552	0.0447	Repressed	SGNH hydrolase-type esterase superfamily protein	-4.07469	3.46e-26	2.41e-25
AT2G19385	1.01	0.00127	0.0148	Repressed	zinc ion binding	1.14482	4.36e-15	1.88e-14
AT2G19660	-1.82	9.91e-10	6.53e-08	Induced	Cysteine/Histidine-rich C1 domain family protein	-4.01023	1.47e-150	1.51e-148
AT2G19990	27.03	0.000866	0.0109	Repressed	pathogenesis-related protein-1-like (PR-1-LIKE)	-2.03431	0.00625263	0.0106142
AT2G20080	-1.25	2.17e-05	0.000518	Induced	unknown protein	-3.75568	8.6e-60	1.63e-58
AT2G20250	1.77	0.00037	0.00554	Repressed	unknown protein	1.43457	2.04e-09	6.25e-09
AT2G20260	2.02	8.39e-12	7.77e-10	Repressed	photosystem I subunit E-2 (PSAE-2)	1.14338	2.45e-13	9.58e-13
AT2G20450	1.27	1.09e-05	0.000284	Repressed	Ribosomal protein L14	1.06401	5.25e-27	3.75e-26
AT2G20880	-2.08	9.82e-06	0.00026	Induced	Integrase-type DNA-binding superfamily protein	-6.3	6.21e-07	1.59e-06
AT2G20940	1.28	6.08e-05	0.00123	Repressed	Protein of unknown function (DUF1279)	1.17219	1.9e-10	6.24e-10
AT2G21080	1.09	0.000365	0.00548	Repressed	unknown protein	2.2799	1.19e-38	1.25e-37
AT2G21140	-1.54	1.1e-07	4.81e-06	Induced	proline-rich protein 2 (PRP2)	-3.60142	3.14e-180	4.73e-178
AT2G21210	1.34	6.69e-06	0.000187	Repressed	SAUR-like auxin-responsive protein family	1.08296	3.23e-22	1.91e-21
AT2G21330	1.33	4.38e-06	0.000129	Repressed	fructose-bisphosphate aldolase 1 (FBA1)	2.06953	1.1e-40	1.23e-39
AT2G21540	-1.3	8.61e-06	0.000232	Induced	SEC14-like 3 (SFH3)	-1.58271	1.48e-75	3.97e-74
AT2G21650	2.27	0.00119	0.0141	Repressed	MATERNAL EFFECT EMBRYO ARREST 3 (MEE3)	2.56165	0.00986138	0.0162484
AT2G21860	1.02	0.000449	0.00648	Repressed	violaxanthin de-epoxidase-related	1.92703	3.69e-71	8.9e-70
AT2G21910	-7.39	5.06e-34	3.85e-31	Induced	cytochrome P450, family 96, subfamily A, polypeptide 5 (CYP96A5)	-8.39438	1.34e-12	4.99e-12
AT2G22190	1.23	0.000799	0.0103	Repressed	Haloacid dehalogenase-like hydrolase (HAD) superfamily protein	-1.29627	1.29e-06	3.21e-06
AT2G22510	1.91	0.000146	0.00254	Repressed	hydroxyproline-rich glycoprotein family protein	-3.7821	5.9e-09	1.76e-08
AT2G22590	-2.51	0.00355	0.0324	Induced	UDP-Glycosyltransferase superfamily protein	5.68619	2.25e-47	3.06e-46
AT2G22860	-1.62	3.57e-08	1.74e-06	Induced	phytosulfokine 2 precursor (PSK2)	-2.71158	2.99e-57	5.28e-56
AT2G22990	1.01	0.000657	0.00886	Repressed	sinapoylglucose 1	1.49165	3.56e-131	2.69e-129
AT2G23540	1.43	0.000193	0.00319	Repressed	GDSL-like Lipase/Acylhydrolase superfamily protein	-1.55933	0.000525916	0.00102275
AT2G23630	1.86	1.68e-07	7.1e-06	Repressed	SKU5 similar 16 (sks16)	1.65426	5.24e-08	1.45e-07
AT2G24210	-2.98	0.00355	0.0324	Induced	terpene synthase 10 (TPS10)	-5.28853	8.24e-05	0.000174029
AT2G24300	-1.35	3.92e-06	0.000117	Induced	Calmodulin-binding protein	-2.37387	6.02e-176	8.84e-174
AT2G24645	1.43	2.28e-06	7.18e-05	Repressed	Transcriptional factor B3 family protein	-1.2032	1.2e-05	2.75e-05
AT2G24762	1.6	2.5e-07	1.01e-05	Repressed	glutamine dumper 4 (GDU4)	-1.15021	1.2e-06	3e-06
AT2G25130	-2.94	3.99e-13	4.6e-11	Induced	ARM repeat superfamily protein	-1.36436	2.39e-08	6.8e-08
AT2G25150	1.45	0.000193	0.00319	Repressed	HXXXD-type acyl-transferase family protein	-3.93749	2.01e-28	1.51e-27
AT2G25450	-1.31	7.66e-06	0.00021	Induced	2-oxoglutarate (2OG) and Fe(II)-dependent oxygenase superfamily protein	1.81994	7.35e-51	1.09e-49
AT2G25460	-1.26	0.00146	0.0165	Induced	CONTAINS InterPro DOMAIN/s: C2 calcium-dependent membrane targeting (InterPro:IPR000008)	-1.34789	3.72e-12	1.36e-11
AT2G25770	-1.31	0.00128	0.0148	Induced	Polyketide cyclase/dehydrase and lipid transport superfamily protein	1.1982	5.39e-06	1.27e-05
AT2G26040	2.38	5.9e-11	4.71e-09	Repressed	PYR1-like 2 (PYL2)	3.13448	5.49e-13	2.1e-12
AT2G26450	3.36	1.02e-05	0.000269	Repressed	Plant invertase/pectin methylesterase inhibitor superfamily	3.58898	0.00938067	0.015506
AT2G26500	1.19	3.66e-05	0.000806	Repressed	cytochrome b6f complex subunit (petM), putative	2.20546	1.1e-45	1.41e-44
AT2G26580	1.11	0.000179	0.00301	Repressed	YABBY5 (YAB5)	1.97927	1.73e-34	1.61e-33
AT2G26695	-1.14	0.000389	0.00578	Induced	Ran BP2/NZF zinc finger-like superfamily protein	-2.88703	1.34e-38	1.41e-37
AT2G26760	1.01	0.000655	0.00883	Repressed	Cyclin B1	-1.32981	2.43e-24	1.58e-23
AT2G27550	1.29	9.87e-06	0.000261	Repressed	centroradialis (ATC)	-1.67709	8.7e-23	5.29e-22
AT2G27775	1.07	0.0003	0.00464	Repressed	FUNCTIONS IN: molecular_function unknown	1.20635	6.85e-11	2.31e-10
AT2G27940	-2	8.81e-07	3.16e-05	Induced	RING/U-box superfamily protein	3.69127	0.0268875	0.0414188
AT2G28085	-3.01	3.06e-05	0.000694	Induced	SAUR-like auxin-responsive protein family	-3.48923	0.0140286	0.0226034
AT2G28110	-1.11	0.000367	0.00551	Induced	FRAGILE FIBER 8 (FRA8)	-2.53778	2.76e-66	5.97e-65
AT2G28260	-1.37	1.46e-05	0.000365	Induced	cyclic nucleotide-gated channel 15 (CNGC15)	-1.59717	1.06e-44	1.33e-43
AT2G28270	2.29	0.00615	0.0482	Repressed	Cysteine/Histidine-rich C1 domain family protein	-6.03218	3.63e-06	8.7e-06
AT2G28400	-1.04	0.000323	0.00496	Induced	Protein of unknown function, DUF584	-1.53918	6.92e-17	3.23e-16
AT2G28570	-1.19	7.69e-05	0.00149	Induced	unknown protein	-2.25678	4.99e-40	5.43e-39
AT2G28630	-2.26	6.48e-14	8.41e-12	Induced	3-ketoacyl-CoA synthase 12 (KCS12)	-1.82828	2.48e-25	1.67e-24
AT2G28780	-2.41	9.49e-09	5.14e-07	Induced	unknown protein	-8.9933	3.17e-64	6.59e-63
AT2G29260	1.34	0.00199	0.021	Repressed	NAD(P)-binding Rossmann-fold superfamily protein	1.29459	0.000120289	0.000250076
AT2G29320	2.74	0.00108	0.0131	Repressed	NAD(P)-binding Rossmann-fold superfamily protein	4.01975	1.4e-46	1.85e-45
AT2G29360	2	1.31e-08	6.93e-07	Repressed	NAD(P)-binding Rossmann-fold superfamily protein	4.36019	1.9e-140	1.67e-138
AT2G29440	-1.96	9.13e-11	7.09e-09	Induced	glutathione S-transferase tau 6 (GSTU6)	-1.71049	2.39e-25	1.61e-24
AT2G29480	-1.1	0.000363	0.00546	Induced	glutathione S-transferase tau 2 (GSTU2)	-1.3969	3.62e-06	8.67e-06
AT2G30420	1.24	0.000324	0.00496	Repressed	ENHANCER OF TRY AND CPC 2 (ETC2)	1.35795	0.000208592	0.00042379
AT2G30540	3.25	1.78e-13	2.18e-11	Repressed	Thioredoxin superfamily protein	-1.35929	8.15e-05	0.000172068
AT2G30570	2.04	4.81e-12	4.67e-10	Repressed	photosystem II reaction center W (PSBW)	1.98913	2.63e-43	3.15e-42
AT2G31380	3.48	2.1e-11	1.82e-09	Repressed	salt tolerance homologue (STH)	1.15137	1.03e-14	4.35e-14
AT2G31790	1.91	1.78e-07	7.49e-06	Repressed	UDP-Glycosyltransferase superfamily protein	3.96559	3.02e-221	7.23e-219
AT2G31980	-2.97	6.85e-22	2.61e-19	Induced	PHYTOCYSTATIN 2 (CYS2)	-2.72855	3.25e-93	1.3e-91
AT2G32100	1.43	9.46e-06	0.000252	Repressed	ovate family protein 16 (OFP16)	3.6402	2.26e-25	1.52e-24
AT2G32140	-3.45	1.56e-06	5.19e-05	Induced	transmembrane receptors	-4.65201	7.17e-11	2.42e-10
AT2G32210	1.04	0.000987	0.0122	Repressed	unknown protein	-2.77905	1.81e-13	7.13e-13
AT2G32430	-1.58	8.92e-08	4.02e-06	Induced	Galactosyltransferase family protein	-2.7583	1.55e-97	6.79e-96
AT2G32510	1.94	0.00245	0.0244	Repressed	mitogen-activated protein kinase kinase kinase 17 (MAPKKK17)	-2.69132	1.48e-41	1.68e-40
AT2G32540	1.53	3.29e-05	0.000737	Repressed	cellulose synthase-like B4 (CSLB04)	1.59558	2.08e-62	4.14e-61
AT2G32550	4.95	1.02e-10	7.81e-09	Repressed	Cell differentiation, Rcd1-like protein	4.14349	8.15e-18	3.98e-17
AT2G32880	2.67	1.28e-09	8.25e-08	Repressed	TRAF-like family protein	2.3741	1.64e-25	1.11e-24
AT2G32990	-1.72	9.12e-09	4.98e-07	Induced	glycosyl hydrolase 9B8 (GH9B8)	-5.02413	6.05e-96	2.55e-94
AT2G33370	1.26	1.21e-05	0.000313	Repressed	Ribosomal protein L14p/L23e family protein	1.19926	1.99e-54	3.28e-53
AT2G33380	-4.66	3.63e-35	2.96e-32	Induced	RESPONSIVE TO DESSICATION 20 (RD20)	-6.66084	2.23e-111	1.21e-109
AT2G33400	1.74	4e-05	0.000863	Repressed	unknown protein	1.05783	1.39e-10	4.61e-10
AT2G33790	2.15	5.11e-13	5.79e-11	Repressed	arabinogalactan protein 30 (AGP30)	-3.64882	9.81e-33	8.56e-32
AT2G34020	-1.1	0.000163	0.00278	Induced	Calcium-binding EF-hand family protein	-2.8906	3.73e-136	3e-134
AT2G34070	-1.12	0.000127	0.00226	Induced	TRICHOME BIREFRINGENCE-LIKE 37 (TBL37)	-1.77827	1.24e-85	4.21e-84
AT2G34300	-1.17	5.91e-05	0.0012	Induced	S-adenosyl-L-methionine-dependent methyltransferases superfamily protein	-1.2033	3.21e-62	6.36e-61
AT2G34315	-1.62	2.69e-06	8.33e-05	Induced	Avirulence induced gene (AIG1) family protein	-3.04189	4.32e-17	2.04e-16
AT2G34490	3.97	5.74e-19	1.49e-16	Repressed	cytochrome P450, family 710, subfamily A, polypeptide 2 (CYP710A2)	-2.3403	6.79e-15	2.89e-14
AT2G34500	-1.03	0.00104	0.0127	Induced	cytochrome P450, family 710, subfamily A, polypeptide 1 (CYP710A1)	-4.88465	3.01e-144	2.89e-142
AT2G34540	1.93	0.000497	0.00704	Repressed	unknown protein	-1.23159	0.00869059	0.0144481
AT2G34810	1.88	5.92e-10	4.06e-08	Repressed	FAD-binding Berberine family protein	1.64284	1.34e-23	8.43e-23
AT2G35170	-1.23	0.000644	0.00871	Induced	Histone H3 K4-specific methyltransferase SET7/9 family protein	1.89896	1.02e-69	2.37e-68
AT2G35210	-1.39	1.35e-05	0.000341	Induced	root and pollen arfgap (RPA)	-2.89587	2.02e-29	1.56e-28
AT2G35760	-1.54	3.28e-07	1.31e-05	Induced	Uncharacterised protein family (UPF0497)	-3.8079	5.03e-116	2.91e-114
AT2G35830	1.41	1.7e-05	0.000418	Repressed	unknown protein	2.74774	1.71e-88	6.22e-87
AT2G35980	1.02	0.00147	0.0166	Repressed	YELLOW-LEAF-SPECIFIC GENE 9 (YLS9)	-2.19722	4.89e-07	1.26e-06
AT2G36110	-1.8	0.000395	0.00584	Induced	Polynucleotidyl transferase, ribonuclease H-like superfamily protein	-1.71576	0.0018405	0.00335743
AT2G36590	4.55	8.41e-05	0.00161	Repressed	proline transporter 3 (ProT3)	1.09024	1.34e-13	5.33e-13
AT2G36650	1.49	0.000252	0.00402	Repressed	unknown protein	-2.17439	7.59e-08	2.08e-07
AT2G36750	3.39	0.000673	0.00898	Repressed	UDP-glucosyl transferase 73C1 (UGT73C1)	4.45211	5.7e-145	5.58e-143
AT2G36885	1.05	0.000452	0.00652	Repressed	unknown protein	2.88985	5.35e-170	7.04e-168
AT2G37100	1.35	1.72e-05	0.000422	Repressed	protamine P1 family protein	-1.24238	3.36e-10	1.09e-09
AT2G37180	-1.08	0.000228	0.00369	Induced	RESPONSIVE TO DESICCATION 28 (RD28)	-1.06487	1.37e-24	9.03e-24
AT2G37240	1.1	0.0008	0.0103	Repressed	Thioredoxin superfamily protein	1.98546	4.92e-82	1.55e-80
AT2G37670	-1.5	1.08e-05	0.000283	Induced	Transducin/WD40 repeat-like superfamily protein	-1.35579	1.37e-21	7.86e-21
AT2G37720	3.69	0.000102	0.00189	Repressed	TRICHOME BIREFRINGENCE-LIKE 15 (TBL15)	3.66385	3.46e-08	9.72e-08
AT2G37930	-1.76	5.35e-09	3.05e-07	Induced	Protein of unknown function (DUF3527)	-1.86753	9.85e-25	6.5e-24
AT2G38380	1.73	2.02e-08	1.05e-06	Repressed	Peroxidase superfamily protein	1.33393	4.51e-15	1.94e-14
AT2G38460	1.24	0.00381	0.0342	Repressed	iron regulated 1 (IREG1)	2.95336	8.47e-82	2.65e-80
AT2G38490	-1	0.00318	0.0298	Induced	CBL-interacting protein kinase 22 (CIPK22)	-1.95513	1.52e-07	4.06e-07
AT2G38500	-1.36	1.77e-05	0.000431	Induced	2-oxoglutarate (2OG) and Fe(II)-dependent oxygenase superfamily protein	-2.72973	6.57e-36	6.36e-35
AT2G38530	-1.63	2.14e-08	1.1e-06	Induced	lipid transfer protein 2 (LTP2)	-3.87647	2.35e-227	6.31e-225
AT2G38540	2.86	6.15e-21	2.19e-18	Repressed	lipid transfer protein 1 (LP1)	1.0333	1.01e-21	5.84e-21
AT2G39040	1.21	9.98e-05	0.00186	Repressed	Peroxidase superfamily protein	-3.12361	4.61e-20	2.48e-19
AT2G39250	2.85	8.89e-16	1.48e-13	Repressed	SCHNARCHZAPFEN (SNZ)	-1.81182	1.25e-91	4.84e-90
AT2G39310	1.58	6.24e-08	2.89e-06	Repressed	jacalin-related lectin 22	-4.36219	1.51e-243	4.83e-241
AT2G39350	-2.29	1.3e-13	1.63e-11	Induced	ABC-2 type transporter family protein	-1.35835	6.1e-23	3.74e-22
AT2G39380	-1.27	0.000483	0.00689	Induced	exocyst subunit exo70 family protein H2 (EXO70H2)	-3.17115	0.00224946	0.00405935
AT2G39510	2.04	2.69e-06	8.33e-05	Repressed	nodulin MtN21 /EamA-like transporter family protein	-3.14792	7.62e-07	1.94e-06
AT2G39560	2.53	1.68e-11	1.49e-09	Repressed	Putative membrane lipoprotein	1.0839	5.1e-09	1.53e-08
AT2G39730	1.38	1.93e-06	6.25e-05	Repressed	rubisco activase (RCA)	2.82972	1.26e-108	6.54e-107
AT2G39800	1.15	0.000208	0.00342	Repressed	delta1-pyrroline-5-carboxylate synthase 1 (P5CS1)	-1.73825	6.57e-51	9.8e-50
AT2G39855	-1.32	0.00228	0.0231	Induced	unknown protein	-4.67343	3.23e-32	2.77e-31
AT2G40000	-1.91	8.51e-11	6.68e-09	Induced	ortholog of sugar beet HS1 PRO-1 2 (HSPRO2)	1.14872	1.25e-31	1.06e-30
AT2G40250	-1.65	0.000358	0.00539	Induced	SGNH hydrolase-type esterase superfamily protein	-5.28761	1.56e-05	3.54e-05
AT2G40435	28.67	4.5e-09	2.6e-07	Repressed	BEST Arabidopsis thaliana protein match is: transcription regulators (TAIR:AT3G56220.1)	6.04329	2.9e-05	6.41e-05
AT2G40490	1.08	0.000185	0.0031	Repressed	HEME2	1.11508	5.53e-32	4.72e-31
AT2G40520	1.62	5.93e-07	2.24e-05	Repressed	Nucleotidyltransferase family protein	1.46191	2.3e-07	6.08e-07
AT2G40610	-1.04	0.000376	0.00561	Induced	expansin A8 (EXPA8)	-4.53533	3.12e-292	1.54e-289
AT2G41312	1.04	0.000528	0.00738	Repressed	other RNA	-1.85724	3.5e-20	1.9e-19
AT2G41850	-1.36	4.6e-06	0.000135	Induced	polygalacturonase abscission zone A. thaliana (PGAZAT)	-3.71237	5.44e-62	1.07e-60
AT2G41950	1.12	0.000126	0.00224	Repressed	unknown protein	1.04343	5.79e-14	2.35e-13
AT2G41990	1.52	1.35e-06	4.6e-05	Repressed	CONTAINS InterPro DOMAIN/s: Late embryogenesis abundant protein, group 2 (InterPro:IPR004864)	2.60675	1.23e-61	2.4e-60
AT2G42010	-1.34	4.82e-06	0.000141	Induced	phospholipase D beta 1 (PLDBETA1)	-1.79011	5.36e-97	2.31e-95
AT2G42200	1.7	0.00369	0.0334	Repressed	squamosa promoter binding protein-like 9 (SPL9)	1.01665	8.11e-06	1.89e-05
AT2G42560	-1.5	5.43e-07	2.06e-05	Induced	late embryogenesis abundant domain-containing protein / LEA domain-containing protein	2.06073	0.00758941	0.0127301
AT2G42955	1.12	0.00227	0.0231	Repressed	unknown protein	2.56987	0.0043796	0.00760144
AT2G43050	-1.61	3.49e-08	1.7e-06	Induced	ATPMEPCRD	-8.48278	4.59e-281	2.05e-278
AT2G43060	-1.23	3.39e-05	0.000755	Induced	ILI1 binding bHLH 1 (IBH1)	-2.59211	9.05e-59	1.68e-57
AT2G43100	3.29	9.32e-06	0.000248	Repressed	isopropylmalate isomerase 2 (IPMI2)	4.74471	5.2e-21	2.91e-20
AT2G43520	1.22	0.000139	0.00245	Repressed	trypsin inhibitor protein 2 (TI2)	2.5378	2.89e-39	3.1e-38
AT2G43600	1.76	1.45e-05	0.000363	Repressed	Chitinase family protein	1.35769	0.0149388	0.0239735
AT2G43780	1.01	0.00122	0.0144	Repressed	unknown protein	1.18407	7.98e-15	3.39e-14
AT2G44300	1.1	0.000176	0.00298	Repressed	Bifunctional inhibitor/lipid-transfer protein/seed storage 2S albumin superfamily protein	-4.07507	9.2e-73	2.29e-71
AT2G44570	-1.27	6.89e-05	0.00136	Induced	glycosyl hydrolase 9B12 (GH9B12)	-2.91995	9.3e-33	8.13e-32
AT2G44910	-1.97	7.32e-07	2.68e-05	Induced	homeobox-leucine zipper protein 4 (HB4)	-1.93617	9.44e-11	3.16e-10
AT2G46270	-1.66	3.27e-08	1.62e-06	Induced	G-box binding factor 3 (GBF3)	-1.72751	2.76e-128	1.96e-126
AT2G46450	1.19	0.000714	0.00941	Repressed	cyclic nucleotide-gated channel 12 (CNGC12)	1.04652	1.31e-17	6.34e-17
AT2G46535	1.19	0.000143	0.0025	Repressed	unknown protein	-1.18448	7.64e-09	2.26e-08
AT2G46640	3.24	5.97e-14	7.84e-12	Repressed	unknown protein	-8.69648	8.83e-13	3.34e-12
AT2G46660	-1.48	1.58e-06	5.25e-05	Induced	cytochrome P450, family 78, subfamily A, polypeptide 6 (CYP78A6)	-2.25906	3.64e-20	1.98e-19
AT2G46950	-1	0.00155	0.0172	Induced	cytochrome P450, family 709, subfamily B, polypeptide 2 (CYP709B2)	-1.70964	2.37e-09	7.24e-09
AT2G46970	-6.61	1.98e-65	1.09e-61	Induced	phytochrome interacting factor 3-like 1 (PIL1)	-1.21193	2.36e-10	7.72e-10
AT2G47440	-1.01	0.000443	0.00643	Induced	Tetratricopeptide repeat (TPR)-like superfamily protein	-1.47281	4.76e-74	1.23e-72
AT2G47750	5.54	2.95e-09	1.77e-07	Repressed	putative indole-3-acetic acid-amido synthetase GH3.9 (GH3.9)	1.50731	2.3e-06	5.59e-06
AT2G47840	1.02	0.000384	0.00571	Repressed	Uncharacterised conserved protein ycf60	1.37983	5.98e-44	7.28e-43
AT2G48080	1.33	0.00235	0.0237	Repressed	oxidoreductase, 2OG-Fe(II) oxygenase family protein	-2.17529	1.66e-08	4.79e-08
AT3G01140	2.07	0.0011	0.0133	Repressed	myb domain protein 106 (MYB106)	-3.71573	0.000340882	0.000676589
AT3G01220	-1.45	5.73e-07	2.17e-05	Induced	homeobox protein 20 (HB20)	-1.37633	4.71e-36	4.57e-35
AT3G01350	-1.52	0.0046	0.0394	Induced	Major facilitator superfamily protein	-1.65981	2.52e-07	6.65e-07
AT3G01500	2.79	6.99e-20	2.27e-17	Repressed	carbonic anhydrase 1 (CA1)	2.71009	5.54e-73	1.39e-71
AT3G02020	4.68	1.13e-05	0.000294	Repressed	aspartate kinase 3 (AK3)	4.14558	5.77e-07	1.48e-06
AT3G02040	-1.14	0.000124	0.00221	Induced	senescence-related gene 3 (SRG3)	-1.2477	8.31e-17	3.86e-16
AT3G02380	2.02	1.7e-09	1.07e-07	Repressed	CONSTANS-like 2 (COL2)	-1.64457	9.95e-30	7.81e-29
AT3G02670	3.06	3.11e-11	2.62e-09	Repressed	Glycine-rich protein family	-3.2794	3.9e-08	1.09e-07
AT3G02730	1.33	7.71e-06	0.000211	Repressed	thioredoxin F-type 1 (TRXF1)	2.49287	6.87e-78	1.97e-76
AT3G02885	3.36	4.24e-06	0.000126	Repressed	GAST1 protein homolog 5 (GASA5)	-2.98103	0.000410501	0.000808264
AT3G03240	-2.57	2.02e-06	6.46e-05	Induced	alpha/beta-Hydrolases superfamily protein	-2.32295	9.54e-14	3.81e-13
AT3G03341	1.49	4.18e-07	1.62e-05	Repressed	unknown protein	-3.09358	3.68e-26	2.56e-25
AT3G03910	-2.77	0.00456	0.0392	Induced	glutamate dehydrogenase 3 (GDH3)	-6.87244	1.87e-08	5.37e-08
AT3G03920	1.09	0.000169	0.00287	Repressed	H/ACA ribonucleoprotein complex, subunit Gar1/Naf1 protein	1.31184	7.51e-46	9.64e-45
AT3G04010	-1.12	0.000359	0.00541	Induced	O-Glycosyl hydrolases family 17 protein	-2.10595	6.74e-59	1.25e-57
AT3G04030	-1.48	0.00623	0.0487	Induced	Homeodomain-like superfamily protein	-1.01048	6.37e-09	1.9e-08
AT3G04290	2.04	4.54e-12	4.45e-10	Repressed	Li-tolerant lipase 1 (LTL1)	-2.37235	4.07e-99	1.83e-97
AT3G04770	1.55	2.03e-07	8.39e-06	Repressed	40s ribosomal protein SA B (RPSAb)	1.16986	2.44e-07	6.43e-07
AT3G05150	-1.52	1.94e-07	8.12e-06	Induced	Major facilitator superfamily protein	-2.34995	8.96e-91	3.43e-89
AT3G05260	-2	3.23e-11	2.71e-09	Induced	NAD(P)-binding Rossmann-fold superfamily protein	2.49282	4.41e-06	1.05e-05
AT3G05600	2.65	6.38e-18	1.37e-15	Repressed	alpha/beta-Hydrolases superfamily protein	-1.06993	5.28e-08	1.46e-07
AT3G05660	-1.23	0.00102	0.0125	Induced	receptor like protein 33 (RLP33)	-5.88584	4.42e-18	2.19e-17
AT3G05800	1.1	0.000154	0.00265	Repressed	AtBS1(activation-tagged BRI1 suppressor 1)-interacting factor 1 (AIF1)	-1.10593	4.76e-41	5.34e-40
AT3G05900	-1.01	0.00045	0.0065	Induced	neurofilament protein-related	-1.46762	6.16e-14	2.5e-13
AT3G05920	-1.1	0.000166	0.00282	Induced	Heavy metal transport/detoxification superfamily protein	-2.27451	1.04e-87	3.73e-86
AT3G06020	1.36	0.00136	0.0156	Repressed	Protein of unknown function (DUF3049)	1.24403	0.000811475	0.0015447
AT3G06850	-1.14	9.06e-05	0.00171	Induced	BCE2	1.05908	1.04e-43	1.26e-42
AT3G06880	1.39	0.000512	0.00722	Repressed	Transducin/WD40 repeat-like superfamily protein	1.58054	5.59e-23	3.44e-22
AT3G07430	1.08	0.000169	0.00287	Repressed	YLMG1-1	1.27654	9.11e-28	6.69e-27
AT3G08860	-2.19	1.37e-05	0.000346	Induced	PYRIMIDINE 4 (PYD4)	-3.75671	4.83e-37	4.85e-36
AT3G08920	1.4	1.72e-06	5.65e-05	Repressed	Rhodanese/Cell cycle control phosphatase superfamily protein	1.14896	8.98e-14	3.6e-13
AT3G10050	1.1	0.000185	0.0031	Repressed	L-O-methylthreonine resistant 1 (OMR1)	1.93787	4.91e-84	1.61e-82
AT3G10290	-2.12	1.58e-09	1e-07	Induced	Nucleotide-sugar transporter family protein	-2.55538	1.01e-23	6.39e-23
AT3G10520	1.9	1.32e-10	9.94e-09	Repressed	haemoglobin 2 (HB2)	1.55463	2.89e-27	2.08e-26
AT3G10570	2.65	4.7e-07	1.8e-05	Repressed	cytochrome P450, family 77, subfamily A, polypeptide 6 (CYP77A6)	1.23946	8.97e-06	2.08e-05
AT3G10985	-1.17	4.89e-05	0.00102	Induced	senescence associated gene 20 (SAG20)	-1.79495	2.01e-76	5.52e-75
AT3G11090	1.3	3.59e-05	0.000794	Repressed	LOB domain-containing protein 21 (LBD21)	1.99838	2.51e-25	1.68e-24
AT3G11570	-1.58	5.65e-05	0.00116	Induced	TRICHOME BIREFRINGENCE-LIKE 8 (TBL8)	-1.24927	7.02e-08	1.93e-07
AT3G12240	1.96	0.00245	0.0244	Repressed	serine carboxypeptidase-like 15 (SCPL15)	-2.98528	4.87e-09	1.46e-08
AT3G12820	-3.62	1.04e-28	5.75e-26	Induced	myb domain protein 10 (MYB10)	-6.32355	1.14e-39	1.22e-38
AT3G12870	1.65	4.61e-08	2.19e-06	Repressed	unknown protein	-1.12522	7.32e-08	2.01e-07
AT3G12930	1.03	0.00035	0.0053	Repressed	Lojap-related protein	1.66669	1.77e-40	1.95e-39
AT3G13150	1.13	0.000458	0.00657	Repressed	Tetratricopeptide repeat (TPR)-like superfamily protein	1.17608	1.09e-09	3.41e-09
AT3G13650	1.41	1.36e-06	4.64e-05	Repressed	Disease resistance-responsive (dirigent-like protein) family protein	-2.88903	1.38e-44	1.71e-43
AT3G14210	6.95	2.76e-65	1.22e-61	Repressed	epithiospecifier modifier 1 (ESM1)	3.55518	7.3e-81	2.24e-79
AT3G14260	-1.37	5.5e-06	0.000158	Induced	Protein of unknown function (DUF567)	-3.75303	2.39e-43	2.87e-42
AT3G14770	1.27	5.13e-05	0.00106	Repressed	Nodulin MtN3 family protein	1.3262	7.84e-58	1.42e-56
AT3G14930	1.19	3.95e-05	0.000855	Repressed	HEME1	1.11539	1.28e-21	7.38e-21
AT3G15280	1.69	9.12e-07	3.26e-05	Repressed	unknown protein	1.79755	0.000144622	0.000297967
AT3G15357	1.13	0.000106	0.00195	Repressed	unknown protein	1.26958	2.63e-07	6.92e-07
AT3G15450	-1.47	3.68e-07	1.44e-05	Induced	Aluminium induced protein with YGL and LRDR motifs	1.85601	1.4e-84	4.66e-83
AT3G15540	-1.68	1.23e-08	6.5e-07	Induced	indole-3-acetic acid inducible 19 (IAA19)	-5.36013	7.68e-243	2.39e-240
AT3G15620	-1.92	5.71e-06	0.000163	Induced	UV REPAIR DEFECTIVE 3 (UVR3)	3.27635	7.3e-216	1.66e-213
AT3G15650	1.18	0.000349	0.0053	Repressed	alpha/beta-Hydrolases superfamily protein	-1.99982	4.92e-12	1.78e-11
AT3G15850	1.34	3.89e-06	0.000117	Repressed	fatty acid desaturase 5 (FAD5)	2.32898	9.91e-67	2.16e-65
AT3G16120	-1.18	0.000254	0.00405	Induced	Dynein light chain type 1 family protein	1.83062	3.3e-23	2.05e-22
AT3G16140	1.52	1.74e-07	7.35e-06	Repressed	photosystem I subunit H-1 (PSAH-1)	1.485	1.47e-27	1.07e-26
AT3G16180	-1.14	7.98e-05	0.00154	Induced	Major facilitator superfamily protein	-1.91241	1.09e-174	1.54e-172
AT3G16360	3.91	1.47e-15	2.35e-13	Repressed	HPT phosphotransmitter 4 (AHP4)	3.34878	2.66e-19	1.39e-18
AT3G16470	1.5	2.68e-07	1.08e-05	Repressed	JASMONATE RESPONSIVE 1 (JR1)	-2.56334	2.58e-92	1.01e-90
AT3G17010	-1.41	0.00429	0.0374	Induced	AP2/B3-like transcriptional factor family protein	-3.67947	0.016147	0.0257588
AT3G17580	-1.98	1.09e-10	8.26e-09	Induced	unknown protein	-3.15824	1.13e-107	5.74e-106
AT3G17690	2.3	0.0018	0.0193	Repressed	cyclic nucleotide gated channel 19 (CNGC19)	-3.33423	7.01e-13	2.67e-12
AT3G18530	-2.18	1.88e-11	1.65e-09	Induced	ARM repeat superfamily protein	-5.72275	2.91e-65	6.18e-64
AT3G18773	-1.32	9.75e-06	0.000259	Induced	RING/U-box superfamily protein	-2.61805	4.86e-53	7.71e-52
AT3G18890	1.48	3.98e-06	0.000119	Repressed	NAD(P)-binding Rossmann-fold superfamily protein	1.54819	3.52e-50	5.13e-49
AT3G18900	1.81	6.7e-06	0.000187	Repressed	FUNCTIONS IN: molecular_function unknown	1.62951	0.00046124	0.000903135
AT3G19480	2.04	1.13e-09	7.33e-08	Repressed	D-3-phosphoglycerate dehydrogenase	1.52562	3.92e-27	2.81e-26
AT3G19580	-1.17	0.000217	0.00354	Induced	zinc-finger protein 2 (ZF2)	-3.19364	3.14e-89	1.16e-87
AT3G19710	6.63	1.67e-35	1.48e-32	Repressed	branched-chain aminotransferase4 (BCAT4)	7.38999	2.36e-09	7.21e-09
AT3G19850	2.59	1.95e-09	1.21e-07	Repressed	Phototropic-responsive NPH3 family protein	3.5375	1.61e-88	5.85e-87
AT3G20470	-2.32	1.08e-14	1.63e-12	Induced	glycine-rich protein 5 (GRP5)	-4.33951	2.44e-89	9.06e-88
AT3G20940	1.05	0.000324	0.00496	Repressed	cytochrome P450, family 705, subfamily A, polypeptide 30 (CYP705A30)	-1.92125	2.27e-14	9.39e-14
AT3G21055	2.13	6.23e-13	6.9e-11	Repressed	photosystem II subunit T (PSBTN)	1.9237	2.84e-38	2.96e-37
AT3G21950	2.88	2.4e-13	2.85e-11	Repressed	S-adenosyl-L-methionine-dependent methyltransferases superfamily protein	-3.89864	9.4e-14	3.76e-13
AT3G22090	2.34	1.99e-06	6.4e-05	Repressed	unknown protein	6.03877	3.62e-06	8.66e-06
AT3G23050	-1.17	4.49e-05	0.000951	Induced	indole-3-acetic acid 7 (IAA7)	-1.21499	1.67e-57	2.98e-56
AT3G23250	-3.09	2.94e-05	0.000671	Induced	myb domain protein 15 (MYB15)	-4.21841	8.93e-06	2.07e-05
AT3G23410	1.65	8.99e-06	0.000241	Repressed	fatty alcohol oxidase 3 (FAO3)	2.92935	1.66e-134	1.31e-132
AT3G23580	1.01	0.00135	0.0155	Repressed	ribonucleotide reductase 2A (RNR2A)	1.99663	4.76e-45	6.01e-44
AT3G23830	1.07	0.000211	0.00346	Repressed	glycine-rich RNA-binding protein 4 (GRP4)	1.34064	2.23e-20	1.22e-19
AT3G23840	1.03	0.00128	0.0148	Repressed	HXXXD-type acyl-transferase family protein	1.95793	7.33e-32	6.23e-31
AT3G23990	1.02	0.000537	0.00748	Repressed	heat shock protein 60 (HSP60)	1.12608	9.78e-39	1.03e-37
AT3G24450	-1.34	4.34e-06	0.000128	Induced	Heavy metal transport/detoxification superfamily protein	-1.95819	1.39e-45	1.77e-44
AT3G24715	-1.84	8.23e-07	2.99e-05	Induced	Protein kinase superfamily protein with octicosapeptide/Phox/Bem1p domain	-2.87196	1.71e-79	5.11e-78
AT3G24840	-1.26	4.88e-05	0.00102	Induced	Sec14p-like phosphatidylinositol transfer family protein	-1.58035	1.96e-68	4.42e-67
AT3G25260	-1.98	0.00104	0.0127	Induced	Major facilitator superfamily protein	2.76732	0.00104389	0.00196017
AT3G25717	-1.09	0.000152	0.00262	Induced	ROTUNDIFOLIA like 16 (RTFL16)	-1.93716	2.68e-39	2.88e-38
AT3G25770	2.02	7.34e-07	2.68e-05	Repressed	allene oxide cyclase 2 (AOC2)	4.67533	4.02e-90	1.52e-88
AT3G25790	2.1	4.45e-06	0.000131	Repressed	myb-like transcription factor family protein	-1.59808	2.29e-06	5.58e-06
AT3G26220	-1.16	0.00202	0.0213	Induced	cytochrome P450, family 71, subfamily B, polypeptide 3 (CYP71B3)	2.14099	3.54e-39	3.78e-38
AT3G26280	-2.85	0.00175	0.0189	Induced	cytochrome P450, family 71, subfamily B, polypeptide 4 (CYP71B4)	8.12902	6.04e-21	3.37e-20
AT3G26320	2.15	0.0011	0.0133	Repressed	cytochrome P450, family 71, subfamily B, polypeptide 36 (CYP71B36)	2.41019	5.54e-05	0.000119194
AT3G27250	-27.33	0.000149	0.00257	Induced	unknown protein	-6.38926	7.57e-34	6.9e-33
AT3G27550	1.02	0.00228	0.0232	Repressed	RNA-binding CRS1 / YhbY (CRM) domain protein	1.43953	6.24e-09	1.86e-08
AT3G27690	4.3	1.3e-39	1.36e-36	Repressed	photosystem II light harvesting complex gene 2.3 (LHCB2.3)	1.00078	2.64e-05	5.86e-05
AT3G27950	1.09	0.0026	0.0256	Repressed	GDSL-like Lipase/Acylhydrolase superfamily protein	1.78758	2.34e-05	5.22e-05
AT3G28220	27.28	0.000266	0.00417	Repressed	TRAF-like family protein	4.75118	6.02e-175	8.64e-173
AT3G28340	-1.18	6.85e-05	0.00136	Induced	galacturonosyltransferase-like 10 (GATL10)	-2.69596	1.01e-69	2.35e-68
AT3G28420	1.03	0.0045	0.0388	Repressed	Putative membrane lipoprotein	-1.38563	0.00523019	0.00897639
AT3G28857	-2.65	1.43e-17	2.9e-15	Induced	basic helix-loop-helix (bHLH) DNA-binding family protein	-5.22504	2.55e-33	2.28e-32
AT3G28880	-2.36	0.00551	0.0447	Induced	Ankyrin repeat family protein	-2.37612	3.07e-18	1.53e-17
AT3G29410	-1.83	1.57e-08	8.25e-07	Induced	Terpenoid cyclases/Protein prenyltransferases superfamily protein	-5.46525	1.3e-18	6.57e-18
AT3G29575	-2.09	2.51e-12	2.51e-10	Induced	ABI five binding protein 3 (AFP3)	-2.57691	4.5e-191	7.83e-189
AT3G30720	5.24	2.1e-46	3.85e-43	Repressed	QUA-QUINE STARCH (QQS)	1.03815	2.51e-13	9.79e-13
AT3G30775	-1.72	4.66e-09	2.68e-07	Induced	EARLY RESPONSIVE TO DEHYDRATION 5 (ERD5)	2.73951	3.11e-111	1.68e-109
AT3G42725	2.46	1.85e-12	1.93e-10	Repressed	Putative membrane lipoprotein	-1.45506	0.000852055	0.00161752
AT3G43270	-1.09	0.000261	0.00412	Induced	Plant invertase/pectin methylesterase inhibitor superfamily	-4.02452	6.33e-183	9.86e-181
AT3G43430	-1.13	0.000112	0.00203	Induced	RING/U-box superfamily protein	-1.51869	1.95e-31	1.63e-30
AT3G44320	1.38	3.09e-06	9.44e-05	Repressed	nitrilase 3 (NIT3)	-1.50277	8.13e-65	1.71e-63
AT3G44510	-1.29	3.56e-05	0.000788	Induced	alpha/beta-Hydrolases superfamily protein	-3.15438	4.23e-49	6.01e-48
AT3G44750	1.23	1.95e-05	0.000471	Repressed	histone deacetylase 3 (HDA3)	1.42394	4.52e-27	3.24e-26
AT3G44960	2.16	0.0011	0.0133	Repressed	unknown protein	1.52076	2.19e-07	5.81e-07
AT3G45070	2.21	5.12e-12	4.94e-10	Repressed	P-loop containing nucleoside triphosphate hydrolases superfamily protein	1.08706	0.000209168	0.000424889
AT3G45680	5.86	4.88e-11	3.99e-09	Repressed	Major facilitator superfamily protein	-3.50388	0.000121777	0.000252992
AT3G45730	-1.16	6.61e-05	0.00132	Induced	unknown protein	1.35054	1.46e-47	1.99e-46
AT3G46630	1.14	0.000105	0.00193	Repressed	Protein of unknown function (DUF3223)	1.21942	8.13e-19	4.15e-18
AT3G46870	1.17	0.000586	0.00803	Repressed	Pentatricopeptide repeat (PPR) superfamily protein	2.18735	1.25e-33	1.13e-32
AT3G46890	1.14	0.00502	0.0419	Repressed	BEST Arabidopsis thaliana protein match is: maternal effect embryo arrest 60 (TAIR:AT5G05950.1)	-2.14065	0.00449838	0.00779673
AT3G46900	1.76	7.99e-07	2.91e-05	Repressed	copper transporter 2 (COPT2)	2.85473	3.27e-13	1.27e-12
AT3G47220	-1.43	0.000673	0.00898	Induced	phosphatidylinositol-speciwc phospholipase C9 (PLC9)	-5.31718	7.5e-42	8.65e-41
AT3G47250	2.47	1.52e-10	1.13e-08	Repressed	Plant protein of unknown function (DUF247)	2.6562	2.22e-73	5.63e-72
AT3G47340	-2.76	1.34e-19	4.04e-17	Induced	glutamine-dependent asparagine synthase 1 (ASN1)	3.26155	1.58e-201	3.12e-199
AT3G47470	2.49	9.24e-17	1.71e-14	Repressed	light-harvesting chlorophyll-protein complex I subunit A4 (LHCA4)	1.09244	1.51e-13	5.95e-13
AT3G48260	-3.09	2.46e-20	8.48e-18	Induced	with no lysine (K) kinase 3 (WNK3)	-2.6111	1.15e-154	1.22e-152
AT3G48280	1.36	4.21e-05	0.000901	Repressed	cytochrome P450, family 71, subfamily A, polypeptide 25 (CYP71A25)	1.02098	0.00178183	0.00325619
AT3G48340	1.04	0.000357	0.00539	Repressed	Cysteine proteinases superfamily protein	2.14491	1.28e-52	2e-51
AT3G48350	2.43	2.54e-15	4.03e-13	Repressed	Cysteine proteinases superfamily protein	-1.00299	2.9e-22	1.72e-21
AT3G48390	-1.84	1.06e-09	6.95e-08	Induced	MA3 domain-containing protein	1.98465	3.34e-33	2.98e-32
AT3G48510	-1.86	0.00496	0.0416	Induced	unknown protein	-2.83906	3.62e-05	7.91e-05
AT3G48720	4.17	9.36e-18	1.95e-15	Repressed	HXXXD-type acyl-transferase family protein	1.58841	4.64e-21	2.61e-20
AT3G48940	-1.41	0.000113	0.00204	Induced	Remorin family protein	-6.90653	1.15e-43	1.39e-42
AT3G49320	1.71	0.000957	0.0119	Repressed	Metal-dependent protein hydrolase	2.94388	3.42e-26	2.38e-25
AT3G49970	-1.67	0.0037	0.0335	Induced	Phototropic-responsive NPH3 family protein	-1.47847	4.7e-11	1.6e-10
AT3G50120	-1.46	0.000792	0.0102	Induced	Plant protein of unknown function (DUF247)	-3.20288	4.72e-29	3.61e-28
AT3G50480	-1.06	0.00596	0.0472	Induced	homolog of RPW8 4 (HR4)	1.6151	4.73e-21	2.65e-20
AT3G50770	-3.31	1.4e-22	5.7e-20	Induced	calmodulin-like 41 (CML41)	-2.71384	1.87e-05	4.22e-05
AT3G50800	-1.47	3.2e-06	9.72e-05	Induced	unknown protein	-3.62935	3.29e-46	4.28e-45
AT3G50820	2.66	2.61e-18	6.13e-16	Repressed	photosystem II subunit O-2 (PSBO2)	2.75357	1.84e-46	2.41e-45
AT3G51240	1.1	0.000298	0.00462	Repressed	flavanone 3-hydroxylase (F3H)	-1.02445	0.00245721	0.00441742
AT3G51660	1.16	0.000157	0.00269	Repressed	Tautomerase/MIF superfamily protein	-1.21185	1.25e-11	4.41e-11
AT3G51810	-1.83	6.91e-10	4.71e-08	Induced	LATE EMBRYOGENESIS ABUNDANT 1 (EM1)	2.30573	0.00213808	0.00387134
AT3G51895	-2.78	1.84e-18	4.37e-16	Induced	sulfate transporter 3	-2.22058	2.99e-74	7.76e-73
AT3G53200	-1.75	1.78e-08	9.29e-07	Induced	myb domain protein 27 (MYB27)	-5.34373	9.32e-28	6.84e-27
AT3G54000	-1.35	9.28e-06	0.000248	Induced	CONTAINS InterPro DOMAIN/s: Uncharacterised conserved protein UCP022260 (InterPro:IPR016802)	-2.06279	8.3e-30	6.54e-29
AT3G54120	-1.15	0.00019	0.00317	Induced	Reticulon family protein	-1.89112	1.5e-29	1.17e-28
AT3G54830	-3.22	1.44e-21	5.37e-19	Induced	Transmembrane amino acid transporter family protein	-1.52503	2.74e-58	5.01e-57
AT3G54890	4.34	1.67e-40	2.05e-37	Repressed	photosystem I light harvesting complex gene 1 (LHCA1)	1.47571	4.69e-17	2.21e-16
AT3G54900	1.5	2.3e-07	9.38e-06	Repressed	CAX interacting protein 1 (CXIP1)	1.74631	1.6e-43	1.93e-42
AT3G55110	2.46	1.5e-06	5.05e-05	Repressed	ABC-2 type transporter family protein	1.26671	6.39e-16	2.86e-15
AT3G55120	2.39	7.02e-15	1.07e-12	Repressed	TRANSPARENT TESTA 5 (TT5)	1.37459	6.29e-27	4.48e-26
AT3G55130	1.16	0.00121	0.0143	Repressed	white-brown complex homolog 19 (WBC19)	-3.61235	4.46e-230	1.26e-227
AT3G55710	2.03	1.43e-07	6.12e-06	Repressed	UDP-Glycosyltransferase superfamily protein	1.75448	1.21e-19	6.44e-19
AT3G55940	-2.89	1.98e-07	8.21e-06	Induced	Phosphoinositide-specific phospholipase C family protein	-4.5816	1.02e-55	1.75e-54
AT3G55970	2.66	1.35e-07	5.83e-06	Repressed	jasmonate-regulated gene 21 (JRG21)	2.16755	1.15e-11	4.08e-11
AT3G56080	3.09	8.63e-20	2.72e-17	Repressed	S-adenosyl-L-methionine-dependent methyltransferases superfamily protein	-2.35969	9.26e-47	1.23e-45
AT3G56220	2.28	2.43e-11	2.08e-09	Repressed	transcription regulators	2.00802	9.37e-14	3.75e-13
AT3G56330	1.12	0.000275	0.0043	Repressed	N2,N2-dimethylguanosine tRNA methyltransferase	1.42261	1.26e-14	5.29e-14
AT3G56350	-1.35	5.73e-06	0.000163	Induced	Iron/manganese superoxide dismutase family protein	2.04887	1.2e-12	4.51e-12
AT3G56990	1.28	0.000315	0.00485	Repressed	embryo sac development arrest 7 (EDA7)	1.57593	5.77e-33	5.1e-32
AT3G57010	1.16	6.94e-05	0.00137	Repressed	Calcium-dependent phosphotriesterase superfamily protein	-1.42067	5.95e-29	4.53e-28
AT3G57160	1.31	1.34e-05	0.000339	Repressed	unknown protein	-1.58324	0.000592986	0.00114668
AT3G58850	-1.24	1.82e-05	0.000443	Induced	PHY RAPIDLY REGULATED 2 (PAR2)	-2.79698	3.88e-139	3.3e-137
AT3G58990	4.44	2.19e-19	6.45e-17	Repressed	isopropylmalate isomerase 1 (IPMI1)	5.02579	6.89e-10	2.18e-09
AT3G59200	1.09	0.000658	0.00886	Repressed	F-box/RNI-like superfamily protein	-1.66584	3.31e-05	7.27e-05
AT3G59250	3.08	1.78e-13	2.18e-11	Repressed	F-box/RNI-like superfamily protein	-1.99834	2.39e-09	7.3e-09
AT3G59690	-1.34	6.35e-06	0.000179	Induced	IQ-domain 13 (IQD13)	-3.42446	6.23e-77	1.75e-75
AT3G59900	-1.13	0.000102	0.00189	Induced	AUXIN-REGULATED GENE INVOLVED IN ORGAN SIZE (ARGOS)	-1.45581	9.05e-38	9.29e-37
AT3G59930	-1.18	4.43e-05	0.000942	Induced	FUNCTIONS IN: molecular_function unknown	1.57991	1.15e-30	9.33e-30
AT3G60520	-1.7	8.25e-08	3.75e-06	Induced	unknown protein	1.03152	9.79e-10	3.07e-09
AT3G61470	2.49	1.34e-16	2.44e-14	Repressed	photosystem I light harvesting complex gene 2 (LHCA2)	1.14074	2.09e-14	8.67e-14
AT3G61680	-1.46	8.68e-06	0.000234	Induced	alpha/beta-Hydrolases superfamily protein	-2.46466	7.72e-48	1.06e-46
AT3G61820	1.35	3.72e-06	0.000112	Repressed	Eukaryotic aspartyl protease family protein	-1.09033	2.14e-19	1.12e-18
AT3G61830	-1.84	1.13e-09	7.33e-08	Induced	auxin response factor 18 (ARF18)	-1.57958	9.65e-39	1.02e-37
AT3G61920	3.53	3.93e-18	8.85e-16	Repressed	unknown protein	-1.32151	0.0189088	0.0298508
AT3G62530	1.01	0.000434	0.00632	Repressed	ARM repeat superfamily protein	1.77837	3.75e-49	5.33e-48
AT3G62760	3.59	0.00552	0.0447	Repressed	ATGSTF13	4.39698	8.28e-05	0.000174684
AT3G63140	1.21	3.44e-05	0.000766	Repressed	chloroplast stem-loop binding protein of 41 kDa (CSP41A)	2.67636	1.09e-88	3.98e-87
AT3G63350	-2.58	2.21e-11	1.91e-09	Induced	AT-HSFA7B	-2.21349	1.2e-11	4.24e-11
AT3G63470	-1.1	0.000142	0.00249	Induced	serine carboxypeptidase-like 40 (scpl40)	-2.85941	4.23e-145	4.15e-143
AT4G00050	-1.22	0.000823	0.0105	Induced	unfertilized embryo sac 10 (UNE10)	1.33942	1.25e-46	1.66e-45
AT4G00165	1.36	6.59e-06	0.000185	Repressed	Bifunctional inhibitor/lipid-transfer protein/seed storage 2S albumin superfamily protein	1.67313	1.24e-17	6.02e-17
AT4G00390	1.46	3.52e-05	0.000782	Repressed	DNA-binding storekeeper protein-related transcriptional regulator	1.4061	0.0221777	0.0345955
AT4G00810	1.11	0.000117	0.0021	Repressed	60S acidic ribosomal protein family	1.02219	8.56e-23	5.21e-22
AT4G00880	4.22	1.18e-15	1.91e-13	Repressed	SAUR-like auxin-responsive protein family	1.10143	0.00348972	0.00613748
AT4G00910	-2.31	0.000184	0.00309	Induced	Aluminium activated malate transporter family protein	-5.76421	9.33e-69	2.13e-67
AT4G00950	1.79	1.72e-05	0.000423	Repressed	maternal effect embryo arrest 47 (MEE47)	3.89595	3.73e-74	9.65e-73
AT4G01050	1.17	4.66e-05	0.000983	Repressed	thylakoid rhodanese-like (TROL)	1.34155	2.06e-29	1.59e-28
AT4G01140	-1.16	7.61e-05	0.00148	Induced	Protein of unknown function (DUF1191)	-4.54755	6.37e-78	1.82e-76
AT4G01250	-1.39	6.21e-06	0.000175	Induced	WRKY22	1.80876	9.98e-32	8.44e-31
AT4G01335	-2.71	1.71e-14	2.51e-12	Induced	FUNCTIONS IN: molecular_function unknown	-3.63256	1.17e-12	4.39e-12
AT4G01890	2.3	0.000109	0.00199	Repressed	Pectin lyase-like superfamily protein	-3.15799	0.0226409	0.0352674
AT4G02075	-1.01	0.00134	0.0155	Induced	pitchoun 1 (PIT1)	-1.52387	3.1e-24	2.01e-23
AT4G02290	-1.96	6.29e-11	5.01e-09	Induced	glycosyl hydrolase 9B13 (GH9B13)	-4.14331	0	0
AT4G02520	-1.06	0.000214	0.0035	Induced	glutathione S-transferase PHI 2 (GSTF2)	-1.67879	3.79e-23	2.35e-22
AT4G02530	1.05	0.000279	0.00436	Repressed	chloroplast thylakoid lumen protein	2.25761	1.62e-54	2.68e-53
AT4G02750	1.18	0.00261	0.0257	Repressed	Tetratricopeptide repeat (TPR)-like superfamily protein	1.07689	2.22e-06	5.41e-06
AT4G02850	3.2	5.15e-17	9.87e-15	Repressed	phenazine biosynthesis PhzC/PhzF family protein	1.79833	7.78e-05	0.000164775
AT4G02990	1.04	0.000467	0.0067	Repressed	Mitochondrial transcription termination factor family protein	1.32978	4.12e-31	3.42e-30
AT4G03150	1.19	4.49e-05	0.000951	Repressed	unknown protein	1.09069	5.21e-13	2e-12
AT4G04370	1.21	0.00381	0.0342	Repressed	Tetratricopeptide repeat (TPR)-like superfamily protein	1.51937	1.83e-22	1.1e-21
AT4G04610	1.18	0.000208	0.00342	Repressed	APS reductase 1 (APR1)	-2.98644	1.25e-67	2.77e-66
AT4G04640	1.29	7.49e-06	0.000207	Repressed	ATPC1	2.05941	6.95e-79	2.04e-77
AT4G04840	4.29	8.48e-37	8.13e-34	Repressed	methionine sulfoxide reductase B6 (MSRB6)	2.98342	2.86e-229	7.78e-227
AT4G04850	1.19	0.000163	0.00278	Repressed	K+ efflux antiporter 3 (KEA3)	2.17488	2.26e-65	4.83e-64
AT4G08620	1.4	1.44e-05	0.000362	Repressed	sulphate transporter 1	1.4047	0.000431249	0.000847776
AT4G08770	1.29	2.44e-05	0.000573	Repressed	Peroxidase superfamily protein	1.82273	4.99e-25	3.33e-24
AT4G09010	1.23	2.01e-05	0.000482	Repressed	ascorbate peroxidase 4 (APX4)	1.24793	1.62e-17	7.81e-17
AT4G09600	-2.46	2.92e-15	4.61e-13	Induced	GAST1 protein homolog 3 (GASA3)	2.26543	0.000280901	0.000562872
AT4G09610	-3.23	6.1e-15	9.42e-13	Induced	GAST1 protein homolog 2 (GASA2)	3.25006	1.25e-08	3.65e-08
AT4G09650	1.67	1.17e-08	6.25e-07	Repressed	ATP synthase delta-subunit gene (ATPD)	1.25709	2.54e-19	1.33e-18
AT4G09900	1.52	0.0028	0.027	Repressed	methyl esterase 12 (MES12)	3.40294	1.52e-78	4.42e-77
AT4G10120	-2.13	2.65e-05	0.000614	Induced	ATSPS4F	1.39412	6.69e-24	4.27e-23
AT4G10160	-2.69	1.55e-12	1.63e-10	Induced	RING/U-box superfamily protein	-8.29343	3.59e-12	1.31e-11
AT4G10240	-4.76	3.3e-33	2.42e-30	Induced	B-box zinc finger family protein	-7.53918	2.69e-10	8.78e-10
AT4G10250	-1.94	3.36e-07	1.33e-05	Induced	ATHSP22.0	-3.32148	1.06e-13	4.22e-13
AT4G10340	2.19	1.62e-13	2.01e-11	Repressed	light harvesting complex of photosystem II 5 (LHCB5)	1.18913	8.34e-17	3.87e-16
AT4G10620	1.07	0.00129	0.015	Repressed	P-loop containing nucleoside triphosphate hydrolases superfamily protein	1.04985	6.8e-18	3.34e-17
AT4G11050	-3.51	1.12e-08	6.01e-07	Induced	glycosyl hydrolase 9C3 (GH9C3)	-2.10027	1.6e-15	7.02e-15
AT4G11140	1.4	1.25e-05	0.000321	Repressed	cytokinin response factor 1 (CRF1)	2.15567	1.87e-18	9.41e-18
AT4G11210	1.88	5.79e-10	3.98e-08	Repressed	Disease resistance-responsive (dirigent-like protein) family protein	-2.39759	1.92e-28	1.44e-27
AT4G11320	2.13	6.06e-13	6.76e-11	Repressed	Papain family cysteine protease	-2.51373	2.99e-38	3.11e-37
AT4G11610	-2.34	5.76e-15	8.95e-13	Induced	C2 calcium/lipid-binding plant phosphoribosyltransferase family protein	-2.9111	5.99e-130	4.39e-128
AT4G11650	-2.93	1.77e-18	4.25e-16	Induced	osmotin 34 (OSM34)	-5.4985	4.12e-78	1.18e-76
AT4G12030	2.52	4.21e-05	0.000901	Repressed	bile acid transporter 5 (BAT5)	1.27973	0.000459413	0.000899706
AT4G12480	-1.33	0.000277	0.00433	Induced	pEARLI 1	2.84586	2.56e-08	7.28e-08
AT4G12510	-1.14	7.34e-05	0.00144	Induced	Bifunctional inhibitor/lipid-transfer protein/seed storage 2S albumin superfamily protein	-5.32335	5.74e-128	4.06e-126
AT4G12520	-1.6	4.45e-08	2.13e-06	Induced	Bifunctional inhibitor/lipid-transfer protein/seed storage 2S albumin superfamily protein	-4.81361	7.39e-196	1.36e-193
AT4G12600	1.19	3.79e-05	0.000829	Repressed	Ribosomal protein L7Ae/L30e/S12e/Gadd45 family protein	1.28701	3.17e-29	2.44e-28
AT4G12800	1.8	7.25e-10	4.92e-08	Repressed	photosystem I subunit l (PSAL)	1.71789	4.95e-34	4.54e-33
AT4G13210	-2.36	4.76e-13	5.44e-11	Induced	Pectin lyase-like superfamily protein	-2.669	7.71e-33	6.76e-32
AT4G13310	-1.63	0.000123	0.0022	Induced	cytochrome P450, family 71, subfamily A, polypeptide 20 (CYP71A20)	-4.6443	3.27e-28	2.43e-27
AT4G13495	3.31	2.77e-14	3.93e-12	Repressed	other RNA	2.02571	4.21e-48	5.85e-47
AT4G13690	1.02	0.00586	0.0466	Repressed	unknown protein	1.22868	4.14e-06	9.86e-06
AT4G13770	6.61	2.59e-30	1.68e-27	Repressed	cytochrome P450, family 83, subfamily A, polypeptide 1 (CYP83A1)	7.60972	2.52e-10	8.24e-10
AT4G13790	-2.7	2.04e-12	2.08e-10	Induced	SAUR-like auxin-responsive protein family	-6.69528	2.82e-15	1.23e-14
AT4G13830	-1.04	0.00054	0.00752	Induced	DNAJ-like 20 (J20)	1.78866	1.01e-76	2.79e-75
AT4G14130	-4.28	2.14e-39	2.15e-36	Induced	xyloglucan endotransglucosylase/hydrolase 15 (XTH15)	-1.4522	8.43e-93	3.34e-91
AT4G14320	1.05	0.000262	0.00414	Repressed	Zinc-binding ribosomal protein family protein	1.08484	2.93e-32	2.52e-31
AT4G14365	-1.31	0.000236	0.00381	Induced	XB3 ortholog 4 in Arabidopsis thaliana (XBAT34)	-2.99387	7.77e-09	2.3e-08
AT4G14380	-1.07	0.000744	0.00974	Induced	unknown protein	-3.94486	1.92e-56	3.34e-55
AT4G14465	-1.33	6.21e-06	0.000175	Induced	AT-hook motif nuclear-localized protein 20 (AHL20)	-1.99166	4.41e-33	3.91e-32
AT4G14480	1.58	6.47e-05	0.00129	Repressed	Protein kinase superfamily protein	2.1134	1.44e-24	9.45e-24
AT4G14548	-1.04	0.000354	0.00535	Induced	other RNA	-1.45894	4.99e-26	3.45e-25
AT4G14790	1.08	0.0059	0.0469	Repressed	ATSUV3	1.15389	8.8e-26	6.03e-25
AT4G15500	1.09	0.0034	0.0314	Repressed	UGT84A4	1.23418	1.28e-15	5.64e-15
AT4G15660	1.17	0.000918	0.0115	Repressed	Thioredoxin superfamily protein	2.99401	1.61e-24	1.06e-23
AT4G15690	1.42	4.81e-05	0.00101	Repressed	Thioredoxin superfamily protein	2.76809	2.08e-49	2.98e-48
AT4G15770	1.24	1.95e-05	0.00047	Repressed	RNA binding	1.28046	1.45e-25	9.84e-25
AT4G16260	-1.06	0.000831	0.0106	Induced	Glycosyl hydrolase superfamily protein	-3.47306	1.04e-76	2.89e-75
AT4G16410	1.18	4.42e-05	0.00094	Repressed	unknown protein	1.43962	1.21e-16	5.57e-16
AT4G16442	-1.14	7.6e-05	0.00148	Induced	Uncharacterised protein family (UPF0497)	-2.10927	1.63e-70	3.87e-69
AT4G16780	-2.88	2.69e-19	7.7e-17	Induced	homeobox protein 2 (HB-2)	-2.11548	1.12e-41	1.29e-40
AT4G16790	-1.49	8.02e-07	2.92e-05	Induced	hydroxyproline-rich glycoprotein family protein	-1.37782	2.74e-24	1.78e-23
AT4G17470	3.02	3.23e-13	3.77e-11	Repressed	alpha/beta-Hydrolases superfamily protein	-11.288	2.29e-21	1.3e-20
AT4G17480	26.68	0.00538	0.0441	Repressed	alpha/beta-Hydrolases superfamily protein	-5.53857	1.58e-30	1.28e-29
AT4G18170	1.07	0.0013	0.0151	Repressed	WRKY DNA-binding protein 28 (WRKY28)	1.16863	0.00464247	0.00803352
AT4G18440	1.28	2.92e-05	0.000669	Repressed	L-Aspartase-like family protein	1.11065	1.44e-13	5.68e-13
AT4G18480	1.33	4.48e-06	0.000131	Repressed	CHLI1	1.79721	6.65e-46	8.57e-45
AT4G18650	-1.62	4.18e-06	0.000124	Induced	transcription factor-related	5.19269	1.66e-188	2.82e-186
AT4G18690	-4.08	3.06e-14	4.25e-12	Induced	unknown protein	4.41819	2.72e-08	7.71e-08
AT4G18740	2.38	1.19e-12	1.27e-10	Repressed	Rho termination factor	4.77299	1.05e-94	4.3e-93
AT4G19030	1.08	0.000259	0.0041	Repressed	NOD26-like major intrinsic protein 1 (NLM1)	-1.20023	3.67e-29	2.82e-28
AT4G19120	-1.07	0.000257	0.00408	Induced	early-responsive to dehydration 3 (ERD3)	-1.63966	1.26e-107	6.41e-106
AT4G19170	1.4	0.00269	0.0262	Repressed	nine-cis-epoxycarotenoid dioxygenase 4 (NCED4)	2.60882	2.01e-129	1.47e-127
AT4G19520	1.54	1.32e-06	4.51e-05	Repressed	disease resistance protein (TIR-NBS-LRR class) family	1.04074	8.44e-07	2.14e-06
AT4G19530	2.73	1.42e-06	4.8e-05	Repressed	disease resistance protein (TIR-NBS-LRR class) family	4.59696	2.03e-141	1.82e-139
AT4G20230	2.88	4.7e-06	0.000137	Repressed	Terpenoid cyclases/Protein prenyltransferases superfamily protein	-3.68216	2.95e-09	8.94e-09
AT4G20240	1.46	0.000218	0.00356	Repressed	cytochrome P450, family 71, subfamily A, polypeptide 27 (CYP71A27)	-1.15174	1.21e-06	3.03e-06
AT4G20260	-1.18	4.1e-05	0.000882	Induced	plasma-membrane associated cation-binding protein 1 (PCAP1)	-1.60945	1.02e-56	1.78e-55
AT4G20390	1.76	0.00208	0.0217	Repressed	Uncharacterised protein family (UPF0497)	-1.42349	2.68e-05	5.93e-05
AT4G21280	1.41	1.21e-06	4.2e-05	Repressed	photosystem II subunit QA (PSBQA)	1.62968	8.26e-29	6.27e-28
AT4G21830	-1.28	9.76e-06	0.000259	Induced	methionine sulfoxide reductase B7 (MSRB7)	-3.34898	9.6e-147	9.62e-145
AT4G22212	1.51	2.15e-07	8.85e-06	Repressed	Arabidopsis defensin-like protein	-1.68176	8.33e-39	8.82e-38
AT4G22214	1.92	1.63e-10	1.21e-08	Repressed	Defensin-like (DEFL) family protein	-1.06414	0.02624	0.0404952
AT4G22560	2.62	2.64e-14	3.77e-12	Repressed	unknown protein	-1.64921	0.000187271	0.000381852
AT4G22690	1.86	4.49e-08	2.14e-06	Repressed	cytochrome P450, family 706, subfamily A, polypeptide 1 (CYP706A1)	1.01363	3.06e-06	7.39e-06
AT4G23030	-1.17	0.000124	0.00222	Induced	MATE efflux family protein	-2.95868	2.68e-115	1.53e-113
AT4G23290	2.32	0.00159	0.0176	Repressed	cysteine-rich RLK (RECEPTOR-like protein kinase) 21 (CRK21)	3.32456	4.15e-17	1.95e-16
AT4G23300	2.54	1.99e-12	2.05e-10	Repressed	cysteine-rich RLK (RECEPTOR-like protein kinase) 22 (CRK22)	2.10946	5.49e-22	3.21e-21
AT4G23400	-1.14	7.09e-05	0.0014	Induced	plasma membrane intrinsic protein 1	-2.9203	2.1e-132	1.61e-130
AT4G23700	-1.97	1.03e-10	7.83e-09	Induced	cation/H+ exchanger 17 (CHX17)	-4.51449	1.23e-101	5.81e-100
AT4G23870	-1.94	8.83e-11	6.88e-09	Induced	unknown protein	-4.27826	2.13e-251	7.21e-249
AT4G24110	1.01	0.000831	0.0106	Repressed	unknown protein	1.08222	0.000551525	0.00107018
AT4G24140	2.02	2.84e-06	8.75e-05	Repressed	alpha/beta-Hydrolases superfamily protein	1.62643	2.65e-11	9.21e-11
AT4G24230	-1.7	1.01e-08	5.44e-07	Induced	acyl-CoA-binding domain 3 (ACBP3)	2.13986	3.16e-115	1.8e-113
AT4G24265	2.55	1.47e-08	7.78e-07	Repressed	unknown protein	-1.58767	0.0017112	0.00313414
AT4G24972	1.65	0.000274	0.00429	Repressed	TAPETUM DETERMINANT 1 (TPD1)	3.10465	6.09e-47	8.13e-46
AT4G25050	1.61	3.44e-08	1.68e-06	Repressed	acyl carrier protein 4 (ACP4)	2.58183	2.55e-81	7.89e-80
AT4G25200	1.43	4.79e-06	0.00014	Repressed	mitochondrion-localized small heat shock protein 23.6 (HSP23.6-MITO)	1.72958	0.00106873	0.00200411
AT4G25260	-2.27	2.78e-14	3.93e-12	Induced	Plant invertase/pectin methylesterase inhibitor superfamily protein	-1.84851	6.81e-103	3.28e-101
AT4G25580	-2.85	8.33e-19	2.09e-16	Induced	CAP160 protein	1.63571	1.91e-38	2e-37
AT4G25630	1.53	1.6e-07	6.85e-06	Repressed	fibrillarin 2 (FIB2)	1.12948	1.07e-20	5.94e-20
AT4G25790	1.16	0.000756	0.00985	Repressed	CAP (Cysteine-rich secretory proteins, Antigen 5, and Pathogenesis-related 1 protein) superfamily protein	2.55153	1.85e-16	8.47e-16
AT4G25810	-1.33	5.52e-05	0.00113	Induced	xyloglucan endotransglycosylase 6 (XTR6)	-1.34943	1.92e-26	1.35e-25
AT4G26260	-2.13	6.63e-08	3.04e-06	Induced	myo-inositol oxygenase 4 (MIOX4)	6.0763	5.52e-147	5.56e-145
AT4G26580	-1.1	0.00582	0.0465	Induced	RING/U-box superfamily protein	-1.0512	1.74e-05	3.93e-05
AT4G26600	1.47	7.56e-05	0.00147	Repressed	S-adenosyl-L-methionine-dependent methyltransferases superfamily protein	1.52581	3.17e-36	3.1e-35
AT4G26790	2.08	0.00408	0.0361	Repressed	GDSL-like Lipase/Acylhydrolase superfamily protein	-1.5177	0.011761	0.0191624
AT4G26890	-1.19	0.00256	0.0253	Induced	mitogen-activated protein kinase kinase kinase 16 (MAPKKK16)	-2.78179	6.73e-21	3.75e-20
AT4G27460	-1.69	1.22e-08	6.5e-07	Induced	Cystathionine beta-synthase (CBS) family protein	-2.50759	1.33e-29	1.04e-28
AT4G27670	2.3	0.00159	0.0176	Repressed	heat shock protein 21 (HSP21)	4.71043	0.00176302	0.00322356
AT4G27790	-5.96	3.05e-29	1.77e-26	Induced	Calcium-binding EF hand family protein	-4.69317	1.49e-05	3.39e-05
AT4G28140	-2.56	7.75e-05	0.0015	Induced	Integrase-type DNA-binding superfamily protein	-6.30013	2.87e-07	7.52e-07
AT4G28230	1.45	1.36e-06	4.63e-05	Repressed	unknown protein	-1.39323	1.78e-15	7.83e-15
AT4G28250	1.6	1.57e-07	6.7e-06	Repressed	expansin B3 (EXPB3)	-2.39886	2.43e-47	3.29e-46
AT4G28350	-3.56	6.91e-05	0.00137	Induced	Concanavalin A-like lectin protein kinase family protein	-2.1685	5.54e-14	2.25e-13
AT4G28410	-1.14	9.25e-05	0.00174	Induced	Tyrosine transaminase family protein	-2.55279	9.82e-33	8.57e-32
AT4G28520	-2.55	3.35e-17	6.53e-15	Induced	cruciferin 3 (CRU3)	2.58415	0.0153743	0.0246075
AT4G28560	-1.45	0.00269	0.0262	Induced	ROP-interactive CRIB motif-containing protein 7 (RIC7)	-1.8919	0.0021001	0.00380665
AT4G28680	2.32	9.81e-05	0.00183	Repressed	L-tyrosine decarboxylase (TYRDC)	-1.94565	1.54e-21	8.8e-21
AT4G28750	2.71	3.86e-19	1.04e-16	Repressed	PSA E1 KNOCKOUT (PSAE-1)	1.27617	8.19e-11	2.76e-10
AT4G28780	5.84	3.92e-59	1.23e-55	Repressed	GDSL-like Lipase/Acylhydrolase superfamily protein	4.78365	2.1e-132	1.61e-130
AT4G29140	-1.3	1.52e-05	0.000377	Induced	MATE efflux family protein	-1.19081	1.3e-36	1.29e-35
AT4G30060	-1.13	0.000131	0.00232	Induced	Core-2/I-branching beta-1,6-N-acetylglucosaminyltransferase family protein	-1.82986	1.52e-125	1.05e-123
AT4G30180	-2.37	9.29e-14	1.19e-11	Induced	sequence-specific DNA binding transcription factors	-4.38752	1.94e-94	7.94e-93
AT4G30410	-1.18	5.23e-05	0.00108	Induced	sequence-specific DNA binding transcription factors	-2.86681	2.31e-125	1.58e-123
AT4G30800	1.32	1.81e-05	0.000441	Repressed	Nucleic acid-binding, OB-fold-like protein	1.29327	2.95e-10	9.59e-10
AT4G31320	1.23	0.000141	0.00248	Repressed	SAUR-like auxin-responsive protein family	1.14541	2.17e-08	6.18e-08
AT4G31370	-4.41	2.91e-08	1.46e-06	Induced	FASCICLIN-like arabinogalactan protein 5 precursor (FLA5)	-6.73253	3.52e-08	9.89e-08
AT4G31380	-4.67	2.95e-42	4.06e-39	Induced	FPF1-like protein 1 (FLP1)	-5.39061	4.01e-61	7.76e-60
AT4G31610	-2.77	3.4e-14	4.58e-12	Induced	REPRODUCTIVE MERISTEM 1 (REM1)	-4.80564	1.16e-27	8.5e-27
AT4G31760	1.6	4.96e-05	0.00103	Repressed	Peroxidase superfamily protein	-3.09868	1.67e-09	5.14e-09
AT4G31830	-1.3	0.000229	0.0037	Induced	unknown protein	2.0426	1.89e-05	4.24e-05
AT4G32280	-2.69	7.25e-17	1.36e-14	Induced	indole-3-acetic acid inducible 29 (IAA29)	-3.12136	1.46e-21	8.39e-21
AT4G32460	-1.15	6.52e-05	0.0013	Induced	FUNCTIONS IN: molecular_function unknown	-3.4126	0	0
AT4G32500	-4.48	6.34e-09	3.59e-07	Induced	K+ transporter 5 (KT5)	-5.65634	7.37e-29	5.6e-28
AT4G32800	1.48	0.00363	0.033	Repressed	Integrase-type DNA-binding superfamily protein	3.92796	1.19e-23	7.53e-23
AT4G32950	-2.24	0.00229	0.0232	Induced	Protein phosphatase 2C family protein	1.0688	0.00109468	0.00204985
AT4G33560	2.16	8.23e-13	9.03e-11	Repressed	Wound-responsive family protein	2.54727	1.61e-26	1.13e-25
AT4G33660	1.16	7.81e-05	0.00151	Repressed	unknown protein	1.44582	1.96e-21	1.12e-20
AT4G33905	2.18	0.00141	0.016	Repressed	Peroxisomal membrane 22 kDa (Mpv17/PMP22) family protein	-3.11239	5.15e-09	1.54e-08
AT4G34000	-1.11	0.000132	0.00234	Induced	abscisic acid responsive elements-binding factor 3 (ABF3)	-1.98198	3.42e-169	4.47e-167
AT4G34030	-1	0.000518	0.00728	Induced	3-methylcrotonyl-CoA carboxylase (MCCB)	1.47468	2.98e-91	1.14e-89
AT4G34190	1.03	0.000365	0.00548	Repressed	stress enhanced protein 1 (SEP1)	2.24166	6.65e-53	1.05e-51
AT4G34770	-1.64	4.56e-08	2.17e-06	Induced	SAUR-like auxin-responsive protein family	-3.32338	7.02e-53	1.11e-51
AT4G34950	1.15	0.000193	0.00319	Repressed	Major facilitator superfamily protein	1.36714	8.29e-21	4.61e-20
AT4G35190	-1.4	4.19e-05	0.000899	Induced	Putative lysine decarboxylase family protein	-4.91979	5.45e-73	1.37e-71
AT4G35470	-1.02	0.000415	0.00611	Induced	plant intracellular ras group-related LRR 4 (PIRL4)	-1.06587	8.64e-44	1.05e-42
AT4G35720	-3.05	5.4e-22	2.09e-19	Induced	Arabidopsis protein of unknown function (DUF241)	-5.40422	1.26e-86	4.4e-85
AT4G35770	-1.45	5.97e-07	2.24e-05	Induced	SENESCENCE 1 (SEN1)	2.16104	1.22e-116	7.17e-115
AT4G36010	-1.9	1.45e-10	1.09e-08	Induced	Pathogenesis-related thaumatin superfamily protein	-1.42082	3.36e-11	1.16e-10
AT4G36110	-1.7	2.19e-08	1.13e-06	Induced	SAUR-like auxin-responsive protein family	-2.9871	2.77e-34	2.56e-33
AT4G36220	2.82	1.28e-17	2.61e-15	Repressed	ferulic acid 5-hydroxylase 1 (FAH1)	4.90685	1.07e-300	5.74e-298
AT4G36610	2.02	1.15e-05	0.000297	Repressed	alpha/beta-Hydrolases superfamily protein	-1.51167	0.010245	0.0168324
AT4G36830	2.28	0.000652	0.0088	Repressed	HOS3-1	-1.29983	0.0298632	0.0457141
AT4G37050	-2.33	0.00304	0.0287	Induced	PATATIN-like protein 4 (PLP4)	-3.56385	4.53e-12	1.64e-11
AT4G37150	1.69	3.12e-05	0.000705	Repressed	methyl esterase 9 (MES9)	2.72466	1.16e-72	2.88e-71
AT4G37160	1.86	2.1e-06	6.69e-05	Repressed	SKU5 similar 15 (sks15)	2.24251	3.25e-15	1.41e-14
AT4G37295	1.37	0.00206	0.0216	Repressed	unknown protein	1.44843	2.12e-05	4.75e-05
AT4G37610	-1.34	7.64e-06	0.00021	Induced	BTB and TAZ domain protein 5 (BT5)	1.73187	7.5e-83	2.41e-81
AT4G37760	-1.14	0.00298	0.0283	Induced	squalene epoxidase 3 (SQE3)	1.2914	3e-76	8.25e-75
AT4G37770	-3.07	2.61e-17	5.17e-15	Induced	1-amino-cyclopropane-1-carboxylate synthase 8 (ACS8)	-4.51097	1.97e-07	5.24e-07
AT4G37790	-1.04	0.000343	0.00522	Induced	HAT22	-1.13832	2.18e-29	1.69e-28
AT4G37800	5.15	2.13e-51	5.86e-48	Repressed	xyloglucan endotransglucosylase/hydrolase 7 (XTH7)	3.16952	2.9e-124	1.94e-122
AT4G37980	1.65	0.000274	0.00429	Repressed	elicitor-activated gene 3-1 (ELI3-1)	4.87061	1.58e-137	1.3e-135
AT4G38230	-1.14	0.000458	0.00657	Induced	calcium-dependent protein kinase 26 (CPK26)	-1.03065	8.33e-18	4.07e-17
AT4G38400	-1.99	2.37e-11	2.05e-09	Induced	expansin-like A2 (EXLA2)	-2.49787	3.1e-130	2.29e-128
AT4G38470	-1.2	3.68e-05	0.00081	Induced	ACT-like protein tyrosine kinase family protein	1.05641	6.06e-32	5.16e-31
AT4G38580	-1.11	0.000108	0.00198	Induced	farnesylated protein 6 (FP6)	-1.02971	1.2e-26	8.48e-26
AT4G38970	1.14	7.51e-05	0.00147	Repressed	fructose-bisphosphate aldolase 2 (FBA2)	2.19442	1.59e-72	3.94e-71
AT4G39480	1.17	0.000541	0.00753	Repressed	cytochrome P450, family 96, subfamily A, polypeptide 9 (CYP96A9)	1.27774	1.16e-06	2.91e-06
AT4G39510	3.33	5.12e-23	2.26e-20	Repressed	cytochrome P450, family 96, subfamily A, polypeptide 12 (CYP96A12)	-1.88429	1.45e-34	1.35e-33
AT5G01015	1.97	2.69e-06	8.33e-05	Repressed	unknown protein	2.15917	8.23e-14	3.3e-13
AT5G01180	-1.29	0.00612	0.0482	Induced	peptide transporter 5 (PTR5)	1.43541	2.3e-06	5.6e-06
AT5G01330	-2.54	3.19e-14	4.37e-12	Induced	pyruvate decarboxylase-3 (PDC3)	-4.74772	3.83e-103	1.87e-101
AT5G01530	2.03	5.79e-12	5.55e-10	Repressed	light harvesting complex photosystem II (LHCB4.1)	1.41003	1.08e-26	7.63e-26
AT5G02020	-2.1	2.2e-12	2.24e-10	Induced	unknown protein	-2.30926	1.23e-70	2.93e-69
AT5G02200	-2.5	1.52e-06	5.07e-05	Induced	far-red-elongated hypocotyl1-like (FHL)	-3.65755	3.4e-41	3.84e-40
AT5G02230	-1.17	6.3e-05	0.00127	Induced	Haloacid dehalogenase-like hydrolase (HAD) superfamily protein	-3.43182	6.6e-127	4.62e-125
AT5G02260	-2.27	3.09e-14	4.26e-12	Induced	expansin A9 (EXPA9)	-1.17554	1.73e-23	1.09e-22
AT5G02490	1.94	6.59e-11	5.23e-09	Repressed	Heat shock protein 70 (Hsp 70) family protein	-1.59574	3.72e-31	3.09e-30
AT5G02540	-3.6	2.34e-26	1.2e-23	Induced	NAD(P)-binding Rossmann-fold superfamily protein	-1.67591	2.91e-31	2.43e-30
AT5G02580	-2.23	1.19e-13	1.51e-11	Induced	Plant protein 1589 of unknown function	-1.27651	2.16e-16	9.85e-16
AT5G02760	1.95	3.1e-10	2.21e-08	Repressed	Protein phosphatase 2C family protein	-1.7381	3.3e-37	3.33e-36
AT5G03210	-1.41	5.26e-05	0.00109	Induced	unknown protein	-2.91292	9.48e-23	5.75e-22
AT5G03350	1.6	2.22e-07	9.08e-06	Repressed	Legume lectin family protein	-3.90728	5.35e-16	2.4e-15
AT5G03840	3.53	2.67e-06	8.3e-05	Repressed	TERMINAL FLOWER 1 (TFL1)	3.43443	0.00447275	0.00775401
AT5G04010	-1.74	0.00493	0.0414	Induced	F-box family protein	3.74483	0.000648001	0.00124787
AT5G04120	-3.22	8.28e-23	3.58e-20	Induced	Phosphoglycerate mutase family protein	-9.13346	1.21e-104	6.02e-103
AT5G04230	1.16	8.87e-05	0.00168	Repressed	phenyl alanine ammonia-lyase 3 (PAL3)	1.57394	3.87e-29	2.97e-28
AT5G04950	1.81	0.000957	0.0119	Repressed	nicotianamine synthase 1 (NAS1)	-3.61035	2.77e-18	1.38e-17
AT5G05270	2.05	1.61e-09	1.01e-07	Repressed	Chalcone-flavanone isomerase family protein	1.27422	1.75e-20	9.59e-20
AT5G05960	1.55	2.07e-07	8.51e-06	Repressed	Bifunctional inhibitor/lipid-transfer protein/seed storage 2S albumin superfamily protein	-4.01402	7.66e-40	8.29e-39
AT5G06470	-1.38	0.00114	0.0136	Induced	Glutaredoxin family protein	-1.35535	4.92e-07	1.27e-06
AT5G06570	-1.13	0.000186	0.00311	Induced	alpha/beta-Hydrolases superfamily protein	-1.14045	9.65e-09	2.84e-08
AT5G06720	1.7	6.19e-05	0.00125	Repressed	peroxidase 2 (PA2)	-4.54335	4.69e-15	2.02e-14
AT5G06790	1.53	7.24e-06	0.000201	Repressed	unknown protein	1.655	9.45e-16	4.19e-15
AT5G07030	-1.48	4.6e-07	1.77e-05	Induced	Eukaryotic aspartyl protease family protein	-5.03456	0	0
AT5G07240	2.33	1.6e-11	1.42e-09	Repressed	IQ-domain 24 (IQD24)	1.30825	5.86e-13	2.24e-12
AT5G07475	2.36	0.000179	0.00301	Repressed	Cupredoxin superfamily protein	-1.75064	0.0130892	0.0211776
AT5G07530	-1.81	7.17e-07	2.63e-05	Induced	glycine rich protein 17 (GRP17)	-8.10121	4.68e-11	1.6e-10
AT5G07760	-27	0.000866	0.0109	Induced	formin homology 2 domain-containing protein / FH2 domain-containing protein	-8.17479	7.55e-12	2.7e-11
AT5G08030	28.72	2.81e-09	1.7e-07	Repressed	PLC-like phosphodiesterases superfamily protein	-6.61883	3.53e-07	9.2e-07
AT5G08050	1.41	1.37e-06	4.65e-05	Repressed	FUNCTIONS IN: molecular_function unknown	1.68821	1.43e-29	1.11e-28
AT5G08130	-1.13	0.000108	0.00198	Induced	basic helix-loop-helix (bHLH) DNA-binding superfamily protein	-2.1692	5.8e-252	2.02e-249
AT5G08260	1.1	0.000151	0.00261	Repressed	serine carboxypeptidase-like 35 (scpl35)	-1.09106	2.8e-35	2.67e-34
AT5G08640	1.92	2.32e-10	1.68e-08	Repressed	flavonol synthase 1 (FLS1)	1.82361	2.01e-59	3.78e-58
AT5G09370	-28.88	4.52e-09	2.6e-07	Induced	Bifunctional inhibitor/lipid-transfer protein/seed storage 2S albumin superfamily protein	-3.98167	0.00297496	0.00527843
AT5G09480	1.75	0.00164	0.018	Repressed	hydroxyproline-rich glycoprotein family protein	-2.31608	1.53e-08	4.41e-08
AT5G09520	2.06	0.00123	0.0144	Repressed	hydroxyproline-rich glycoprotein family protein	-1.98004	0.00150054	0.00276693
AT5G09530	2.69	1.01e-05	0.000266	Repressed	hydroxyproline-rich glycoprotein family protein	-1.76151	4.07e-05	8.84e-05
AT5G10100	1.11	0.00011	0.002	Repressed	Haloacid dehalogenase-like hydrolase (HAD) superfamily protein	-2.75966	3.47e-56	5.99e-55
AT5G10130	1.82	2.04e-09	1.26e-07	Repressed	Pollen Ole e 1 allergen and extensin family protein	1.10221	2.03e-06	4.97e-06
AT5G10150	1.26	4.73e-05	0.000995	Repressed	FUNCTIONS IN: molecular_function unknown	2.31549	2.04e-79	6.08e-78
AT5G10180	-3.61	1.61e-29	9.58e-27	Induced	slufate transporter 2	-2.97561	6.4e-161	7.35e-159
AT5G10430	-1.42	8.85e-07	3.17e-05	Induced	arabinogalactan protein 4 (AGP4)	-4.99275	4.34e-283	1.97e-280
AT5G10720	-1.12	0.000298	0.00462	Induced	histidine kinase 5 (HK5)	-1.20075	1.45e-15	6.37e-15
AT5G10890	2.61	3.65e-09	2.15e-07	Repressed	myosin heavy chain-related	1.40986	0.000342302	0.000679294
AT5G11100	-1.17	0.000826	0.0105	Induced	SYTD	-1.82293	6.55e-55	1.09e-53
AT5G11260	-1.53	8.28e-07	3e-05	Induced	ELONGATED HYPOCOTYL 5 (HY5)	-1.75673	2.08e-99	9.41e-98
AT5G11590	1.54	7.35e-06	0.000203	Repressed	TINY2 (TINY2)	1.29278	8.56e-05	0.000180415
AT5G11920	-1.12	0.000263	0.00415	Induced	6-&1-fructan exohydrolase (cwINV6)	-6.47967	1.16e-26	8.19e-26
AT5G12030	1.19	3.96e-05	0.000857	Repressed	heat shock protein 17.6A (HSP17.6A)	3.6151	9.06e-14	3.63e-13
AT5G12110	2.71	1.68e-16	3.01e-14	Repressed	Glutathione S-transferase, C-terminal-like	1.85684	7.97e-33	6.98e-32
AT5G12270	-2.04	0.00134	0.0154	Induced	2-oxoglutarate (2OG) and Fe(II)-dependent oxygenase superfamily protein	1.77734	1.06e-14	4.49e-14
AT5G13320	-1.87	1.43e-07	6.12e-06	Induced	AVRPPHB SUSCEPTIBLE 3 (PBS3)	-6.52589	1.41e-09	4.38e-09
AT5G13770	1.15	0.000151	0.00261	Repressed	Pentatricopeptide repeat (PPR-like) superfamily protein	1.56432	4.19e-36	4.07e-35
AT5G13930	1.76	4.08e-09	2.39e-07	Repressed	TRANSPARENT TESTA 4 (TT4)	1.55103	2.63e-31	2.2e-30
AT5G14100	1.04	0.00181	0.0194	Repressed	non-intrinsic ABC protein 14 (NAP14)	1.58929	1.84e-30	1.48e-29
AT5G14110	1.27	8.04e-05	0.00155	Repressed	Protein of unknown function (DUF 3339)	1.05113	0.000207029	0.000420688
AT5G14200	3.41	2.67e-18	6.2e-16	Repressed	isopropylmalate dehydrogenase 1	5.51815	2.68e-55	4.52e-54
AT5G14360	-1.53	1.18e-06	4.09e-05	Induced	Ubiquitin-like superfamily protein	-1.5911	1.85e-21	1.05e-20
AT5G14470	-1.9	3.61e-08	1.75e-06	Induced	GHMP kinase family protein	4.11993	6.69e-124	4.42e-122
AT5G14580	1.19	7.24e-05	0.00142	Repressed	polyribonucleotide nucleotidyltransferase, putative	1.16312	3.02e-10	9.8e-10
AT5G14780	-1.31	6.63e-06	0.000186	Induced	formate dehydrogenase (FDH)	-1.75564	2.62e-64	5.46e-63
AT5G15150	-1.39	1.7e-06	5.61e-05	Induced	homeobox 3 (HB-3)	-2.3442	2.97e-119	1.81e-117
AT5G15830	-1.6	9.53e-08	4.23e-06	Induced	basic leucine-zipper 3 (bZIP3)	-3.39874	8.66e-89	3.17e-87
AT5G15860	-1.02	0.000421	0.00617	Induced	prenylcysteine methylesterase (PCME)	-1.20639	2.11e-35	2.02e-34
AT5G16360	-1.01	0.000525	0.00736	Induced	NC domain-containing protein-related	-2.21454	2.33e-81	7.22e-80
AT5G16600	-1.05	0.000675	0.009	Induced	myb domain protein 43 (MYB43)	-3.70397	4.19e-90	1.58e-88
AT5G17160	1.21	5.99e-05	0.00122	Repressed	unknown protein	-1.05556	5.45e-21	3.05e-20
AT5G17850	-1.47	7.03e-06	0.000196	Induced	Sodium/calcium exchanger family protein	-1.96559	1.02e-65	2.19e-64
AT5G18000	-2.14	0.00018	0.00302	Induced	VERDANDI (VDD)	-5.03031	3.34e-06	8.02e-06
AT5G18010	-1.63	4.89e-08	2.31e-06	Induced	SAUR-like auxin-responsive protein family	-6.77121	4.5e-50	6.55e-49
AT5G18030	-1.02	0.000497	0.00704	Induced	SAUR-like auxin-responsive protein family	-3.23113	7.33e-78	2.09e-76
AT5G18060	-1.81	1.58e-09	9.99e-08	Induced	SAUR-like auxin-responsive protein family	-4.03719	2.31e-56	4e-55
AT5G18130	-1.04	0.000515	0.00724	Induced	unknown protein	-1.45174	4.39e-36	4.27e-35
AT5G18660	1.39	1.65e-06	5.45e-05	Repressed	PALE-GREEN AND CHLOROPHYLL B REDUCED 2 (PCB2)	1.7483	4.36e-40	4.75e-39
AT5G19500	2.48	6.83e-06	0.000191	Repressed	Tryptophan/tyrosine permease	2.61533	8.24e-47	1.1e-45
AT5G19600	-3.7	1.56e-06	5.19e-05	Induced	sulfate transporter 3	-5.21603	9.4e-24	5.97e-23
AT5G19875	-1.68	3.22e-07	1.29e-05	Induced	unknown protein	-1.69031	9.01e-15	3.81e-14
AT5G19890	-1.63	4.1e-07	1.6e-05	Induced	Peroxidase superfamily protein	-4.70132	1.83e-07	4.89e-07
AT5G19940	1.43	8.17e-07	2.97e-05	Repressed	Plastid-lipid associated protein PAP / fibrillin family protein	1.11946	8.26e-18	4.04e-17
AT5G20670	-1.04	0.00346	0.0318	Induced	Protein of unknown function (DUF1677)	-1.21009	4.73e-07	1.22e-06
AT5G20740	1.93	7.26e-11	5.72e-09	Repressed	Plant invertase/pectin methylesterase inhibitor superfamily protein	-2.17517	1.85e-34	1.72e-33
AT5G21430	1.37	1.74e-05	0.000426	Repressed	Chaperone DnaJ-domain superfamily protein	2.73914	3.74e-64	7.76e-63
AT5G22100	1.24	4.74e-05	0.000995	Repressed	RNA cyclase family protein	1.3399	3.2e-17	1.52e-16
AT5G22310	-1.01	0.000662	0.00889	Induced	unknown protein	-1.14145	1.27e-31	1.07e-30
AT5G22355	-1.01	0.000795	0.0102	Induced	Cysteine/Histidine-rich C1 domain family protein	-4.79241	6.45e-87	2.28e-85
AT5G22390	1.79	1.89e-07	7.91e-06	Repressed	Protein of unknown function (DUF3049)	3.65204	3.18e-78	9.18e-77
AT5G22440	1.18	4e-05	0.000863	Repressed	Ribosomal protein L1p/L10e family	1.0106	1.09e-22	6.62e-22
AT5G22500	-2.3	1.43e-14	2.12e-12	Induced	fatty acid reductase 1 (FAR1)	-4.70283	0	0
AT5G23010	3.83	0.00324	0.0302	Repressed	methylthioalkylmalate synthase 1 (MAM1)	6.12935	1.83e-25	1.24e-24
AT5G23020	3.45	6.37e-15	9.75e-13	Repressed	2-isopropylmalate synthase 2 (IMS2)	5.91986	8.52e-67	1.86e-65
AT5G23060	1.93	7.24e-11	5.72e-09	Repressed	calcium sensing receptor (CaS)	1.23971	1.54e-19	8.11e-19
AT5G23070	1.04	0.000345	0.00524	Repressed	Thymidine kinase	1.73198	1.69e-36	1.67e-35
AT5G23750	-1.37	2.38e-06	7.49e-05	Induced	Remorin family protein	-3.39269	2.24e-133	1.75e-131
AT5G23790	-1.66	5.4e-07	2.05e-05	Induced	galactinol synthase 5 (GolS5)	-1.90689	6.78e-05	0.000144672
AT5G23820	1.4	1.33e-06	4.54e-05	Repressed	MD-2-related lipid recognition domain-containing protein	-2.18954	1.97e-119	1.21e-117
AT5G23830	1.1	0.00014	0.00246	Repressed	MD-2-related lipid recognition domain-containing protein	-2.77484	2.09e-42	2.45e-41
AT5G23870	-1.58	9.49e-07	3.38e-05	Induced	Pectinacetylesterase family protein	-1.09895	2.65e-22	1.57e-21
AT5G24190	1.83	0.000187	0.00312	Repressed	Lipase class 3-related protein	4.88268	0.000504863	0.000983587
AT5G24420	3.88	0.0019	0.0202	Repressed	6-phosphogluconolactonase 5 (PGL5)	7.27533	1.66e-09	5.13e-09
AT5G24580	-2.37	2.83e-14	3.98e-12	Induced	Heavy metal transport/detoxification superfamily protein	-2.52069	1.45e-122	9.33e-121
AT5G24910	-1.77	7.17e-09	4.04e-07	Induced	cytochrome P450, family 714, subfamily A, polypeptide 1 (CYP714A1)	-2.32851	1.76e-49	2.53e-48
AT5G24990	1.19	0.00011	0.002	Repressed	Protein of unknown function (DUF1336)	1.29279	1.94e-10	6.39e-10
AT5G25110	-1.36	6.82e-06	0.000191	Induced	CBL-interacting protein kinase 25 (CIPK25)	-2.47182	1.15e-41	1.32e-40
AT5G25250	-1.11	0.000513	0.00723	Induced	SPFH/Band 7/PHB domain-containing membrane-associated protein family	-5.0475	4.58e-24	2.94e-23
AT5G25460	-1.02	0.000364	0.00547	Induced	Protein of unknown function, DUF642	-1.29033	3.25e-74	8.44e-73
AT5G25840	1.61	3.06e-06	9.39e-05	Repressed	Protein of unknown function (DUF1677)	1.88093	8.01e-23	4.88e-22
AT5G26146	-1.62	1.05e-06	3.7e-05	Induced	other RNA	-3.6346	6.36e-138	5.3e-136
AT5G27220	-3.03	6.28e-06	0.000177	Induced	Frigida-like protein	-1.71485	1.02e-17	4.97e-17
AT5G27290	1.03	0.00172	0.0187	Repressed	unknown protein	3.11045	9.84e-106	4.94e-104
AT5G27330	1.1	0.000406	0.00599	Repressed	Prefoldin chaperone subunit family protein	1.22887	1.45e-23	9.15e-23
AT5G27360	2.39	1.52e-06	5.07e-05	Repressed	SFP2	1.50283	4.95e-31	4.09e-30
AT5G28080	-2.23	3.01e-11	2.55e-09	Induced	WNK9	-1.61142	2.65e-22	1.58e-21
AT5G33370	-27.21	0.000478	0.00683	Induced	GDSL-like Lipase/Acylhydrolase superfamily protein	-6.01754	3.23e-06	7.78e-06
AT5G35200	-1.1	0.000139	0.00244	Induced	ENTH/ANTH/VHS superfamily protein	-1.04871	2.27e-34	2.1e-33
AT5G35525	-1.29	9.07e-06	0.000243	Induced	PLAC8 family protein	-3.87534	5.91e-156	6.39e-154
AT5G35660	-2.44	6.14e-16	1.03e-13	Induced	Glycine-rich protein family	2.01869	0.00370948	0.0065003
AT5G35970	2.17	1.01e-10	7.73e-09	Repressed	P-loop containing nucleoside triphosphate hydrolases superfamily protein	1.41616	2.44e-32	2.1e-31
AT5G36120	1.14	8.72e-05	0.00166	Repressed	cofactor assembly, complex C (B6F) (CCB3)	1.89641	4.77e-34	4.38e-33
AT5G36790	2.35	6.9e-07	2.54e-05	Repressed	Haloacid dehalogenase-like hydrolase (HAD) superfamily protein	3.30592	2.01e-10	6.61e-10
AT5G36910	2.91	1.86e-16	3.32e-14	Repressed	thionin 2.2 (THI2.2)	3.69739	0	0
AT5G37300	-2.65	2.14e-13	2.59e-11	Induced	WSD1	-11.322	1.42e-21	8.13e-21
AT5G37500	-1.06	0.00133	0.0153	Induced	gated outwardly-rectifying K+ channel (GORK)	-2.60551	2.94e-71	7.1e-70
AT5G37840	-1.13	0.00155	0.0173	Induced	BEST Arabidopsis thaliana protein match is: plastid movement impaired 2 (TAIR:AT1G66480.1)	-4.86268	2.73e-10	8.9e-10
AT5G37970	-4.13	8.46e-08	3.83e-06	Induced	S-adenosyl-L-methionine-dependent methyltransferases superfamily protein	-5.7423	3.52e-08	9.9e-08
AT5G38000	1.86	3.3e-08	1.62e-06	Repressed	Zinc-binding dehydrogenase family protein	-2.18929	0.000137417	0.000283766
AT5G38005	-1.62	1.89e-05	0.000458	Induced	other RNA	-1.98611	1.84e-28	1.38e-27
AT5G38030	1.55	8.08e-06	0.00022	Repressed	MATE efflux family protein	-2.49123	7.41e-11	2.5e-10
AT5G38070	2.56	0.00271	0.0264	Repressed	RING/FYVE/PHD zinc finger superfamily protein	-1.38494	1.98e-05	4.46e-05
AT5G38100	-1.12	0.00448	0.0387	Induced	S-adenosyl-L-methionine-dependent methyltransferases superfamily protein	-5.46387	2.81e-31	2.34e-30
AT5G38200	-1.34	6.03e-06	0.000171	Induced	Class I glutamine amidotransferase-like superfamily protein	-1.28159	8.99e-34	8.17e-33
AT5G38280	-1.07	0.00211	0.022	Induced	PR5-like receptor kinase (PR5K)	-1.39069	1.21e-18	6.15e-18
AT5G38430	1.21	2.7e-05	0.000621	Repressed	Ribulose bisphosphate carboxylase (small chain) family protein	2.27432	4.97e-34	4.56e-33
AT5G38890	1.17	0.000221	0.0036	Repressed	Nucleic acid-binding, OB-fold-like protein	1.37214	4.32e-10	1.38e-09
AT5G38980	2.57	1.18e-14	1.77e-12	Repressed	unknown protein	2.45951	5.69e-70	1.33e-68
AT5G39150	-1.75	0.000392	0.0058	Induced	RmlC-like cupins superfamily protein	-5.70614	4.18e-08	1.17e-07
AT5G39180	-27.11	0.000478	0.00683	Induced	RmlC-like cupins superfamily protein	-4.55505	2.32e-05	5.17e-05
AT5G39530	1.06	0.000263	0.00415	Repressed	Protein of unknown function (DUF1997)	1.0281	6.57e-11	2.22e-10
AT5G39865	-1.53	1.44e-06	4.87e-05	Induced	Glutaredoxin family protein	-3.98834	5.36e-52	8.22e-51
AT5G39870	-3.26	6.24e-08	2.89e-06	Induced	Protein of unknown function (DUF1216)	-4.36478	9.43e-05	0.000197994
AT5G40010	-1.17	8.68e-05	0.00165	Induced	AAA-ATPase 1 (AATP1)	-4.11133	4.28e-37	4.3e-36
AT5G40170	1.03	0.00101	0.0124	Repressed	receptor like protein 54 (RLP54)	1.25642	9.74e-48	1.33e-46
AT5G40450	-1.06	0.000406	0.00599	Induced	unknown protein	-3.17801	2.12e-95	8.82e-94
AT5G40500	1.02	0.00246	0.0245	Repressed	unknown protein	3.36659	2.24e-100	1.04e-98
AT5G41050	1.75	2.83e-09	1.7e-07	Repressed	Pollen Ole e 1 allergen and extensin family protein	2.36376	4.27e-76	1.17e-74
AT5G41080	-1.51	2.55e-07	1.03e-05	Induced	PLC-like phosphodiesterases superfamily protein	1.31519	3.01e-36	2.94e-35
AT5G41315	1.96	0.00329	0.0306	Repressed	GLABROUS 3 (GL3)	-1.84763	6.19e-18	3.05e-17
AT5G41460	-1.62	0.00273	0.0265	Induced	Protein of unknown function (DUF604)	-2.08155	9.46e-33	8.27e-32
AT5G41761	-1.31	1.27e-05	0.000325	Induced	unknown protein	1.26236	1.56e-07	4.18e-07
AT5G42500	1.1	0.000153	0.00263	Repressed	Disease resistance-responsive (dirigent-like protein) family protein	-3.24944	3.02e-49	4.31e-48
AT5G42580	1.25	0.00108	0.013	Repressed	cytochrome P450, family 705, subfamily A, polypeptide 12 (CYP705A12)	-5.70731	5.63e-17	2.64e-16
AT5G42900	-1.48	5.43e-06	0.000156	Induced	cold regulated gene 27	2.67652	5.31e-32	4.53e-31
AT5G42930	-1.81	1.18e-08	6.27e-07	Induced	alpha/beta-Hydrolases superfamily protein	-6.29972	1.07e-42	1.26e-41
AT5G43290	-2.05	3.86e-09	2.26e-07	Induced	WRKY DNA-binding protein 49 (WRKY49)	1.45877	1.49e-12	5.55e-12
AT5G43420	1.05	0.00091	0.0114	Repressed	RING/U-box superfamily protein	1.10442	3.37e-05	7.39e-05
AT5G43440	1.29	0.00111	0.0133	Repressed	2-oxoglutarate (2OG) and Fe(II)-dependent oxygenase superfamily protein	2.42213	2.77e-36	2.71e-35
AT5G43470	1.26	1.93e-05	0.000467	Repressed	RECOGNITION OF PERONOSPORA PARASITICA 8 (RPP8)	2.29823	1.45e-117	8.65e-116
AT5G43520	-1.02	0.000584	0.00801	Induced	Cysteine/Histidine-rich C1 domain family protein	-5.92918	5.91e-26	4.08e-25
AT5G43630	1.07	0.00236	0.0237	Repressed	TZP	1.14864	5.92e-43	7.03e-42
AT5G44120	-3.37	2.62e-27	1.38e-24	Induced	CRUCIFERINA (CRA1)	2.66088	0.0132667	0.0214443
AT5G44260	-2	1.59e-11	1.42e-09	Induced	Zinc finger C-x8-C-x5-C-x3-H type family protein	2.65424	1.3e-161	1.53e-159
AT5G44390	4.22	0.000394	0.00583	Repressed	FAD-binding Berberine family protein	1.41448	2.01e-06	4.93e-06
AT5G44670	-1.18	5.75e-05	0.00118	Induced	Domain of unknown function (DUF23)	-2.98536	2.06e-179	3.08e-177
AT5G44920	-1.13	0.000101	0.00188	Induced	Toll-Interleukin-Resistance (TIR) domain family protein	-3.49441	2.97e-85	1e-83
AT5G45210	-1.45	0.00323	0.0302	Induced	Disease resistance protein (TIR-NBS-LRR class) family	-1.27259	3.85e-10	1.24e-09
AT5G45530	3.71	0.00552	0.0447	Repressed	Protein of unknown function (DUF594)	1.68752	0.0131098	0.0212067
AT5G45650	1.3	7.65e-06	0.00021	Repressed	subtilase family protein	-2.20647	2.65e-40	2.91e-39
AT5G45930	1.15	7.73e-05	0.0015	Repressed	magnesium chelatase i2 (CHLI2)	1.33639	1.34e-25	9.1e-25
AT5G46110	1.73	3.36e-09	1.99e-07	Repressed	ACCLIMATION OF PHOTOSYNTHESIS TO ENVIRONMENT 2 (APE2)	1.32343	8.1e-29	6.15e-28
AT5G46240	-1.35	1.45e-05	0.000363	Induced	potassium channel in Arabidopsis thaliana 1 (KAT1)	-1.40403	6.33e-34	5.79e-33
AT5G46900	-1.04	0.000309	0.00476	Induced	Bifunctional inhibitor/lipid-transfer protein/seed storage 2S albumin superfamily protein	-6.09029	6.85e-285	3.18e-282
AT5G47240	-2.29	1.14e-12	1.22e-10	Induced	nudix hydrolase homolog 8 (NUDT8)	-1.05706	4.67e-12	1.69e-11
AT5G47450	-1.26	1.19e-05	0.000307	Induced	tonoplast intrinsic protein 2	-8.30393	0	0
AT5G47990	1.35	3.47e-06	0.000105	Repressed	cytochrome P450, family 705, subfamily A, polypeptide 5 (CYP705A5)	-4.45508	7.53e-57	1.32e-55
AT5G48000	2.08	9.05e-06	0.000242	Repressed	cytochrome P450, family 708, subfamily A, polypeptide 2 (CYP708A2)	-3.66939	1.43e-48	2.01e-47
AT5G48010	1.63	1.14e-07	4.99e-06	Repressed	thalianol synthase 1 (THAS1)	-5.01083	1.36e-50	2.01e-49
AT5G48690	2.77	0.000673	0.00898	Repressed	CONTAINS InterPro DOMAIN/s: Ubiquitin-associated/translation elongation factor EF1B, N-terminal, eukaryote (InterPro:IPR015940), PUB domain (InterPro:IPR018997), PUG domain (InterPro:IPR006567), UBA-like (InterPro:IPR009060)	-1.54506	1.58e-07	4.22e-07
AT5G48800	-1.19	7.73e-05	0.0015	Induced	Phototropic-responsive NPH3 family protein	-2.08648	6.84e-50	9.91e-49
AT5G48880	1.18	0.000458	0.00657	Repressed	PEROXISOMAL-3-KETO-ACYL-COA THIOLASE 1 (PKT1)	1.01685	8.27e-17	3.84e-16
AT5G48900	-1.11	0.000127	0.00227	Induced	Pectin lyase-like superfamily protein	-2.82413	2.8e-272	1.1e-269
AT5G50175	-1.6	2.17e-06	6.87e-05	Induced	unknown protein	-3.13373	3.68e-20	1.99e-19
AT5G51210	-2.71	6.21e-19	1.59e-16	Induced	oleosin3 (OLEO3)	-5.2936	6.64e-106	3.33e-104
AT5G51440	1.32	8.5e-06	0.00023	Repressed	HSP20-like chaperones superfamily protein	1.74994	4.58e-24	2.94e-23
AT5G51670	-2.02	1.74e-10	1.27e-08	Induced	Protein of unknown function (DUF668)	-2.01287	1.3e-80	3.97e-79
AT5G52050	3.26	1.04e-08	5.62e-07	Repressed	MATE efflux family protein	1.41438	0.00355049	0.00623741
AT5G52170	2.07	0.00033	0.00503	Repressed	homeodomain GLABROUS 7 (HDG7)	1.35145	1.36e-06	3.38e-06
AT5G52280	-1.11	0.000147	0.00255	Induced	Myosin heavy chain-related protein	-1.03862	1e-29	7.85e-29
AT5G52310	-2.51	3.18e-16	5.48e-14	Induced	LOW-TEMPERATURE-INDUCED 78 (LTI78)	-2.22268	7.96e-60	1.51e-58
AT5G52750	-1.89	0.00551	0.0447	Induced	Heavy metal transport/detoxification superfamily protein	-2.03315	0.00449884	0.00779695
AT5G53190	-1.52	6.31e-05	0.00127	Induced	Nodulin MtN3 family protein	-6.71149	6.28e-48	8.65e-47
AT5G53250	-1.67	1.05e-08	5.65e-07	Induced	arabinogalactan protein 22 (AGP22)	-6.13181	1.5e-250	4.86e-248
AT5G53660	-2.1	2.27e-12	2.28e-10	Induced	growth-regulating factor 7 (GRF7)	-5.60248	2.04e-40	2.25e-39
AT5G53710	-1.61	0.000223	0.00363	Induced	unknown protein	-5.9641	2.04e-11	7.13e-11
AT5G53830	-1.11	0.000149	0.00258	Induced	VQ motif-containing protein	-1.75447	2.48e-18	1.25e-17
AT5G53980	-1.89	1.39e-10	1.04e-08	Induced	homeobox protein 52 (HB52)	-1.40256	5.03e-18	2.48e-17
AT5G54070	1.31	0.00521	0.0432	Repressed	heat shock transcription factor A9 (HSFA9)	2.94078	5.61e-05	0.000120611
AT5G54180	1.09	0.000514	0.00723	Repressed	plastid transcriptionally active 15 (PTAC15)	2.01949	4.46e-38	4.62e-37
AT5G54230	-2.04	0.00346	0.0318	Induced	myb domain protein 49 (MYB49)	-2.22106	4.66e-32	3.98e-31
AT5G54400	-1.77	0.000239	0.00386	Induced	S-adenosyl-L-methionine-dependent methyltransferases superfamily protein	-5.60106	1.29e-07	3.48e-07
AT5G54530	1.1	0.00111	0.0133	Repressed	Protein of unknown function, DUF538	-3.91956	1.86e-45	2.37e-44
AT5G54740	-1.27	1.08e-05	0.000283	Induced	seed storage albumin 5 (SESA5)	2.64591	0.0031476	0.00556809
AT5G54770	1.45	5.39e-07	2.05e-05	Repressed	THI1	4.85787	0	0
AT5G55180	1.89	1.63e-10	1.21e-08	Repressed	O-Glycosyl hydrolases family 17 protein	-1.22766	6.83e-25	4.54e-24
AT5G55250	1.37	0.000242	0.00389	Repressed	IAA carboxylmethyltransferase 1 (IAMT1)	-4.09557	5.15e-29	3.93e-28
AT5G56490	1.86	9.79e-05	0.00182	Repressed	D-arabinono-1,4-lactone oxidase family protein	-7.13603	3.05e-09	9.24e-09
AT5G56550	-1.25	1.99e-05	0.000478	Induced	OXIDATIVE STRESS 3 (OXS3)	1.46267	4.32e-49	6.14e-48
AT5G56980	-1.08	0.000305	0.00471	Induced	unknown protein	-1.93777	1.53e-63	3.13e-62
AT5G57190	3.97	0.00112	0.0134	Repressed	phosphatidylserine decarboxylase 2 (PSD2)	-2.41653	1.7e-11	5.98e-11
AT5G57240	-1.01	0.000486	0.00693	Induced	OSBP(oxysterol binding protein)-related protein 4C (ORP4C)	-1.15939	2.06e-35	1.97e-34
AT5G57345	1.74	2.87e-09	1.72e-07	Repressed	unknown protein	1.00548	2.62e-10	8.56e-10
AT5G57480	-1.41	1.77e-06	5.77e-05	Induced	P-loop containing nucleoside triphosphate hydrolases superfamily protein	-3.28599	6e-122	3.81e-120
AT5G57760	-1.77	1.66e-09	1.04e-07	Induced	unknown protein	-1.02483	0.00161943	0.00297503
AT5G57980	1.66	7.9e-06	0.000216	Repressed	RNA polymerase II fifth largest subunit, C (RPB5C)	1.13935	0.00258839	0.00463529
AT5G58320	-1.05	0.000321	0.00493	Induced	Kinase interacting (KIP1-like) family protein	-1.95075	2.21e-74	5.75e-73
AT5G58660	-1.19	7.87e-05	0.00152	Induced	2-oxoglutarate (2OG) and Fe(II)-dependent oxygenase superfamily protein	1.32736	2.61e-24	1.69e-23
AT5G58750	-1.12	0.000328	0.00501	Induced	NAD(P)-binding Rossmann-fold superfamily protein	-1.21641	2.37e-13	9.25e-13
AT5G58860	3.36	1.02e-05	0.000269	Repressed	cytochrome P450, family 86, subfamily A, polypeptide 1 (CYP86A1)	-1.47947	1.62e-05	3.67e-05
AT5G59010	-1.13	0.000123	0.0022	Induced	Protein kinase protein with tetratricopeptide repeat domain	-1.744	5.97e-84	1.95e-82
AT5G59050	-1.77	1.93e-06	6.25e-05	Induced	unknown protein	-2.0993	9.01e-68	2.01e-66
AT5G59130	4.01	1.24e-22	5.24e-20	Repressed	Subtilase family protein	2.65628	3.17e-54	5.17e-53
AT5G59240	1.65	2.07e-06	6.61e-05	Repressed	Ribosomal protein S8e family protein	1.3281	0.000476365	0.000930978
AT5G59570	-1.2	4.01e-05	0.000865	Induced	Homeodomain-like superfamily protein	-1.754	5.3e-58	9.62e-57
AT5G59590	-1.04	0.00035	0.0053	Induced	UDP-glucosyl transferase 76E2 (UGT76E2)	-1.9879	8.11e-139	6.85e-137
AT5G59780	-1.27	2.07e-05	0.000495	Induced	myb domain protein 59 (MYB59)	-2.58161	5.7e-86	1.95e-84
AT5G60660	-1.24	2.05e-05	0.000491	Induced	plasma membrane intrinsic protein 2	-6.38993	9.88e-302	5.44e-299
AT5G60760	-1.26	2.14e-05	0.000511	Induced	P-loop containing nucleoside triphosphate hydrolases superfamily protein	-1.2614	5.87e-20	3.15e-19
AT5G61030	1.1	0.00027	0.00423	Repressed	glycine-rich RNA-binding protein 3 (GR-RBP3)	1.12589	5.51e-13	2.11e-12
AT5G61270	28.87	4.51e-10	3.19e-08	Repressed	phytochrome-interacting factor7 (PIF7)	3.52775	5.33e-93	2.12e-91
AT5G61420	2.94	1.01e-05	0.000266	Repressed	myb domain protein 28 (MYB28)	2.20877	8.82e-34	8.02e-33
AT5G62220	1.03	0.00249	0.0247	Repressed	glycosyltransferase 18 (GT18)	-1.05073	1.38e-28	1.04e-27
AT5G62330	3.25	3.21e-09	1.91e-07	Repressed	BEST Arabidopsis thaliana protein match is: Plant invertase/pectin methylesterase inhibitor superfamily protein (TAIR:AT5G62340.1)	-3.1189	4.79e-06	1.13e-05
AT5G62360	2.36	3.4e-07	1.34e-05	Repressed	Plant invertase/pectin methylesterase inhibitor superfamily protein	1.62288	1.33e-11	4.67e-11
AT5G62440	1.03	0.000554	0.00767	Repressed	FUNCTIONS IN: molecular_function unknown	1.01071	1.06e-21	6.13e-21
AT5G62630	1.18	5.99e-05	0.00122	Repressed	hipl2 protein precursor (HIPL2)	1.65586	4.73e-59	8.87e-58
AT5G62800	-2.06	0.000243	0.0039	Induced	Protein with RING/U-box and TRAF-like domains	2.41184	0.00258698	0.00463311
AT5G63595	-1.19	0.000112	0.00203	Induced	flavonol synthase 4 (FLS4)	-3.55794	2.14e-34	1.99e-33
AT5G63650	-2.75	1.39e-19	4.14e-17	Induced	SNF1-related protein kinase 2.5 (SNRK2.5)	-3.58244	2.77e-220	6.49e-218
AT5G64040	2.03	6e-12	5.73e-10	Repressed	PSAN	2.97538	6.27e-48	8.64e-47
AT5G64060	2.05	1.96e-07	8.17e-06	Repressed	NAC domain containing protein 103 (NAC103)	1.97891	1.62e-09	5.01e-09
AT5G64120	-1.14	7.12e-05	0.0014	Induced	Peroxidase superfamily protein	1.02844	0.000123956	0.000257248
AT5G64530	1.21	0.000306	0.00473	Repressed	xylem NAC domain 1 (XND1)	-3.02896	2.41e-05	5.37e-05
AT5G65010	1.52	2.81e-07	1.13e-05	Repressed	asparagine synthetase 2 (ASN2)	4.25356	0	0
AT5G65030	1.7	4.98e-08	2.34e-06	Repressed	unknown protein	-2.34366	2.26e-14	9.36e-14
AT5G65140	-1.28	0.00321	0.03	Induced	Haloacid dehalogenase-like hydrolase (HAD) superfamily protein	-5.76042	4.89e-69	1.12e-67
AT5G65280	1	0.00637	0.0495	Repressed	GCR2-like 1 (GCL1)	-1.5018	1.55e-20	8.56e-20
AT5G65690	-1.03	0.00076	0.00988	Induced	phosphoenolpyruvate carboxykinase 2 (PCK2)	1.21769	2.39e-16	1.09e-15
AT5G65730	4.54	2.47e-35	2.09e-32	Repressed	xyloglucan endotransglucosylase/hydrolase 6 (XTH6)	6.87918	0	0
AT5G65790	-1.09	0.000493	0.007	Induced	myb domain protein 68 (MYB68)	-1.30271	4.75e-17	2.23e-16
AT5G65800	-2.97	2.77e-19	7.84e-17	Induced	ACC synthase 5 (ACS5)	-7.06341	2.36e-60	4.53e-59
AT5G65850	1.56	0.0028	0.027	Repressed	F-box and associated interaction domains-containing protein	1.1441	0.0262897	0.0405665
AT5G66080	-1	0.000988	0.0122	Induced	Protein phosphatase 2C family protein	-3.1847	7.96e-130	5.81e-128
AT5G66210	-1.36	2.9e-06	8.94e-05	Induced	calcium-dependent protein kinase 28 (CPK28)	-1.15089	5.04e-50	7.32e-49
AT5G66570	1.67	9.86e-09	5.33e-07	Repressed	PS II oxygen-evolving complex 1 (PSBO1)	2.13261	2.7e-53	4.33e-52
AT5G66590	-1.83	5.42e-10	3.76e-08	Induced	CAP (Cysteine-rich secretory proteins, Antigen 5, and Pathogenesis-related 1 protein) superfamily protein	-2.82136	2.67e-144	2.57e-142
AT5G66650	-2.25	6.24e-14	8.15e-12	Induced	Protein of unknown function (DUF607)	-1.70936	9.33e-53	1.46e-51
AT5G66700	-5.45	1.47e-09	9.37e-08	Induced	homeobox 53 (HB53)	-1.47953	0.000738068	0.00141109
AT5G66815	1.78	7.33e-05	0.00144	Repressed	unknown protein	-5.77372	3.91e-06	9.33e-06
AT5G67020	-1.32	4.68e-05	0.000986	Induced	unknown protein	-1.51652	4.35e-08	1.21e-07
AT5G67050	1.78	0.00358	0.0326	Repressed	alpha/beta-Hydrolases superfamily protein	-3.36632	7.59e-10	2.4e-09
AT5G67620	1.17	0.000191	0.00317	Repressed	unknown protein	-1.13345	3.94e-06	9.4e-06

## Sheet: GO terms
GO Enrichment analysis of 1086 PIF target genes which are significantly regulated in spaQ in the red (pifQ/Col data from Pfeiffer et al., 2014)
Term	Count	%	PValue	Genes	List Total	Pop Hits	Pop Total	Fold Enrichment	Bonferroni	Benjamini	FDR
GO:0015979~photosynthesis	31	2.85451	2.54671e-13	AT1G29920, AT3G47470, AT1G30380, AT2G30570, AT2G20260, AT3G27690, AT3G21055, AT5G66570, AT1G31330, AT5G01530, AT4G18480, AT1G52230, AT4G12800, AT1G06680, AT1G61520, AT3G54890, AT1G79040, AT1G55670, AT5G45930, AT2G06520, AT4G09650, AT4G10340, AT2G05100, AT3G01500, AT5G64040, AT3G16140, AT4G21280, AT1G67740, AT3G61470, AT4G28750, AT4G34190	815	138	18499	5.09886	1.87194e-10	1.87194e-10	3.86591e-10
GO:0055114~oxidation-reduction process	104	9.57643	1.05339e-08	AT5G19890, AT4G39510, AT1G31710, AT3G23580, AT3G02730, AT5G22500, AT2G23630, AT1G77120, AT1G01600, AT5G48000, AT1G02400, AT1G49570, AT1G37130, AT2G33380, AT3G23410, AT1G57750, AT3G48280, AT5G42580, AT1G43560, AT1G68850, AT5G58660, AT1G16400, AT5G58860, AT1G30730, AT3G30775, AT3G55970, AT1G06080, AT5G08640, AT2G39040, AT4G13770, AT5G64120, AT1G76080, AT2G38380, AT1G30720, AT4G09010, AT4G02520, AT4…	815	1330	18499	1.77489	7.74235e-06	3.87118e-06	1.59894e-05
GO:0010218~response to far red light	15	1.38122	1.46663e-08	AT1G29920, AT4G13790, AT1G02340, AT3G54890, AT5G53660, AT3G27690, AT5G11260, AT5G02200, AT2G44910, AT4G10340, AT4G32280, AT2G05100, AT4G16780, AT5G38430, AT5G01530	815	49	18499	6.94842	1.07797e-05	3.59324e-06	2.22621e-05
GO:0009768~photosynthesis, light harvesting in photosystem I	10	0.92081	1.75558e-07	AT4G10340, AT3G47470, AT1G29920, AT2G05100, AT1G61520, AT3G54890, AT3G27690, AT3G61470, AT5G01530, AT1G08380	815	22	18499	10.3173	0.000129027	3.22583e-05	0.000266481
GO:0019761~glucosinolate biosynthetic process	10	0.92081	1.90693e-05	AT5G23010, AT2G25450, AT1G16400, AT5G14200, AT3G58990, AT4G12030, AT3G19710, AT2G43100, AT4G13770, AT5G23020	815	36	18499	6.30504	0.0139183	0.0027993	0.0289416
GO:0009733~response to auxin	30	2.76243	3.48061e-05	AT4G13790, AT5G18010, AT5G18030, AT2G47750, AT5G13320, AT3G59900, AT3G15540, AT2G21210, AT4G32280, AT5G66700, AT4G00880, AT4G16780, AT5G18060, AT3G23050, AT4G31320, AT1G04240, AT1G15580, AT1G52830, AT4G37610, AT4G36110, AT2G28085, AT1G18570, AT1G56650, AT3G23250, AT3G55120, AT4G34770, AT5G13930, AT5G08640, AT1G04250, AT3G01220	815	290	18499	2.34809	0.0252585	0.00425475	0.0528195
GO:0010114~response to red light	12	1.10497	3.83086e-05	AT4G10340, AT1G29920, AT4G13790, AT4G32280, AT2G05100, AT5G53660, AT3G54890, AT3G27690, AT5G38430, AT5G11260, AT5G01530, AT2G21650	815	58	18499	4.69617	0.0277646	0.0040144	0.0581331
GO:0009611~response to wounding	23	2.11786	6.83137e-05	AT1G17420, AT5G47240, AT4G12030, AT2G34810, AT3G19710, AT4G35770, AT4G28680, AT5G22500, AT3G16470, AT2G24210, AT5G52310, AT1G04220, AT4G37760, AT5G04230, AT3G23050, AT1G72290, AT1G72520, AT1G73260, AT1G09340, AT4G34190, AT5G13930, AT5G14780, AT5G43470	815	199	18499	2.62341	0.0489725	0.00625688	0.103644
GO:0030245~cellulose catabolic process	8	0.736648	9.82233e-05	AT1G19940, AT4G11050, AT1G70710, AT1G64390, AT2G44570, AT1G02800, AT4G02290, AT2G32990	815	26	18499	6.98405	0.069653	0.00798987	0.14899
GO:0018298~protein-chromophore linkage	10	0.92081	0.000125842	AT4G10340, AT2G02710, AT3G47470, AT1G29920, AT2G05100, AT1G61520, AT3G54890, AT3G27690, AT3G61470, AT5G01530	815	45	18499	5.04404	0.0883504	0.00920731	0.190846
GO:0009735~response to cytokinin	21	1.9337	0.000168327	AT1G52230, AT2G20260, AT1G61520, AT2G40490, AT3G63140, AT3G10520, AT4G28520, AT1G79040, AT1G69690, AT4G25050, AT5G45930, AT4G02530, AT4G09650, AT1G19050, AT4G37790, AT5G65800, AT1G13420, AT4G20260, AT4G16780, AT4G28750, AT4G18480	815	183	18499	2.60471	0.116382	0.0111852	0.2552
GO:0009753~response to jasmonic acid	19	1.74954	0.000178038	AT1G17420, AT1G54040, AT5G59780, AT4G12030, AT2G34810, AT1G18570, AT3G50480, AT2G39730, AT4G35770, AT5G61420, AT3G16470, AT2G24210, AT1G56650, AT1G71030, AT3G23250, AT4G37760, AT3G23050, AT5G13930, AT5G37500	815	156	18499	2.76452	0.122668	0.0108466	0.269905
GO:0009641~shade avoidance	6	0.552486	0.000338326	AT2G46970, AT4G16780, AT3G58850, AT4G25260, AT2G44910, AT1G73870	815	15	18499	9.07926	0.220195	0.0189498	0.512318
GO:0009637~response to blue light	10	0.92081	0.000396779	AT4G10340, AT1G29920, AT2G05100, AT5G53980, AT3G54890, AT3G27690, AT5G38430, AT5G02200, AT5G01530, AT5G43470	815	52	18499	4.36503	0.253	0.0206195	0.600583
GO:0009409~response to cold	27	2.48619	0.000768485	AT3G47470, AT3G08920, AT2G39730, AT1G01120, AT5G52310, AT1G77120, AT4G02520, AT2G33380, AT1G09340, AT4G37610, AT5G37500, AT5G61030, AT5G40010, AT1G61520, AT3G54890, AT5G23070, AT3G14210, AT4G09650, AT3G16470, AT4G12480, AT3G01500, AT4G20260, AT3G23830, AT3G25770, AT5G42900, AT3G61470, AT5G54770	815	299	18499	2.04967	0.43167	0.0369695	1.16016
GO:0009625~response to insect	7	0.644567	0.000769807	AT5G23010, AT1G72290, AT1G18570, AT1G73260, AT4G13770, AT5G61420, AT3G14210	815	26	18499	6.11104	0.432223	0.0347582	1.16214
GO:0009407~toxin catabolic process	9	0.828729	0.000801672	AT1G78320, AT1G02920, AT4G02520, AT1G69930, AT3G62760, AT2G29480, AT2G02930, AT1G53680, AT2G29440	815	46	18499	4.44094	0.445376	0.0340802	1.20997
GO:0042546~cell wall biogenesis	10	0.92081	0.00116553	AT5G44670, AT2G18800, AT4G37800, AT4G25810, AT1G01200, AT5G65730, AT5G14470, AT4G14130, AT1G32170, AT1G10550	815	60	18499	3.78303	0.575637	0.0465042	1.75463
GO:1902358~sulfate transmembrane transport	4	0.368324	0.00153624	AT5G10180, AT4G08620, AT3G51895, AT5G19600	815	6	18499	15.1321	0.676968	0.0577399	2.30665
GO:0009765~photosynthesis, light harvesting	5	0.460405	0.00193461	AT4G10340, AT3G47470, AT1G61520, AT3G54890, AT5G01530	815	13	18499	8.73006	0.759086	0.0686924	2.89662
GO:0016042~lipid catabolic process	17	1.56538	0.00227175	AT1G71250, AT4G28780, AT3G14210, AT4G37050, AT2G23540, AT3G04290, AT2G42010, AT1G75900, AT3G55940, AT2G06925, AT1G33811, AT3G47220, AT5G33370, AT2G40250, AT1G74460, AT2G19060, AT4G26790	815	163	18499	2.36729	0.81206	0.0765159	3.39332
GO:0009098~leucine biosynthetic process	6	0.552486	0.00229632	AT5G14200, AT3G58990, AT3G19710, AT1G10070, AT2G43100, AT5G23020	815	22	18499	6.19041	0.815431	0.0739306	3.42942
GO:0009645~response to low light intensity stimulus	4	0.368324	0.0026006	AT3G47470, AT1G61520, AT3G54890, AT3G61470	815	7	18499	12.9704	0.852501	0.0798463	3.87553
GO:0009644~response to high light intensity	9	0.828729	0.00264253	AT3G47470, AT1G17420, AT4G27670, AT1G61520, AT5G12030, AT3G54890, AT3G61470, AT4G34190, AT3G63350	815	55	18499	3.71424	0.856989	0.0778382	3.93684
GO:0006949~syncytium formation	5	0.460405	0.00344268	AT1G26770, AT4G28250, AT2G40610, AT2G03090, AT4G26260	815	15	18499	7.56605	0.920717	0.0964189	5.10004
GO:0009751~response to salicylic acid	16	1.4733	0.00351509	AT3G20470, AT2G40000, AT5G59780, AT1G74650, AT3G02885, AT1G18570, AT3G50480, AT5G61420, AT5G54230, AT3G04290, AT1G71030, AT5G65790, AT1G73260, AT2G33380, AT4G37610, AT5G43470	815	155	18499	2.34304	0.924841	0.09475	5.20466
GO:0006633~fatty acid biosynthetic process	14	1.28913	0.00422146	AT1G43800, AT1G17420, AT1G02205, AT5G48880, AT3G15850, AT2G28630, AT4G25050, AT1G01120, AT1G06350, AT1G04220, AT3G06850, AT1G72520, AT5G14780, AT1G02190	815	128	18499	2.48261	0.95537	0.108777	6.21953
GO:0009828~plant-type cell wall loosening	7	0.644567	0.00448193	AT5G02260, AT1G26770, AT4G28250, AT2G40610, AT4G38400, AT2G03090, AT1G20190	815	36	18499	4.41353	0.963177	0.111228	6.59119
GO:0009831~plant-type cell wall modification involved in multidimensional cell growth	6	0.552486	0.00495964	AT5G02260, AT1G26770, AT2G40610, AT2G03090, AT1G10550, AT1G20190	815	26	18499	5.23804	0.974123	0.118398	7.26926
GO:0009646~response to absence of light	6	0.552486	0.00495964	AT5G53980, AT4G24230, AT3G06850, AT3G47340, AT5G43470, AT1G21400	815	26	18499	5.23804	0.974123	0.118398	7.26926
GO:0009636~response to toxic substance	9	0.828729	0.00507525	AT1G78320, AT1G02920, AT2G36750, AT1G69930, AT3G62760, AT2G29480, AT2G02930, AT1G53680, AT2G29440	815	61	18499	3.34891	0.976241	0.117203	7.43266
GO:0042742~defense response to bacterium	23	2.11786	0.00540983	AT4G23290, AT1G06680, AT1G54040, AT4G24230, AT1G02205, AT4G14465, AT1G69170, AT5G13320, AT1G18570, AT2G39730, AT4G23300, AT3G14210, AT5G66570, AT2G19990, AT4G09650, AT3G01500, AT4G01050, AT1G02920, AT4G20260, AT3G30775, AT4G02520, AT1G73260, AT1G09340	815	276	18499	1.89151	0.981445	0.120686	7.90404
GO:0006749~glutathione metabolic process	9	0.828729	0.00560799	AT1G78320, AT1G02920, AT4G02520, AT1G69930, AT3G62760, AT2G29480, AT2G02930, AT1G53680, AT2G29440	815	62	18499	3.29489	0.983973	0.121176	8.18217
GO:0080003~thalianol metabolic process	3	0.276243	0.00563201	AT5G47990, AT5G48000, AT5G48010	815	3	18499	22.6982	0.984255	0.118204	8.21584
GO:0042744~hydrogen peroxide catabolic process	11	1.01289	0.00567042	AT2G38380, AT5G19890, AT4G09010, AT2G39040, AT1G49570, AT2G18150, AT1G68850, AT5G06720, AT4G08770, AT4G31760, AT5G64120	815	89	18499	2.80539	0.984696	0.115675	8.26964
GO:0071555~cell wall organization	25	2.30203	0.00633462	AT2G18800, AT4G37800, AT5G44670, AT2G38540, AT5G23870, AT1G57590, AT3G28340, AT1G02800, AT2G32540, AT4G01890, AT2G32990, AT4G02290, AT4G25810, AT1G05650, AT3G23840, AT1G19940, AT5G65730, AT4G11050, AT4G28250, AT2G28110, AT4G14130, AT1G64390, AT1G24070, AT1G32170, AT2G44570	815	314	18499	1.80718	0.990635	0.124929	9.19534
GO:0009664~plant-type cell wall organization	11	1.01289	0.00662823	AT5G02260, AT2G21140, AT1G26770, AT2G39040, AT4G28250, AT2G40610, AT4G38400, AT2G03090, AT4G31760, AT5G64120, AT1G20190	815	91	18499	2.74373	0.992463	0.126963	9.60176
GO:0042391~regulation of membrane potential	6	0.552486	0.00803244	AT3G17690, AT4G32500, AT2G46450, AT5G46240, AT2G28260, AT5G37500	815	29	18499	4.69617	0.997335	0.148033	11.5221
GO:0045454~cell redox homeostasis	15	1.38122	0.00857017	AT3G54900, AT1G43560, AT4G15660, AT4G15690, AT5G06470, AT3G02730, AT2G30540, AT1G76080, AT4G04610, AT1G65970, AT1G21540, AT1G67740, AT5G39865, AT1G06830, AT1G62180	815	155	18499	2.1966	0.998211	0.15336	12.2473
GO:0009416~response to light stimulus	17	1.56538	0.00901486	AT1G29920, AT1G80920, AT3G49970, AT1G43560, AT3G19850, AT1G52770, AT1G60950, AT1G17060, AT3G19710, AT2G39730, AT4G25050, AT1G01120, AT5G48800, AT5G61270, AT3G02380, AT1G37130, AT5G43470	815	188	18499	2.05249	0.998714	0.156897	12.8429
GO:0010411~xyloglucan metabolic process	7	0.644567	0.00966319	AT2G18800, AT4G37800, AT4G25810, AT5G65730, AT4G14130, AT1G32170, AT1G10550	815	42	18499	3.78303	0.999205	0.163413	13.7044
GO:0006979~response to oxidative stress	23	2.11786	0.00983875	AT2G40000, AT5G19890, AT2G39040, AT2G39800, AT3G28340, AT1G68850, AT4G35770, AT4G08770, AT5G56550, AT5G64120, AT1G76080, AT2G38380, AT5G38000, AT5G19875, AT3G30775, AT4G21830, AT4G04840, AT1G49570, AT2G18150, AT1G35910, AT5G06720, AT5G13930, AT4G31760	815	291	18499	1.79401	0.999302	0.16243	13.9363
GO:0009704~de-etiolation	4	0.368324	0.0107433	AT5G61270, AT1G09530, AT5G23060, AT1G52830	815	11	18499	8.25388	0.999643	0.172234	15.122
GO:0009607~response to biotic stimulus	7	0.644567	0.0108229	AT1G11000, AT1G23130, AT1G70840, AT1G70890, AT1G14930, AT1G35310, AT1G70850	815	43	18499	3.69505	0.999664	0.16973	15.2256
GO:0043617~cellular response to sucrose starvation	3	0.276243	0.0109356	AT3G06850, AT3G47340, AT1G21400	815	4	18499	17.0236	0.999691	0.167798	15.3721
GO:0009813~flavonoid biosynthetic process	14	1.28913	0.0117219	AT3G55710, AT1G53520, AT2G22590, AT5G63595, AT3G51240, AT4G15500, AT1G22400, AT5G05270, AT2G36750, AT3G55120, AT5G13930, AT5G08640, AT2G31790, AT5G59590	815	145	18499	2.19155	0.999828	0.175179	16.3876
GO:0070413~trehalose metabolism in response to stress	5	0.460405	0.0122424	AT1G78580, AT5G10100, AT2G22190, AT5G65140, AT1G35910	815	21	18499	5.40432	0.999883	0.178661	17.0536
GO:0006631~fatty acid metabolic process	8	0.736648	0.0145357	AT1G53520, AT5G05270, AT5G58860, AT1G21540, AT2G11810, AT3G10520, AT1G01600, AT3G55120	815	59	18499	3.07772	0.999979	0.204657	19.9291
GO:0006952~defense response	42	3.8674	0.0161964	AT3G05660, AT1G31580, AT2G15010, AT2G43600, AT1G80120, AT2G43520, AT2G31980, AT5G13320, AT1G23130, AT5G44920, AT1G70890, AT3G13650, AT5G04230, AT4G19530, AT1G72520, AT4G11210, AT1G56540, AT1G70850, AT1G17420, AT5G40170, AT1G58170, AT2G46450, AT1G58410, AT4G29140, AT4G24230, AT4G01250, AT5G42500, AT1G14930, AT5G10720, AT4G37050, AT1G63880, AT5G36910, AT2G32140, AT1G11000, AT1G72290, AT4G19520, AT5…	815	658	18499	1.44882	0.999994	0.221229	21.953
GO:0010025~wax biosynthetic process	5	0.460405	0.0168997	AT5G37300, AT1G02205, AT1G57750, AT1G02190, AT1G01120	815	23	18499	4.93438	0.999996	0.225596	22.7956
GO:0010205~photoinhibition	4	0.368324	0.0214834	AT1G67740, AT3G15850, AT3G50820, AT5G66570	815	14	18499	6.48519	1	0.273304	28.0826
GO:0009992~cellular water homeostasis	6	0.552486	0.0221169	AT4G23400, AT2G37180, AT1G17810, AT5G60660, AT4G19030, AT5G47450	815	37	18499	3.68078	1	0.275535	28.7862
GO:0009414~response to water deprivation	21	1.9337	0.0224709	AT2G18050, AT2G37180, AT5G40010, AT2G39800, AT2G38530, AT4G34000, AT1G02205, AT4G28680, AT1G73330, AT5G23010, AT1G76080, AT5G52310, AT3G19580, AT5G65730, AT4G20260, AT3G23830, AT3G30775, AT1G77120, AT3G23050, AT1G62280, AT5G37500	815	279	18499	1.70846	1	0.274751	29.1765
GO:0005992~trehalose biosynthetic process	5	0.460405	0.0225307	AT1G78580, AT5G10100, AT2G22190, AT5G65140, AT1G35910	815	25	18499	4.53963	1	0.270961	29.2422
GO:0071456~cellular response to hypoxia	5	0.460405	0.0257254	AT5G13320, AT5G25250, AT4G19520, AT3G24715, AT1G26380	815	26	18499	4.36503	1	0.29864	32.6723
GO:0080167~response to karrikin	12	1.10497	0.0257362	AT3G47470, AT4G24110, AT5G25460, AT5G08050, AT5G05270, AT1G53070, AT5G53660, AT5G42900, AT5G11260, AT3G55120, AT5G08640, AT1G30530	815	128	18499	2.12795	1	0.294207	32.6837
GO:0019438~aromatic compound biosynthetic process	4	0.368324	0.0259936	AT1G76790, AT1G77520, AT1G21130, AT1G21120	815	15	18499	6.05284	1	0.29226	32.9531
GO:0006357~regulation of transcription from RNA polymerase II promoter	17	1.56538	0.0264233	AT1G26780, AT5G59780, AT1G74650, AT3G53200, AT1G18570, AT1G62975, AT5G16600, AT5G61420, AT5G54230, AT3G01140, AT3G12820, AT1G56650, AT1G71030, AT3G23250, AT2G02820, AT5G65790, AT1G14350	815	213	18499	1.81159	1	0.291995	33.4007
GO:0006355~regulation of transcription, DNA-templated	112	10.3131	0.0287943	AT1G26780, AT5G43630, AT2G46270, AT3G58850, AT4G14465, AT3G17010, AT1G69490, AT5G08130, AT1G73870, AT2G21650, AT3G28857, AT1G19050, AT5G53980, AT4G16780, AT3G61830, AT1G25440, AT3G04030, AT5G59570, AT1G09530, AT5G52170, AT2G24645, AT1G69690, AT5G54230, AT1G68520, AT3G17690, AT4G25630, AT2G39250, AT2G43060, AT4G31610, AT1G74650, AT4G18170, AT2G20080, AT1G69170, AT2G26580, AT5G54070, AT3G15540, AT5…	815	2119	18499	1.19971	1	0.309438	35.8206
GO:0019953~sexual reproduction	5	0.460405	0.0291785	AT1G75900, AT4G28250, AT4G38400, AT5G07530, AT5G51210	815	27	18499	4.20336	1	0.308508	36.2049
GO:0009739~response to gibberellin	10	0.92081	0.030258	AT4G09600, AT5G59780, AT4G09610, AT1G74650, AT1G71030, AT3G02885, AT5G65790, AT1G18570, AT5G61420, AT2G14900	815	99	18499	2.29274	1	0.313661	37.2731
GO:0009773~photosynthetic electron transport in photosystem I	4	0.368324	0.0309693	AT4G09650, AT5G64040, AT1G55670, AT1G15980	815	16	18499	5.67454	1	0.315492	37.9679
GO:0051707~response to other organism	7	0.644567	0.0331394	AT2G35980, AT4G11650, AT3G50480, AT3G51660, AT1G73620, AT4G36010, AT5G43470	815	55	18499	2.88886	1	0.329358	40.0434
GO:0042549~photosystem II stabilization	3	0.276243	0.0350472	AT2G30570, AT3G50820, AT5G66570	815	7	18499	9.72778	1	0.340466	41.8143
GO:0008272~sulfate transport	3	0.276243	0.0350472	AT5G10180, AT4G08620, AT3G51895	815	7	18499	9.72778	1	0.340466	41.8143
GO:0009740~gibberellic acid mediated signaling pathway	8	0.736648	0.0412157	AT4G09600, AT3G28857, AT4G09610, AT3G02885, AT1G09530, AT5G11260, AT2G43060, AT2G14900	815	73	18499	2.48747	1	0.383297	47.2114
GO:0010207~photosystem II assembly	4	0.368324	0.0422979	AT4G10340, AT1G03600, AT3G50820, AT5G66570	815	18	18499	5.04404	1	0.386578	48.1086
GO:0006364~rRNA processing	8	0.736648	0.0524809	AT4G25630, AT3G03920, AT1G51380, AT5G14580, AT3G63140, AT1G09340, AT1G18850, AT1G52930	815	77	18499	2.35825	1	0.451375	55.8809
GO:0009585~red, far-red light phototransduction	7	0.644567	0.0545132	AT3G17690, AT1G18810, AT1G02340, AT5G61270, AT4G16780, AT1G09530, AT5G11260	815	62	18499	2.5627	1	0.459324	57.2956
GO:0019684~photosynthesis, light reaction	4	0.368324	0.0554069	AT4G12800, AT1G06680, AT3G50820, AT5G66570	815	20	18499	4.53963	1	0.459961	57.9043
GO:0009082~branched-chain amino acid biosynthetic process	4	0.368324	0.0554069	AT5G14200, AT3G58990, AT1G10070, AT2G43100	815	20	18499	4.53963	1	0.459961	57.9043
GO:0009643~photosynthetic acclimation	3	0.276243	0.0566867	AT4G04850, AT1G60950, AT5G46110	815	9	18499	7.56605	1	0.46293	58.7617
GO:0009772~photosynthetic electron transport in photosystem II	3	0.276243	0.0566867	AT4G09650, AT4G01050, AT4G04640	815	9	18499	7.56605	1	0.46293	58.7617
GO:0030643~cellular phosphate ion homeostasis	3	0.276243	0.0566867	AT3G02040, AT5G41080, AT1G66970	815	9	18499	7.56605	1	0.46293	58.7617
GO:0010196~nonphotochemical quenching	3	0.276243	0.0566867	AT4G10340, AT5G08050, AT1G74730	815	9	18499	7.56605	1	0.46293	58.7617
GO:0009651~response to salt stress	30	2.76243	0.0578458	AT2G16005, AT5G14200, AT5G22500, AT2G38380, AT5G52310, AT1G02920, AT1G71030, AT4G02520, AT1G77120, AT5G63650, AT2G33380, AT1G62280, AT5G02020, AT5G40010, AT2G20880, AT2G39800, AT4G16260, AT4G11650, AT4G34000, AT1G18570, AT5G54230, AT4G14790, AT3G16470, AT4G12480, AT1G56650, AT3G23250, AT3G23830, AT1G16850, AT1G73260, AT1G35910	815	484	18499	1.40691	1	0.46509	59.5242
GO:0006071~glycerol metabolic process	4	0.368324	0.062601	AT3G02040, AT5G41080, AT1G66970, AT5G08030	815	21	18499	4.32346	1	0.487895	62.5166
GO:0009269~response to desiccation	4	0.368324	0.062601	AT2G37180, AT5G52310, AT2G39800, AT2G33380	815	21	18499	4.32346	1	0.487895	62.5166
GO:0009699~phenylpropanoid biosynthetic process	5	0.460405	0.0662686	AT1G58170, AT3G13650, AT4G36220, AT5G42500, AT4G11210	815	35	18499	3.24259	1	0.503389	64.6819
GO:0006869~lipid transport	12	1.10497	0.067307	AT4G12480, AT5G54740, AT4G12510, AT2G38540, AT2G38530, AT4G12520, AT5G05960, AT5G57240, AT2G44300, AT5G46900, AT4G00165, AT5G09370	815	150	18499	1.81585	1	0.504191	65.2735
GO:0009737~response to abscisic acid	25	2.30203	0.0675172	AT5G60660, AT2G46270, AT5G15860, AT3G51810, AT5G52310, AT1G71030, AT1G77120, AT2G33380, AT5G37500, AT3G20470, AT5G44120, AT5G40010, AT2G39800, AT4G34000, AT1G18570, AT4G28520, AT5G11260, AT5G16600, AT1G73330, AT4G37050, AT5G54230, AT4G12480, AT5G52050, AT3G19580, AT4G38970	815	394	18499	1.44024	1	0.500587	65.3921
GO:0042759~long-chain fatty acid biosynthetic process	3	0.276243	0.0688397	AT1G06350, AT1G06080, AT3G15850	815	10	18499	6.80945	1	0.502905	66.1297
GO:0080086~stamen filament development	3	0.276243	0.0688397	AT3G15540, AT1G17420, AT1G72520	815	10	18499	6.80945	1	0.502905	66.1297
GO:0006098~pentose-phosphate shunt	4	0.368324	0.0702034	AT1G13700, AT4G38970, AT5G24420, AT2G21330	815	22	18499	4.12694	1	0.505373	66.8749
GO:0006351~transcription, DNA-templated	97	8.93186	0.0727821	AT1G10270, AT2G46270, AT3G58850, AT4G14465, AT3G17010, AT5G08130, AT1G69490, AT5G61420, AT2G21650, AT3G28857, AT1G19050, AT1G77950, AT5G15150, AT4G18690, AT5G53980, AT4G16780, AT5G41315, AT1G73830, AT3G23050, AT3G61830, AT1G04240, AT3G04030, AT2G24300, AT5G59570, AT5G02490, AT5G18000, AT2G20880, AT2G31380, AT5G53660, AT4G00050, AT4G01250, AT5G11260, AT1G09530, AT5G52170, AT3G63350, AT2G24645, AT1…	815	1886	18499	1.1674	1	0.513889	68.2423
GO:0006857~oligopeptide transport	7	0.644567	0.0739125	AT3G16180, AT1G32450, AT3G45680, AT3G25260, AT5G01180, AT3G01350, AT1G33440	815	67	18499	2.37145	1	0.51498	68.8249
GO:0040008~regulation of growth	9	0.828729	0.0769168	AT3G28857, AT1G53700, AT5G18030, AT3G58850, AT5G18060, AT1G17060, AT2G46660, AT1G71692, AT2G43060	815	101	18499	2.02261	1	0.525094	70.3252
GO:0009734~auxin-activated signaling pathway	14	1.28913	0.0770185	AT5G18010, AT5G18030, AT1G53700, AT1G77110, AT3G15540, AT4G32280, AT4G02520, AT5G18060, AT3G23050, AT1G04240, AT3G61830, AT1G15580, AT1G52830, AT1G04250	815	190	18499	1.6725	1	0.521138	70.3748
GO:0009744~response to sucrose	6	0.552486	0.0775946	AT1G28330, AT5G03840, AT1G77120, AT3G06850, AT3G47340, AT1G21400	815	52	18499	2.61902	1	0.519495	70.6543
GO:0009630~gravitropism	5	0.460405	0.0781295	AT3G15540, AT1G53700, AT3G23050, AT1G52410, AT2G21650	815	37	18499	3.06732	1	0.517695	70.9115
GO:0009609~response to symbiotic bacterium	2	0.184162	0.0860708	AT5G52310, AT3G50480	815	2	18499	22.6982	1	0.549324	74.4913
GO:0031539~positive regulation of anthocyanin metabolic process	2	0.184162	0.0860708	AT1G09530, AT5G11260	815	2	18499	22.6982	1	0.549324	74.4913
GO:0031408~oxylipin biosynthetic process	4	0.368324	0.0865716	AT1G17420, AT5G48880, AT1G72520, AT3G15850	815	24	18499	3.78303	1	0.547205	74.7027
GO:0010017~red or far-red light signaling pathway	4	0.368324	0.0953045	AT2G46970, AT4G16780, AT1G09530, AT5G11260	815	25	18499	3.63171	1	0.579395	78.1351
GO:0031540~regulation of anthocyanin biosynthetic process	3	0.276243	0.0953277	AT1G56650, AT5G13930, AT1G69690	815	12	18499	5.67454	1	0.575231	78.1437
GO:0032544~plastid translation	3	0.276243	0.0953277	AT3G63140, AT1G68590, AT1G09340	815	12	18499	5.67454	1	0.575231	78.1437
