# Supplementary material for: A phyB-PIF1-SPA1 kinase regulatory complex promotes photomorphogenesis in Arabidopsis
Source: Nat Commun. 2019 Sep 16;10:4216. doi: 10.1038/s41467-019-12110-y (PMC6746701; doi:10.1038/s41467-019-12110-y)
Supplement: Supplementary file 12 — Source Data [file 41467_2019_12110_MOESM12_ESM.xlsx]

## Sheet: Figure 3
Source Data Figure 3a
Germination test	repeat 1								Average	SPA1 #1/spaQ	SPA1 #2/spaQ	mSPA1 #1/spaQ	mSPA1 #2/spaQ	spaQ	Col-0
		SPA1 #1/spaQ	SPA1 #2/spaQ	mSPA1 #1/spaQ	mSPA1 #2/spaQ	spaQ	Col-0		1	0.031	0.0536667	0.0201361	0	0	0.01
	1	0.029	0.051	0.0204082	0	0	0.01		10	0.471312	0.578042	0.205244	0.240415	0.155556	0.537602
	10	0.411765	0.55	0.225	0.230769	0.166667	0.487805		30	0.926954	0.931667	0.238095	0.328571	0.142652	0.926587
	30	0.857143	0.82	0.175	0.225	0.1	0.904762		60	1	0.950116	0.331001	0.389426	0.310833	0.975
	60	1	0.96	0.225806	0.272727	0.3	0.95		120	0.926821	0.953199	0.353175	0.417398	0.332323	0.946655
	120	0.888889	0.957447	0.3	0.305556	0.3	0.916667		180	0.971429	1	0.405081	0.483333	0.372966	1
	180	0.914286	1	0.4	0.35	0.380952	1		1000	1	1	0.680952	0.660354	0.598459	1
	1000	1	1	0.542857	0.633333	0.6	1
									S.E.
	repeat 2								1	0.000942809	0.00259629	0.000111088	0	0	0.00471405
		SPA1 #1/spaQ	SPA1 #2/spaQ	mSPA1 #1/spaQ	mSPA1 #2/spaQ	spaQ	Col-0		10	0.0345589	0.0206699	0.0141387	0.00685575	0.00907218	0.0211662
	1	0.033	0.06	0.02	0	0	0.02		30	0.0291656	0.045967	0.0332624	0.0652268	0.0174588	0.0106824
	10	0.553191	0.555556	0.170732	0.233333	0.133333	0.55		60	0	0.0130178	0.0630354	0.0619917	0.0047629	0.0117851
	30	0.975	1	0.225	0.275	0.166667	0.925		120	0.0155473	0.00755166	0.0225691	0.0461247	0.0150049	0.012575
	60	1	0.918919	0.285714	0.363636	0.3125	0.975		180	0.0233285	0	0.00845066	0.0802196	0.00357662	0
	120	0.948718	0.966667	0.366667	0.459459	0.333333	0.967742		1000	0	0	0.0687138	0.0720953	0.00450072	0
	180	1	1	0.390244	0.425	0.365854	1
	1000	1	1	0.666667	0.522727	0.607143	1
	repeat 3
		SPA1 #1/spaQ	SPA1 #2/spaQ	mSPA1 #1/spaQ	mSPA1 #2/spaQ	spaQ	Col-0
	1	0.031	0.05	0.02	0	0	0
	10	0.44898	0.628571	0.22	0.257143	0.166667	0.575
	30	0.948718	0.975	0.314286	0.485714	0.16129	0.95
	60	1	0.971429	0.481481	0.531915	0.32	1
	120	0.942857	0.935484	0.392857	0.487179	0.363636	0.955556
	180	1	1	0.425	0.675	0.372093	1
	1000	1	1	0.833333	0.825	0.588235	1
Source Data Figure 3b
Hypocotyl elongation	Raw measurement							Average
	spaQ	spaQ/mSPA1 #1	spaQ/mSPA1 #2	spaQ/SPA1 #1	spaQ/SPA1 #2	Col-0		spaQ	spaQ/mSPA1 #1	spaQ/mSPA1 #2	spaQ/SPA1 #1	spaQ/SPA1 #2	Col-0
	64.988	96.531	92.823	371.863	416.557	656.122		63.8426	89.0881	95.4567	392.73	405.014	662.704
	61.388	86.062	103.627	390.34	407.864	665.777		S.D.
	69.254	80.454	92.176	405.255	400.765	654.144		spaQ	spaQ/mSPA1 #1	spaQ/mSPA1 #2	spaQ/SPA1 #1	spaQ/SPA1 #2	Col-0
	60.785	88.549	99.632	394.134	407.907	675.121		2.6983	4.01741	4.85564	11.0236	5.85841	8.31909
	63.299	87.401	84.712	382.429	394.947	666.882		Nomalized Average
	63.375	90.315	101.12	401.947	402.915	654.251		spaQ	spaQ/mSPA1 #1	spaQ/mSPA1 #2	spaQ/SPA1 #1	spaQ/SPA1 #2	Col-0
	61.335	89.606	95.323	387.232	411.92	654.897		0.998434	1.39325	1.49285	6.1419	6.33401	10.3803
	65.546	88.399	94.228	399.425	403.933	659.303		Normalized S.D.
	68.11	87.022	96.878	396.1	400.152	674.033		0.0421987	0.0628281	0.0759372	0.172398	0.0916195	0.130306
	62.311	93.522	96.396	410.522	407.959	655.016
	61.878	92.108	93.109	380.784	400.237	674.201

## Sheet: Figure 4
Source Data Figure 4a
Yeast two hybrid assay	Repeat 1
	Bait	Prey	OD600	Elapsed time	OD420 1st	OD420 2nd	OD420 3rd	OD 420 average	b-galactosidase activity	Relative to AD	Bait	Prey	Average b-galactosidase activity	relative to AD	SD
	phyB-FL	AD-SPA1	0.771	75	1.431	1.41	1.434	1.425	49.2866	10.6968		AD-SPA1	50.7191	7.63104	3.31787
		AD-N696	0.811	195	0.217	0.407	0.317	0.3137	3.96682	0.86093		AD-N696	4.02161	0.605079	0.276891
		ADN545	0.811	195	0.089	0.157	0.155	0.1337	1.69043	0.366879	phyB-FL	ADN545	1.97695	0.297445	0.0751433
		AD-CC	0.853	195	0.688	0.608	0.668	0.6547	8.03198	1.7432		AD-CC	5.70266	0.858005	0.957989
		AD-WD40	0.863	195	0.153	0.102	0.154	0.1363	1.62027	0.351651		AD-WD40	2.90458	0.437014	0.0923831
		AD-C509	0.88	75	0.988	1.178	1.175	1.1137	33.7475	7.3243		AD-C509	45.3196	6.81865	0.547224
		AD	0.857	195	0.38	0.392	0.383	0.385	4.60761	1		AD	6.64642	1	0
	phyB-dC	AD-SPA1	0.896	75	1.382	1.307	1.355	1.348	40.119	1.53862
		AD-N696	0.864	75	1.566	1.571	1.505	1.5473	47.7572	1.83155		AD-SPA1	44.8493	1.72418	0.263063
		ADN545	0.951	75	1.129	1.196	1.112	1.1457	32.1252	1.23204		AD-N696	51.9628	1.99765	0.235472
		AD-CC	0.81	75	1.144	1.161	1.14	1.1483	37.8052	1.44988	phyB-dC	ADN545	32.0513	1.23218	0.00018677
		AD-WD40	0.847	75	1.106	1.154	1.152	1.1373	35.8074	1.37326		AD-CC	33.6789	1.29475	0.219919
		AD-C509	0.875	75	1.494	1.407	1.405	1.4353	43.7435	1.67762		AD-WD40	34.9999	1.34553	0.0393102
		AD	0.871	75	0.853	0.842	0.86	0.8517	26.0748	1		AD-C509	42.6256	1.63869	0.055183
												AD	26.0119	1	0
	Repeat 2
	Bait	Prey	OD600	Elapsed time	OD420 1st	OD420 2nd	OD420 3rd	OD 420 average	b-galactosidase activity	Relative to AD
	phyB-FL	AD-SPA1	0.685	70	1.248	1.232	1.271	1.2503	52.1515	6.00462
		AD-N696	0.6	160	0.196	0.194	0.197	0.1957	4.07639	0.469347
		ADN545	0.613	160	0.109	0.119	0.105	0.111	2.26346	0.26061
		AD-CC	0.604	160	0.141	0.151	0.163	0.112	3.37334	0.3884
		AD-WD40	0.75	160	0.225	0.275	0.254	0.2513	4.18889	0.4823
		AD-C509	0.607	70	1.209	1.212	1.205	1.2087	56.8918	6.55041
		AD	0.636	70	0.195	0.192	0.193	0.1933	8.68524	1
	phyB-dC	AD-SPA1	0.787	70	1.202	1.54	1.355	1.3657	49.5795	1.91064
		AD-N696	0.645	70	1.173	1.126	1.505	1.268	56.1683	2.16456
		ADN545	0.604	70	0.477	0.439	1.112	0.676	31.9773	1.23231
		AD-CC	0.796	70	0.682	0.648	1.14	0.8233	29.5525	1.13886
		AD-WD40	0.632	70	0.555	0.562	1.152	0.7563	34.1923	1.31767
		AD-C509	0.988	70	1.494	1.405	1.407	1.4353	41.5076	1.59958
		AD	0.799	70	0.705	0.712	0.76	0.7257	25.9491	1
		Ab420	Ab600		beta-GAL activity
	B-CT-AD	0.311	0.642		0.0768926		B-C : SPA1	B-C : GAD	B-CA : SPA1	B-CA : GAD	B-CT : SPA1	B-CT : GAD
	B-CT-AD	0.364	0.604		0.0956586	average	0.160767	0.0853514	0.172901	0.0917742	0.191605	0.0862756
	B-CT-SPA1	0.901	0.633		0.225933	stdev	0.00701022	0.00440535	0.0237494	0.00402896	0.0343287	0.00938296
	B-CT-SPA1	0.649	0.655		0.157276
	B-CA-AD	0.373	0.618		0.0958032
	B-CA-AD	0.356	0.644		0.0877452
	B-CA-SPA1	0.654	0.696		0.149152
	B-CA-SPA1	0.809	0.653		0.19665
	B-C-AD	0.393	0.695		0.0897568
	B-C-AD	0.384	0.753		0.0809461
	B-C-SPA1	0.677	0.65		0.165324
	B-C-SPA1	0.72	0.688		0.166113
	B-C-SPA1	0.652	0.686		0.150863

## Sheet: Figure 5
Source Data Figure 5b
SPA1 quantification	repeat1	ImageJ quatification	Normalized value		Averrage	SPA1 amount	S.D.
	No phyB	3615.79	1		No phyB	1	0
	phyB	13883.7	3.83975		phyB	3.39556	0.741384
	2xphyB	21998.3	6.08395		2xphyB	6.18828	1.44452
	repeat2
	No phyB	5741.57	1
	phyB	13498.3	2.35097
	2xphyB	25685.5	4.47359
	repeat3
	No phyB	3004.33	1
	phyB	12005.2	3.99596
	2xphyB	24056.6	8.0073

## Sheet: Figure 6
Source Data Figure 6f
Cytosolic GFP intensity measurement	cytosolic phyB-GFP	cytosolic phyB-GFP dC
	17.089	26.223			phyB-GFP FL	phyB-GFP ΔC
	16.892	54.421		Mean intensity	16.479	37.6502
	16.737	43.692		S.D.	3.98715	10.8769
	16.636	52.385
	16.493	38.866		The p-value is < .00001
	10.652	48.668
	15.403	26.057
	27.241	25.655
	12.766	32.196
	11.941	28.339
	17.449
	18.449

## Sheet: Figure 7
Source Data Figure 7b
Germination Test	repeat1	phyB-FL #31	phyB-FL #24	phyB-dC #44	phyB-dC #27		Average	phyB-FL #31	phyB-FL #24	phyB-dC #44	phyB-dC #27
	D	0	0	0	0		D	0	0	0	0
	2.4	98.0392	100	35.7143	41.0256		2.4	99.3464	100	37.6412	36.7521
	9.6	100	100	57.1429	47.2222		9.6	99.2248	97.945	59.0429	54.6597
	24	100	100	68.4211	58.3333		24	98.4127	100	71.7587	61.5741
	repeat2	phyB-FL #31	phyB-FL #24	phyB-dC #44	phyB-dC #27
	D	0	0	0	0		S.D.	phyB-FL #31	phyB-FL #24	phyB-dC #44	phyB-dC #27
	2.4	100	100	37.2093	33.3333		D	0	0	0	0
	9.6	97.6744	97.9167	59.4595	56.7568		2.4	0.924323	0	1.77609	3.198
	24	100	100	73.6842	63.8889		9.6	1.09629	1.66644	1.41235	5.42318
	repeat3	phyB-FL #31	phyB-FL #24	phyB-dC #44	phyB-dC #27		24	2.24478	0	2.36934	2.36066
	D	0	0	0	0
	2.4	100	100	40	35.8974
	9.6	100	95.9184	60.5263	60
	24	95.2381	100	73.1707	62.5
Source Data Figure 7c
Germination Test	repeat1	D	10	100	1000		Average	D	10	100	1000
	phyA-211	0	44.4444	80.1429	100		phyA-211	0	44.8148	82.7666	94.0741
	phyA-211/phyB-28	0	0	6	22.8621		phyA-211/phyB-28	0	1.51515	11.5328	24.9787
							S.D.	D	10	100	1000
	repeat2	D	10	100	1000		phyA-211	0	2.46345	6.85196	6.86935
	phyA-211	0	48	76	97.7778		phyA-211/phyB-28	0	2.14275	5.03544	2.19292
	phyA-211/phyB-28	0	0	10.4167	24.0741
	repeat3	D	10	100	1000
	phyA-211	0	42	92.1569	84.4444
	phyA-211/phyB-28	0	4.54545	18.1818	28

## Sheet: Suppl Fig. 7
Source Data Figure S7c
Hypocotyl measuremet		Dark	0.38	1	4.5	9.6		Dark	0.38	1	4.5	9.6		Dark	0.38	1	4.5	9.6		Dark	0.38	1	4.5	9.6		Dark	0.38	1	4.5	9.6
	Col-0	325.868	277.946	211.593	123.544	100.255	FL 21	301.106	125.1	63	41.593	39.825	FL 33	305.059	136.719	66.008	42.584	59.573	dC 27	269.499	135.56	74.08	77.884	72.471	dC 44	350.006	159.483	85.505	66.44	65.345
		334.66	274.158	240.412	134.201	105.665		302.372	132.96	58	39.205	35.857		296.083	140.228	63.325	41.498	41.311		284.703	148.513	74.169	71.667	71.511		333.864	197.544	80.195	68.687	63.111
		323.424	273.011	214.2	114.487	111.479		320.306	118.824	59.85	47.013	38.833		311.52	138.362	64.982	56.513	65.16		293.109	141.295	75.133	60.768	64.05		345.138	180.707	77.313	67.401	76.207
		328.436	280.091	220.098	110.696	102.37		255.018	107.328	48.052	47.655	42.783		337.52	112.641	57.623	42.175	40.951		290.29	150.638	74	63.946	58.068		360.501	150.192	75.434	64.078	72.224
		329.575	279.545	234.757	135.774	107.921		338.999	119.871	58.616	49.133	26.077		313.562	130.021	60.557	41.783	47.311		288.085	150.582	86.977	59.598	52.018		300.885	184.329	90.887	51.757	60.98
		Dark	0.38	1	4.5	9.6		312.13	119.683	56.056	46.481	41.105		313.077	128.141	56.143	56.926	51.789		323.227	162.985	77.878	63.086	51.417		341.977	156.006	87.399	62.129	72.303
	phyAB	338.917	303.447	250.744	276.126	315.965		298.242	101.435	55.038	47.087	34.438		301.04	126.396	55.036	48.489	49.179		272.836	151.625	77.463	54.204	65.393		312.63	159.331	67.912	64.517	61.211
		375.265	349.578	285.328	259.322	279.076			105.015	43.454	46.992	29.069			119.08	51.911	49.031	46.112			162.398	71.176	58.065	53.649			168.912	76.322	70.253	61.681
		345.057	308.03	290.23	290.623	310.799			104.488	48	38.211	32.313			135.133	52.548	47.89	38.695			161.352	82.201	58.065	62.131			136.095	67.119	60.914	61.642
		348.304	342.961	295.147	228.808	270.383			96.565	63.388	43.415	36.445			120.697	57.346	42.772	37.74			151.627	74.031	55.764				150.024	87.966	62.067
		367.679	319.563	274.034	278.699	304.202
	Average	Dark	0.38	1	4.5	9.6	S.D	Dark	0.38	1	4.5	9.6	Nomalized Average	Dark	0.38	1	4.5	9.6	Nomalized S.D.	Dark	0.38	1	4.5	9.6
	Col-0	328.393	276.95	224.212	123.74	105.538	Col-0	3.78768	2.86017	11.4021	10.1	3.97333	Col-0	1	0.843351	0.682756	0.376806	0.321377	Col-0	0.011534	0.00870961	0.034721	0.0307559	0.0120993
	phyAB	355.044	324.716	279.097	266.716	296.085	phyAB	13.9557	18.4843	15.8107	21.426	18.0416	phyAB	1	0.914578	0.786089	0.751218	0.833938	phyAB	0.0393069	0.0520619	0.0445317	0.0603475	0.0508151
	FL 21	304.025	113.127	55.3454	44.6785	35.6745	FL 21	23.9055	11.1476	6.40675	3.62572	5.06383	FL 21	1	0.372098	0.182042	0.146957	0.117341	FL 21	0.0786303	0.0366667	0.0210731	0.0119258	0.016656
	FL 33	311.123	128.742	58.5479	46.9661	47.7821	FL 33	12.3714	8.68199	4.73679	5.60618	8.56734	FL 33	1	0.413797	0.188182	0.150957	0.153579	FL 33	0.0397638	0.0279053	0.0152248	0.0180192	0.0275368
	dC 27	288.821	151.657	76.7108	62.3047	58.8448	dC 27	16.2598	8.46316	4.45534	6.98363	7.50381	dC 27	1	0.525091	0.2656	0.215721	0.203741	dC 27	0.0562972	0.0293024	0.0154259	0.0241798	0.0259808
	dC 44	335	164.262	79.6052	63.8243	66.0782	dC 44	19.6122	17.6403	7.8686	4.95181	5.54927	dC 44	1	0.490335	0.237627	0.19052	0.197248	dC 44	0.058544	0.0526577	0.0234884	0.0147815	0.016565
Source Data Figure S7c
Hypocotyl measuremet	phyAB	phyA	phyA/phyB-28 #4	phyA/phyB-28 #7			phyAB	phyA	phyA/phyB-28 #4	phyA/phyB-28 #7
	204.722	59.309	123.845	121.734		Average	208.099	66.3482	128.894	127.236
	200.953	73.256	135.561	135.621		S.D.	7.19427	4.48486	3.80721	5.01607
	204.042	65.194	128.748	124.969			phyAB	phyA	phyA/phyB-28 #4	phyA/phyB-28 #7
	221.454	66.235	129.004	130.082		Normalized Average	1	0.31883	0.619388	0.61142
	209.325	67.747	127.313	123.774		Nomalized S.D.	0.0345714	0.0215515	0.0182952	0.0241042
Source Data Figure S7c
Petiole length measurement	phyB-FL #31	phyB-FL #24	phyB-dC #44	phyB-dC #27	Col-0	phyAB
	0.380165	0.32878	0.598629	0.545568	0.638298	1.17021
	0.246734	0.325689	0.546035	0.536374	0.665043	1.12283
	0.363608	0.408124	0.688375	0.649819	0.68384	1.27731
	0.262629	0.389801	0.651378	0.678389	0.68384	1.30066
	0.428733	0.433434	0.636314	0.639612	0.832234	1.25532
	0.236969	0.391528	0.610485	0.533062	0.878979	1.17196
	0.356583	0.350869	0.662793	0.585669
	0.331078	0.32852	0.545568	0.653962
	Average
	phyB-FL #31	phyB-FL #24	phyB-dF #44	phyB-dF #27	Col-0	phyAB
	0.325812	0.369593	0.617447	0.602807	0.730372	1.21638
	S.D.
	0.065277	0.0388598	0.0490702	0.0556125	0.0908623	0.064792

## Sheet: Suppl Fig. 8
Source Data Figure S8d
Chromatin Immunoprecipitation	repeat1
	Ct value
	G-box				3' UTR				G-box				3' UTR
	FL Dark	FL Red	dC Dark	dC Red	FL Dark	FL Red	dC Dark	dC Red	FL Dark	FL Red	dC Dark	dC Red	FL Dark	FL Red	dC Dark	dC Red
	20.755	20.815	22.288	23.72	22.432	19.589	20.743	21.189	27.96	n/a	n/a	29.751		34.722	34.983	29.393
	21.886	19.874	21.633	23.735	22.499	19.392	20.411	20.854	26.998	32.285	29.279	n/a	30.016	34.748	31.562	n/a
	24.027	20.188	21.257	22.529	21.982	20.956	21.285	21.598	27.551	33.963	29.97	n/a	34.87	n/a	n/a	31.981
	Caculated enrichment	FL Dark	FL Red	dC Dark	dC Red
	G-box	0.0257313	0.000137178	0.00419097	0.0116543		Normalized enrichment	FL Dark	FL Red	dC Dark	dC Red
	3' UTR	0.000887069	3.61411e-05	0.000177548	0.00140683		PIL1	29.0071	3.79561	23.6047	8.28404
	repeat2
	Ct value		FL Dark			FL Red			dC Dark			dC Red
	G-box	Input	19.117	19.93	19.314	19.31	19.915	19.571	19.875	19.436	19.639	19.984	19.971	19.764
		IP	n/a	23.329	23.301	23.465	23.809	24.552	23.488	n/a	23.678	n/a	23.04	23.449		Normalized enrichment of two repeats
	3' UTR	Input	19.829	n/a	19.781	20.33	n/a	20.013	20.171	20.674	20.143	20.797	21.898	n/a		FL Dark	FL Red	dC Dark	dC Red
		IP	27.608	27.089	27.595	27.71	27.922	27.051	27.557	27.987	n/a	27.018	27.717	n/a	Enrichment2	1	0.130851	1	0.350949
															Enrichment2	1	0.60787	1	0.563374
	Caculated enrichment	FL Dark	FL Red	dC Dark	dC Red											FL Dark	FL Red	dC Dark	dC Red
	G-box	0.0688054	0.0492636	0.065471	0.0988807		Normalized enrichment	FL Dark	FL Red	dC Dark	dC Red				Average of two enrichments	1	0.36936	1	0.457161
	3' UTR	0.00506344	0.00596402	0.00574823	0.0154099		PIL1	13.5887	8.26014	11.3898	6.4167				S.D.	0	0.238509	0	0.106213
		Ab420	Ab600		beta GAL activity
	B-ΔC : AD	1.194	0.893		6.21891		B-ΔC : B-ΔC	B-ΔC : AD	B-CT : B-ΔC	B-CT : B-CT	B-CT : AD
	B-ΔC : AD	1.142	0.853		6.227		5.64277	5.94329	9.09747	9.58926	6.22295
	B-ΔC : B-ΔC	1.879	0.901		9.69982		0.513381	0.46273	0.201971	0.11056	0.00404221
	B-ΔC : B-ΔC	1.881	0.923		9.4787
	B-CT : B-ΔC	1.882	0.933		9.38209
	B-CT : B-ΔC	1.87	0.969		8.97593
	B-CT : B-ΔC	1.894	0.986		8.93438
	B-CT : AD	1.166	1.007		5.38556
	B-CT : AD	1.309	0.934		6.5186
	B-CT : AD	1.246	0.978		5.92571
	B-CT : B-CT	1.212	0.965		5.84167
	B-CT : B-CT	1.048	0.987		4.93862
	B-CT : B-CT	1.302	0.985		6.14803

## Sheet: Suppl Fig. 9
Source Data Figure S9
qPCR	Ct value
		At5g10720	PP2A	At5g06530	PP2A	At5g54470	PP2A	At4g29930	PP2A	AT1G20900	PP2A
	Col-0 D	22.8442	19.4476	21.564	19.4476	23.1134	19.4476	20.0944	17.3314	20.2104	19.4476
		22.6485	19.369	21.5454	19.369	23.1282	19.369	19.9497	17.3314	20.2047	19.369
		22.6995	19.543	21.3922	19.543	22.9329	19.543	19.785	17.3314	20.159	19.543
	cop1-4 D	23.4963	19.4571	22.161	19.4571	22.3763	19.4571	21.8662	17.8317	21.7115	19.4571
		23.4341	19.7161	22.0141	19.7161	22.3923	19.7161	22.7818	17.8317	21.831	19.7161
		23.4925	19.0803	22.1888	19.0803	22.2692	19.0803	22.834	17.8317	21.7128	19.0803
	spaQ D	23.9494	19.6133	21.8676	19.6133	22.0522	19.6133	23.5892	17.2926	21.3233	19.6133
		23.5991	19.6854	21.9305	19.6854	22.0965	19.6854	23.9037	17.2926	21.1817	19.6854
		23.9229	19.7441	21.8695	19.7441	22.2162	19.7441	24.2059	17.2926	20.9556	19.7441
	Col-0 R	22.4162	19.5489	20.335	19.5489	20.9569	19.5489	17.9513	17.9706	20.9082	19.5489
		22.6898	19.5584	20.3699	19.5584	21.0044	19.5584	18.3532	17.9706	20.8861	19.5584
		22.5221	19.6492	20.2649	19.6492	21.0061	19.6492	17.8682	17.9706	20.7973	19.6492
	cop1-4 R	23.1052	19.197	21.5896	19.197	22.1344	19.197	21.5473	16.8212	21.4587	19.197
		23.4272	18.6643	21.7811	18.6643	22.1201	18.6643	23.6085	16.8212	21.4348	18.6643
		23.2086	18.7718	21.7752	18.7718	22.066	18.7718	22.463	16.8212	21.6969	18.7718
	spaQ R	23.5035	18.8062	21.7944	18.8062	21.9737	18.8062	22.6427	16.7535	20.8892	18.8062
		23.4426	19.4665	21.5483	19.4665	21.9841	19.4665	25.6976	16.7535	20.8481	19.4665
		23.58	19.4498	21.6613	19.4498	22.0585	19.4498	23.3809	16.7535	20.8065	19.4498
	Calculated value
	Average		At5g10720		At5g06530		At5g54470		At4g29930		AT1G20900
		Col-0 D	0.103291	Col-0 D	0.242277	Col-0 D	0.0823424	Col-0 D	0.164252	Col-0 D	0.59957
		Col-0 R	0.129156	Col-0 R	0.599941	Col-0 R	0.378016	Col-0 R	0.95138	Col-0 R	0.412482
		cop1-4 D	0.0601126	cop1-4 D	0.153744	cop1-4 D	0.13148	cop1-4 D	0.0415239	cop1-4 D	0.19849
		cop1-4 R	0.0485911	cop1-4 R	0.140163	cop1-4 R	0.106664	cop1-4 R	0.0222889	cop1-4 R	0.159577
		spaQ D	0.0569624	spaQ D	0.216439	spaQ D	0.184408	spaQ D	0.0104156	spaQ D	0.362342
		spaQ R	0.0519495	spaQ R	0.186385	spaQ R	0.147209	spaQ R	0.00967248	spaQ R	0.328352
	S.D.	Col-0 D	0.00584236	Col-0 D	0.0131481	Col-0 D	0.00517059	Col-0 D	0.0144188	Col-0 D	0.00961725
		Col-0 R	0.00996748	Col-0 R	0.0182657	Col-0 R	0.00600379	Col-0 R	0.132605	Col-0 R	0.0138314
		cop1-4 D	0.00119527	cop1-4 D	0.0083025	cop1-4 D	0.00504104	cop1-4 D	0.0173806	cop1-4 D	0.00760252
		cop1-4 R	0.00442724	cop1-4 R	0.00881812	cop1-4 R	0.00219002	cop1-4 R	0.0118373	cop1-4 R	0.0127004
		spaQ D	0.00650749	spaQ D	0.00435278	spaQ D	0.00874532	spaQ D	0.00181101	spaQ D	0.0384899
		spaQ R	0.00201844	spaQ R	0.0129329	spaQ R	0.00382063	spaQ R	0.00606728	spaQ R	0.00768176
